# Supplementary material for: First insights into the genotype–phenotype map of phenotypic stability in rye
Source: J Exp Bot. 2015 Apr 6;66(11):3275–84. doi: 10.1093/jxb/erv145 (PMC4449549; doi:10.1093/jxb/erv145)
Supplement: Supplementary Data [file supp_erv145_jexbot135137_file004.xlsx]

## Sheet: Supplementary_Table_S4
Supplementary Table S4. Best linear unbiased estimates (BLUEs) for testcross progenies across environments and estimates of phenotypic stability parameters for six traits in population (Lo115-N X Lo90-N) and (Lo115-N X Lo117-N).
	Grain yield				Thousand-kernel Weight				Test Weight				Falling Number				Protein Content				Soluble Pentosan Content
Genotype	BLUE	ß	Var	Dev	BLUE	ß	Var	Dev	BLUE	ß	Var	Dev	BLUE	ß	Var	Dev	BLUE	ß	Var	Dev	BLUE	ß	Var	Dev
POP-A_001	73.7086	1.03092	303.257	7.25041	32.4675	0.959664	35.6745	0.460102	69.895	1.1139	11.6247	0.901115	165.953	1.05191	6876.53	325.089	2.27814	0.857938	0.612357	0.123811	2.27814	1.2869	0.222369	0.0217151
POP-A_002	74.0514	0.961931	275.495	18.6657	33.433	1.06965	44.209	0.451493	69.5177	1.02908	9.28656	0.0885654	172.302	1.05113	7739.79	1295.15	2.41574	1.23862	1.2134	0.18725	2.41574	0.912274	0.177635	0.0850353
POP-A_003	75.0562	1.00036	301.827	24.3642	34.0587	0.986501	38.588	1.44504	68.6828	0.994572	9.14654	0.588774	159.458	0.964352	5735.9	224.924	2.41759	0.555866	0.38514	0.196065	2.41759	0.88502	0.109613	0.0152682
POP-A_004	73.6811	1.05938	328.253	16.2984	35.0335	1.21193	57.9142	1.83125	69.2915	1.1233	11.423	0.489058	168.898	0.957928	5798.31	375.914	2.32308	1.23434	1.28983	0.28136	2.32308	0.850956	0.0949158	0.00689101
POP-A_005	75.3987	1.04276	314.596	12.0854	33.4959	0.921666	33.5203	1.08658	69.4287	1.01806	9.83354	0.884667	185.448	0.994368	6087.27	226.642	2.33476	0.912775	0.719124	0.169377	2.33476	1.01836	0.147453	0.0228271
POP-A_006	74.8125	0.980704	286.494	19.5522	33.9524	1.05285	43.4747	1.13039	69.5637	0.899452	7.34998	0.341506	152.793	0.994178	6096.71	239.63	2.29929	0.85997	0.561548	0.0639702	2.29929	0.848877	0.100379	0.0135252
POP-A_007	76.9619	0.902316	248.011	22.4596	32.9868	1.07696	45.3632	1.04833	69.1585	1.07735	10.5534	0.499073	169.801	1.05376	7047.07	488.894	2.25309	1.02954	0.897996	0.196494	2.25309	0.948364	0.120129	0.0110786
POP-A_008	74.6366	1.06575	328.401	12.3907	34.5888	1.00023	39.7569	1.57916	68.712	1.08819	10.631	0.36362	157.859	1.02488	6488.58	265.218	2.30386	0.871187	0.664479	0.16486	2.30386	1.11406	0.167937	0.0177218
POP-A_009	76.7147	0.974951	288.195	24.7642	32.867	0.958291	36.3571	1.3037	70.8046	0.915467	7.97549	0.741049	152.546	0.928654	5427.09	328.573	2.39059	1.17779	1.20823	0.29427	2.39059	1.08013	0.153927	0.0122312
POP-A_010	74.2666	1.02592	312.598	20.4012	33.8507	0.938273	38.3318	4.99517	69.2371	1.00108	9.06614	0.381665	173.07	1.03661	6698.12	338.112	2.34711	1.46956	2.09028	0.693581	2.34711	1.04652	0.155005	0.0233047
POP-A_011	76.0139	1.09525	345.046	11.1609	34.665	0.997719	38.918	0.882971	68.9736	0.981551	9.50848	1.21617	172.107	0.986653	5998.54	229.097	2.33251	0.723602	0.515802	0.178295	2.33251	1.03295	0.164791	0.0382043
POP-A_012	73.7142	0.974922	279.384	15.2927	32.3004	1.09292	47.6298	2.06118	69.3705	1.15912	12.5811	0.968614	175.385	0.926441	5793.19	762.495	2.37706	1.12213	1.51702	0.739949	2.37706	0.899448	0.127746	0.0321163
POP-A_013	71.8275	1.03738	322.296	23.743	32.1785	0.863979	34.4383	6.32086	70.2336	1.06159	10.5823	0.843914	171.4	1.13706	8040.84	386.501	2.38922	1.16242	1.15331	0.260102	2.38922	1.22574	0.20512	0.0235068
POP-A_014	75.3777	0.860743	228.489	23.4591	33.9657	1.1932	56.269	1.91645	70.0288	1.0795	10.4366	0.330743	170.182	0.931565	5281.04	130.485	2.27908	1.0626	1.21605	0.501197	2.27908	0.764338	0.0815551	0.0111606
POP-A_015	76.1989	0.85645	224.787	21.6865	33.8826	0.920766	33.1335	0.738458	70.1924	1.01107	9.12703	0.259662	150.635	1.01699	6513.68	399.614	2.28126	1.19727	1.0678	0.100766	2.28126	1.1954	0.191289	0.0180786
POP-A_016	75.2729	1.02085	314.994	26.1024	35.284	1.04433	43.185	1.55475	68.8706	1.03579	9.83268	0.544652	164.697	0.974216	6054.48	452.483	2.2482	1.02124	0.867869	0.175662	2.2482	0.959037	0.123917	0.0125321
POP-A_017	78.1628	1.02689	305.113	11.744	33.4935	0.876166	30.1705	0.850711	70.171	0.937658	8.30266	0.708642	167.416	1.03022	6771.69	507.184	2.40053	1.19716	1.25806	0.315013	2.40053	0.742055	0.0766089	0.0102265
POP-A_018	74.8126	1.07168	330.198	10.5154	35.1716	1.09128	47.0763	1.61293	69.6069	1.14998	11.832	0.362529	146.399	1.05626	6824.4	206.63	2.30627	NA	NA	NA	2.30627	NA	NA	NA
POP-A_019	77.0507	1.07694	331.863	8.91443	34.9508	0.874279	31.147	2.03848	69.366	1.04353	9.83266	0.394717	167.529	1.19028	8793.94	404.383	2.36687	1.27503	1.3436	0.263452	2.36687	1.05782	0.145157	0.00894475
POP-A_020	73.6628	0.961244	280.191	24.1192	32.2183	1.00755	39.6778	0.888446	68.8889	1.0477	9.84124	0.322679	174.86	1.02282	6256.61	35.3465	2.27535	1.01521	0.805787	0.115247	2.27535	1.23509	0.196141	0.0102299
POP-A_021	73.6196	1.02989	321.26	27.2783	31.9584	1.10982	48.4843	1.44724	69.7655	1.02793	9.35087	0.179435	177.376	1.09391	7244.92	138.703	2.38077	1.02097	0.804605	0.104925	2.38077	1.19252	0.19325	0.0212359
POP-A_022	75.0386	1.06404	329.901	15.096	32.5573	0.976273	38.8684	2.57438	70.432	1.04667	9.72953	0.223088	169.673	1.01123	6210.36	139.789	2.29488	0.99825	0.726208	0.0519422	2.29488	1.25797	0.199733	0.00640314
POP-A_023	74.3508	1.10886	357.619	15.6913	34.2811	1.11536	49.054	1.55255	69.7177	1.17867	12.4295	0.380592	169.051	0.99336	6216.35	383.306	2.31065	1.00778	0.7686	0.0849519	2.31065	1.39615	0.247714	0.00979066
POP-A_024	74.8014	0.879761	223.969	8.64543	34.3793	0.879068	30.9082	1.43521	70.5677	0.876631	7.22046	0.58017	163.794	1.04536	7035.07	592.082	2.36028	0.883216	0.676892	0.162623	2.36028	0.887968	0.108642	0.0134548
POP-A_025	75.0659	0.991639	306.085	34.1698	34.8934	1.06389	46.7242	3.66727	67.8489	1.11235	11.7661	1.08474	174.803	0.941294	6353.39	1201.52	2.35143	0.754478	0.792952	0.455052	2.35143	1.25657	0.216824	0.0261189
POP-A_026	73.0412	0.896407	235.95	12.6646	31.9123	0.906044	34.3735	3.18226	69.8496	0.875624	6.86586	0.216672	187.224	1.01456	7249.99	1250.43	2.37304	1.06781	0.945045	0.187796	2.37304	1.11501	0.173642	0.0238491
POP-A_027	75.6557	0.93836	260.861	16.3639	33.0146	1.00644	39.9091	1.22988	69.8196	0.972639	8.66714	0.476903	171.536	0.870834	4680.08	186.436	2.28995	0.612647	0.599123	0.385859	2.28995	0.908784	0.115874	0.0164316
POP-A_028	73.7816	0.990246	281.812	8.85943	30.3701	0.866011	31.535	3.04937	69.7091	1.07176	10.926	1.01017	182.875	0.971568	5731.07	127.206	2.32266	0.805019	0.751916	0.348376	2.32266	1.0919	0.155833	0.0108478
POP-A_029	73.6375	0.942414	278.583	33.1579	34.3364	1.09724	48.1983	2.2833	69.0385	1.14577	12.0479	0.683909	160.578	0.922002	5230.79	191.853	2.36354	1.01086	0.859125	0.182029	2.36354	1.24831	0.206229	0.0170524
POP-A_030	73.69	0.995526	308.046	33.9617	36.2401	1.10834	49.908	3.11593	69.8803	1.26289	15.7209	1.9924	162.259	1.0668	6957.46	206.519	2.23755	0.934674	0.881653	0.321162	2.23755	1.10031	0.17185	0.0263233
POP-A_031	78.7086	0.983423	279.326	10.2283	34.0292	1.03464	42.1168	1.23505	69.2808	1.0447	9.92353	0.469263	168.239	0.882686	4867.38	257.146	2.3512	0.919881	0.737996	0.180609	2.3512	1.03855	0.13969	0.00836641
POP-A_032	73.5646	0.919643	259.453	25.2961	33.3082	0.868844	31.7912	3.12275	70.2086	0.954138	8.13276	0.236294	175.063	0.973981	6077.05	480.588	2.36642	1.3194	1.65117	0.5211	2.36642	0.99618	0.142724	0.0236717
POP-A_033	72.6208	1.04364	312.017	8.75728	32.4617	1.14909	52.1708	1.76088	68.4436	1.13727	11.9006	0.706686	166.455	0.975356	5937.61	307.938	2.40927	0.822919	0.613896	0.170732	2.40927	1.29942	0.232335	0.0284597
POP-A_034	73.488	1.09738	347.646	12.5558	33.9978	1.06381	44.5578	1.34044	68.8792	1.03805	9.97731	0.655952	167.186	0.918062	5197.57	202.87	2.43886	0.935347	0.702296	0.118418	2.43886	1.00929	0.134688	0.011004
POP-A_035	73.2569	0.943136	259.402	12.0925	31.6746	1.05679	44.2299	1.60122	70.296	0.99786	9.78515	1.21199	176.891	1.11755	7766.35	372.383	2.38482	1.16346	1.22978	0.344273	2.38482	1.22639	0.217886	0.0376483
POP-A_036	73.7651	0.944943	279.702	32.9286	35.8549	1.04616	42.8696	1.05745	70.1787	1.11472	11.0144	0.230163	172.346	0.924705	5272.74	205.451	2.2659	0.84344	0.61105	0.141277	2.2659	1.18286	0.189882	0.0206118
POP-A_037	76.0275	0.98517	304.482	36.286	35.4109	1.06916	45.2802	1.64815	69.2877	1.11957	11.4535	0.599849	164.631	0.989625	6191.19	404.321	2.27805	0.784299	0.535151	0.129798	2.27805	1.12464	0.171715	0.0187053
POP-A_038	71.8307	1.09276	364.11	33.3272	33.1354	1.13702	52.1521	2.87825	68.5767	1.07543	10.5378	0.520799	181.87	1.05099	7109.56	596.808	2.43484	1.11961	0.969181	0.127967	2.43484	1.35893	0.239135	0.0142873
POP-A_039	74.0126	1.074	336.969	16.3145	34.6367	1.1742	53.4169	0.698659	68.8703	1.19478	12.8774	0.50453	149.705	0.949765	5560.11	214.195	2.37367	1.00282	0.775315	0.10017	2.37367	1.20443	0.192872	0.0168706
POP-A_040	72.4434	1.00763	298.601	16.5058	34.361	1.0996	47.5462	1.36769	69.015	0.995749	9.12238	0.54107	175.88	1.01714	6511.48	395.2	2.30453	0.828982	0.614147	0.163325	2.30453	1.01131	0.133958	0.00962123
POP-A_041	71.4152	0.93675	275.08	32.5832	33.371	1.11085	48.1192	0.959937	69.8724	1.07851	11.0279	0.984085	168.633	1.02176	6372.78	178.726	2.25208	0.933074	0.631827	0.0424016	2.25208	1.28793	0.212108	0.00980458
POP-A_042	75.0162	1.03999	321.662	21.4323	33.4231	0.955366	36.8477	2.06282	69.3515	0.869467	7.14536	0.616198	161.24	1.00691	6057.5	27.5626	2.3728	0.896405	0.645496	0.109283	2.3728	0.962852	0.130487	0.0189115
POP-A_043	73.9962	0.983352	302.405	35.1243	32.8232	1.12836	52.0004	3.52384	67.8724	0.981761	8.81306	0.467227	182.87	1.0011	6291.4	364.596	2.42913	1.19562	1.10177	0.142023	2.42913	0.867353	0.0956685	0.00385129
POP-A_044	72.9924	1.03448	323.081	26.3958	32.7833	1.17951	54.5723	1.42752	67.6955	1.10685	12.2853	1.75464	180.982	1.06487	7242.02	549.807	2.48312	1.03551	0.969637	0.267627	2.48312	1.36548	0.234902	0.00706343
POP-A_045	74.1941	1.11574	367.393	21.617	32.8818	0.992551	42.1494	4.78686	69.132	1.12061	11.7367	0.881464	181.173	1.01371	6269.24	172.041	2.42134	0.880059	0.734565	0.231779	2.42134	1.3573	0.236653	0.012105
POP-A_046	72.0108	1.00835	314.138	32.8024	32.4109	0.971185	37.46	1.466	68.9937	1.00346	9.46587	0.765502	171.951	1.1021	7340.17	125.627	2.35933	0.94481	0.660979	0.058278	2.35933	1.16919	0.184977	0.0195272
POP-A_047	77.77	0.911017	266.058	37.1547	32.2274	0.845734	31.2579	4.18152	69.9787	1.13735	11.776	0.571546	174.621	0.949175	5652.38	324.128	2.32844	1.00277	0.875572	0.213028	2.32844	1.48606	0.302759	0.0359703
POP-A_048	72.3353	0.894556	239.383	17.357	34.0786	1.04311	43.0411	1.50509	68.7335	1.12596	11.9306	0.977247	161.557	1.0244	6366.31	135.881	2.30783	1.10604	0.887811	0.0596072	2.30783	1.15123	0.170505	0.00899461
POP-A_049	74.4157	1.04803	318.725	13.2245	34.9436	0.932923	34.6762	1.47097	68.6724	1.00221	9.54102	0.86945	183.356	0.928215	5635.68	565.733	2.25689	0.792914	0.7368	0.346221	2.25689	1.10409	0.163978	0.0163182
POP-A_050	74.3945	0.988732	287.471	15.854	32.5488	1.03353	41.4547	0.616473	69.877	0.979539	8.63507	0.317117	187.588	0.983473	6889.27	1260.22	2.22391	0.777224	0.563563	0.170243	2.22391	1.07509	0.1624	0.0232622
POP-A_051	70.8566	1.07238	331.698	11.6834	32.9342	1.13899	52.0496	2.58368	68.9973	1.04917	10.4055	0.898537	161.645	1.10049	7790.36	649.222	2.4525	0.921466	0.692997	0.127746	2.4525	1.14607	0.17603	0.0168485
POP-A_052	73.2998	0.982912	278.921	10.0941	34.716	1.06781	45.595	2.10608	70.0263	1.06573	10.6763	0.862634	153.782	1.10763	7430.45	145.124	2.34625	1.11298	0.992605	0.165684	2.34625	1.15885	0.188446	0.0267517
POP-A_053	74.556	1.04684	314.513	9.43797	34.2635	1.07503	45.9059	1.80377	69.692	1.04134	10.031	0.649814	162.616	1.02458	6368.84	136.222	2.22176	0.846227	0.624712	0.153032	2.22176	1.27236	0.228913	0.0342084
POP-A_054	76.0587	1.09621	348.538	14.2898	33.1996	1.08899	46.6367	1.34518	69.745	1.07598	10.366	0.325755	158.579	1.02823	7005.72	794.288	2.48171	1.50678	1.76162	0.238784	2.48171	0.375124	0.16418	0.165291
POP-A_055	75.3136	1.05419	322.946	13.8811	32.8045	0.936989	34.9284	1.42919	69.4561	0.943964	8.16878	0.454712	161.949	0.98489	5911.97	155.876	2.26439	1.01995	0.773113	0.0710855	2.26439	0.971638	0.117498	0.00195483
POP-A_056	74.2104	1.08015	360.473	37.6447	33.1725	1.06443	45.7166	2.534	68.6681	0.994339	9.04943	0.489029	160.489	1.09735	7286.43	134.957	2.39872	1.10824	0.971389	0.149894	2.39872	1.15927	0.181237	0.0185068
POP-A_057	74.1259	0.860793	218.983	13.1953	34.3142	0.949199	35.4956	1.0908	69.3781	1.13795	11.7106	0.488864	171.235	1.22576	9038.22	109.109	2.29573	0.949116	0.693409	0.0885004	2.29573	0.995469	0.136332	0.0166762
POP-A_058	76.1604	0.880149	226.608	11.2821	35.7092	0.97018	37.2651	1.33658	70.2971	0.947172	8.06286	0.28474	166.182	0.966592	5845.26	317.837	2.2795	1.36684	1.71441	0.494408	2.2795	0.518523	0.0603023	0.0307515
POP-A_059	73.5501	1.00927	313.869	31.9563	32.4325	0.968794	37.5727	1.77862	69.5152	1.11346	11.3357	0.600543	164.767	1.074	7352.44	543.51	2.33026	1.19256	1.29452	0.36448	2.33026	1.28726	0.221526	0.0206388
POP-A_060	74.3971	1.10747	363.941	23.4222	35.4245	1.2109	58.5383	2.60644	68.201	1.24109	14.0243	0.682922	170.913	0.925373	5788.92	770.821	2.29244	NA	NA	NA	2.29244	NA	NA	NA
POP-A_061	76.348	1.05733	323.146	12.0996	35.4745	1.02725	41.423	1.1162	69.5713	0.957532	8.30197	0.357164	182.857	0.921863	5229.61	192.231	2.26458	1.15732	1.03372	0.134648	2.26458	0.861452	0.114202	0.0261088
POP-A_062	74.1077	1.07377	335.393	14.7613	32.4265	0.926628	35.7538	3.11392	69.5416	1.06825	10.3007	0.410127	182.169	1.08511	7094.39	98.1039	2.351	0.995755	0.807087	0.146751	2.351	1.13252	0.169005	0.0132031
POP-A_063	75.011	1.06578	332.728	17.0326	35.3728	1.11255	48.1157	0.800246	68.9884	1.03796	9.8331	0.503239	156.108	1.02105	6314.69	123.793	2.35044	0.980543	0.780127	0.139502	2.35044	0.878271	0.105099	0.0118313
POP-A_064	75.3087	0.856497	217.081	13.3637	33.7118	0.732253	23.6446	3.3633	70.2148	0.897677	7.76361	0.814397	184.356	1.07794	7013.46	110.775	2.35049	1.02934	1.15803	0.489348	2.35049	0.975758	0.148554	0.0357861
POP-A_065	74.0695	0.986286	283.113	12.6127	34.0598	0.942201	35.1256	1.23792	68.9827	0.943095	8.29396	0.604116	147.447	1.01414	6934.73	905.669	2.46477	1.40849	1.77167	0.470076	2.46477	0.313996	0.081382	0.0779543
POP-A_066	75.3266	1.03778	317.134	17.9339	35.9095	1.10951	50.657	3.81526	70.0985	1.00027	9.1414	0.477413	153.679	0.867999	4648.85	184.327	2.26598	0.748608	0.70659	0.364669	2.26598	1.01219	0.141386	0.0177307
POP-A_067	74.3095	0.939401	280.96	37.4221	33.6665	0.916653	34.7359	2.77552	71.3502	0.944909	8.51754	0.811755	170.126	0.945688	5478.2	174.279	2.2183	0.956926	0.69614	0.0801451	2.2183	1.15353	0.178774	0.0175677
POP-A_068	73.6833	1.01907	303.071	14.3493	33.8705	0.889359	30.9526	0.732912	70.6801	1.08653	10.5031	0.260254	156.933	1.03797	6572.32	179.689	2.39391	1.19781	1.08887	0.123483	2.39391	1.14868	0.181393	0.0220547
POP-A_069	72.2335	1.10619	359.114	19.0744	34.1896	0.981983	40.0027	3.33506	69.7003	1.01454	9.27567	0.353534	161.529	1.08932	7502.25	490.756	2.24265	1.12555	0.971061	0.119838	2.24265	1.06598	0.165027	0.0289068
POP-A_070	73.0993	1.16911	386.511	5.56281	35.0946	1.18973	55.5711	1.50567	68.6786	1.14892	12.1671	0.744311	165.558	1.01797	6473.79	342.113	2.32503	0.809032	0.548284	0.114316	2.32503	0.794367	0.0933189	0.0179381
POP-A_071	73.9181	1.05089	316.344	8.85459	34.0946	1.05708	43.4215	0.70514	69.9229	1.01031	9.33844	0.50052	168.295	1.05613	7104.45	519.515	2.23161	1.56662	1.97066	0.332751	2.23161	1.08882	0.152403	0.00791638
POP-A_072	74.2983	0.899842	250.675	26.6684	32.8866	0.91862	33.6003	1.4038	69.7051	0.994617	9.19931	0.644472	172.554	1.13166	7740.63	133.957	2.37093	1.22161	1.20579	0.21081	2.37093	1.14564	0.170885	0.0111958
POP-A_073	72.8851	1.03824	311.421	11.4945	34.5247	1.03036	42.4294	1.93624	69.873	0.904223	7.46221	0.381625	170.79	1.11521	7473.08	80.9875	2.3195	1.00773	0.842925	0.168646	2.3195	0.979852	0.126215	0.00954951
POP-A_074	74.1199	1.03573	313.984	15.8215	33.9285	0.859063	29.3603	1.20142	70.148	0.950753	8.17021	0.336462	175.855	0.974552	6320.51	743.74	2.30708	0.739449	0.595668	0.250346	2.30708	1.06557	0.153608	0.0161802
POP-A_075	73.7956	1.00603	303.893	23.1738	33.7154	1.22008	59.0895	2.2802	69.7951	0.989319	8.73185	0.241498	189.95	0.900384	5105.79	313.408	2.28262	0.870607	0.624588	0.120758	2.28262	0.978713	0.121565	0.00462651
POP-A_076	70.6359	1.16514	404.922	28.1737	32.5646	1.15809	53.4608	2.29452	69.0852	1.19611	13.9721	1.64764	180.964	0.966943	5939.8	418.402	2.33987	0.871248	1.06018	0.609948	2.33987	1.19857	0.205354	0.0328558
POP-A_077	73.4337	0.892741	235.033	13.6471	32.7087	1.07891	45.383	0.896054	70.2364	1.01016	9.26372	0.423354	165.727	1.04027	6646.94	231.094	2.24217	1.16995	1.09511	0.181149	2.24217	1.27061	0.203581	0.00632554
POP-A_078	74.1815	1.12232	361.922	11.2991	34.936	0.878895	32.0283	2.65409	69.8169	1.08366	10.4855	0.299238	170.971	1.13552	7806.25	149.022	2.32934	0.943862	0.693875	0.0966614	2.32934	1.2714	0.214267	0.0180674
POP-A_079	72.8596	0.947556	263.154	13.6227	34.8168	1.29226	66.2174	2.48167	70.2912	1.11474	11.6938	0.95775	168.802	1.10752	7376.61	86.8926	2.33569	1.62749	2.31264	0.56822	2.33569	0.950236	0.120954	0.0115169
POP-A_080	74.4487	1.01931	294.331	4.7955	33.887	1.12572	50.0908	1.712	69.2344	1.07178	10.624	0.686036	165.198	1.05866	6954.58	317.639	2.28787	1.02016	0.897196	0.21036	2.28787	1.3223	0.242571	0.0316992
POP-A_081	76.008	1.00163	292.214	13.2492	33.7503	1.05506	43.1208	0.557917	70.1741	0.966044	9.27002	1.2419	157.699	0.96501	6246.14	783.466	2.38386	1.65328	2.07471	0.235613	2.38386	0.662213	0.0699715	0.0182257
POP-A_082	71.9464	0.943417	255.781	8.03385	32.3887	0.977871	37.6092	1.08964	68.9526	1.01142	9.30026	0.438787	168.026	1.08978	7541.83	528.117	2.42746	1.1817	1.01696	0.0720091	2.42746	1.09332	0.156112	0.0107329
POP-A_083	73.2347	1.00891	302.258	19.6677	33.6291	0.902815	32.1506	1.02909	69.8406	1.0367	9.80869	0.501414	157.935	1.02015	6451.94	288.403	2.33598	1.13479	1.00185	0.138437	2.33598	0.903633	0.141835	0.0469253
POP-A_084	73.8326	0.901961	238.651	12.5718	31.4327	0.842704	29.1276	2.09823	69.8476	0.968889	8.95199	0.849897	184.482	1.11057	7765.69	474.503	2.34334	1.06641	0.970108	0.218292	2.34334	1.09462	0.16734	0.0229746
POP-A_085	74.5081	1.01159	297.332	12.7384	36.0707	1.07347	44.6174	0.554045	69.2076	1.14707	11.586	0.161289	161.145	0.83834	4401.8	244.412	2.27453	1.36101	1.68086	0.468864	2.27453	0.943933	0.132942	0.0266495
POP-A_086	73.0711	1.00615	294.845	13.3557	34.9144	1.06114	46.524	3.69191	69.2501	0.911145	7.66523	0.482141	164.038	1.10315	7331.66	100.74	2.3141	1.02749	0.947835	0.255804	2.3141	1.09556	0.167315	0.0226619
POP-A_087	74.602	1.04919	322.642	16.714	34.3945	0.924942	33.942	1.29144	69.9194	0.900675	8.02884	1.04836	190.455	0.987665	6263.03	509.762	2.26072	0.612917	0.371362	0.129372	2.26072	0.958267	0.132867	0.0228038
POP-A_088	73.8424	1.01465	295.013	8.37836	33.1644	1.08389	45.608	0.69444	69.4857	1.00369	9.14335	0.415637	173.316	1.00951	6231.49	186.226	2.27038	0.710058	0.776168	0.486115	2.27038	1.13316	0.182011	0.027634
POP-A_089	78.0353	0.871715	225.988	15.0531	34.5712	1.0066	41.3165	2.73257	69.1819	0.791311	5.71611	0.293524	169.587	0.901052	5596.67	850.889	2.20375	0.735079	0.686546	0.357529	2.20375	0.704734	0.0772912	0.0184425
POP-A_090	74.1829	0.953897	263.454	10.3223	32.2575	0.962634	37.4605	2.14822	69.5135	0.958919	8.29875	0.32897	179.981	0.977651	5841.4	171.403	2.31841	1.07503	0.909623	0.136069	2.31841	0.897376	0.118298	0.0220007
POP-A_091	74.2616	1.07143	328.373	8.71376	33.007	1.07606	45.0836	0.826988	69.5928	1.03501	9.53842	0.244409	185.258	1.02744	6387.14	117.773	2.30654	0.883897	0.621637	0.0995371	2.30654	1.02773	0.157081	0.031016
POP-A_092	74.2077	0.976312	280.129	15.2803	34.2057	1.01404	42.2302	3.09686	68.5587	0.94084	8.10281	0.438868	182.159	1.04609	6863.46	391.299	2.22491	1.30062	1.24021	0.0965431	2.22491	0.890844	0.13095	0.0378455
POP-A_093	73.0646	0.957527	265.353	10.2832	31.659	0.981412	37.8276	1.03891	69.5502	0.959213	8.4384	0.47335	170.23	0.964709	5765.7	253.484	2.3137	1.02455	0.809816	0.105153	2.3137	1.03756	0.152745	0.0233355
POP-A_094	71.7091	1.08316	339.965	13.6003	33.1378	1.06158	43.7759	0.693876	70.1339	1.14554	11.6551	0.268006	173.05	1.12505	7812.74	312.779	2.33343	1.10151	1.04753	0.246974	2.33343	1.24645	0.197277	0.00762297
POP-A_095	73.4666	0.934459	259.537	17.1328	33.1456	1.00612	40.4504	1.83951	69.7362	1.0814	10.6211	0.490293	167.665	0.954847	5754.22	365.891	2.32237	0.969695	0.839388	0.222412	2.32237	1.32132	0.235244	0.023813
POP-A_096	75.1358	0.833165	207.778	15.1901	35.2259	1.10212	49.2838	3.01024	69.3077	0.840106	6.66806	0.572207	166.576	0.931165	5805.51	718.162	2.20711	0.998955	0.823944	0.160815	2.20711	0.641434	0.0655885	0.0170315
POP-A_097	76.3813	0.958644	271.154	15.8871	33.1394	1.12216	50.9151	2.93007	69.6155	1.06097	9.97726	0.207879	180.869	0.949302	5591.53	254.916	2.31389	1.0524	0.907245	0.170357	2.31389	0.992518	0.131401	0.0119379
POP-A_098	74.3956	0.862058	226.314	20.4356	31.1238	0.900241	35.6188	4.95544	68.9379	1.09461	11.0351	0.665979	174.695	0.972918	6712.88	1200.74	2.31006	0.919975	0.866656	0.32522	2.31006	1.08993	0.163698	0.0202901
POP-A_099	75.0753	1.12424	378.653	28.0205	34.0792	1.02942	45.7199	5.55901	68.7461	1.14568	12.0514	0.689482	181.943	1.16779	8762.88	720.558	2.39527	1.0266	0.776893	0.064898	2.39527	1.2354	0.191216	0.00458719
POP-A_100	73.8856	1.06539	334.546	19.2401	33.7666	1.05024	43.0542	0.904041	68.3949	1.01593	9.3607	0.418322	151.978	0.94558	5455.78	150.712	2.24178	0.842417	0.61351	0.145369	2.24178	1.51821	0.293516	0.0122495
POP-A_101	73.8852	1.0023	299.776	20.9893	34.2947	0.923605	34.6339	2.13835	70.3856	0.918665	7.78536	0.482705	161.23	0.931252	5363.79	226.291	2.32372	0.816782	0.485862	0.034419	2.32372	0.954425	0.120512	0.00991887
POP-A_102	72.6995	1.08273	333.964	7.42093	32.6513	1.10813	48.8581	2.00409	69.1139	1.06387	10.2219	0.412601	166.166	1.03883	6953.35	591.306	2.30686	0.886469	0.588994	0.0593175	2.30686	1.09964	0.161356	0.0147203
POP-A_103	73.924	1.09279	338.733	5.97664	34.4228	1.04884	43.8503	1.88292	69.7639	1.09876	10.9177	0.45547	166.054	1.1261	7802.75	286.006	2.23726	0.810806	0.629647	0.203644	2.23726	0.983217	0.150658	0.0361369
POP-A_104	74.9928	0.924818	255.731	18.4201	33.8559	0.904051	32.6502	1.47509	69.1369	0.966666	8.6654	0.582911	163.831	1.10628	9472.21	2433.41	2.36665	0.739577	0.566331	0.217196	2.36665	0.944158	0.123947	0.0164717
POP-A_105	74.5412	0.96059	272.212	15.9047	32.0236	0.903124	34.4465	3.47862	68.4613	1.02152	9.65141	0.623694	163.576	0.966037	5722.04	188.017	2.44162	1.21572	1.21483	0.232004	2.44162	0.936094	0.124059	0.0186897
POP-A_106	75.3334	1.21887	437.626	24.9053	33.5078	1.12219	50.491	2.47089	68.1659	1.23063	13.7556	0.6357	176.973	0.926616	5316.98	231.22	2.29348	0.98024	0.812193	0.176032	2.29348	1.20274	0.204655	0.0306871
POP-A_107	73.0353	1.04499	309.977	5.71263	34.4388	1.01172	40.0788	0.973335	69.5989	0.965469	8.2616	0.171804	166.512	1.0387	6463.89	49.2646	2.35576	1.01791	0.816459	0.123044	2.35576	1.10052	0.154005	0.00618309
POP-A_108	71.9654	0.956855	277.835	24.1119	33.5324	0.959761	36.4559	1.29396	68.8785	0.821062	6.07364	0.229913	162.7	0.938036	5338.06	113.864	2.34187	0.649642	0.463014	0.196884	2.34187	1.00411	0.127817	0.00471374
POP-A_109	71.8107	1.04502	315.32	11.4513	33.4936	1.04538	65.7883	25.807	69.3908	0.896933	7.49436	0.538344	168.509	1.05215	7107.34	578.331	2.44955	1.07708	0.947965	0.17582	2.44955	1.12868	0.163841	0.00859205
POP-A_110	74.0688	0.960701	273.14	16.8395	32.9957	0.8774	30.7062	1.3384	70.1977	0.901185	7.61937	0.601095	182.379	0.983786	6782.24	1137.21	2.31637	1.22474	1.34178	0.357917	2.31637	0.809311	0.10313	0.02567
POP-A_111	71.7067	0.972769	286.646	24.3742	32.2744	0.891378	31.3406	1.00265	69.2971	1.00906	9.13547	0.30666	166.069	1.10597	8032.02	837.759	2.44406	1.1826	1.01245	0.0653031	2.44406	1.1407	0.162424	0.00323406
POP-A_112	70.2284	1.01362	304.064	18.7478	32.3357	0.924296	35.6276	3.15589	69.5074	1.22273	13.635	0.687097	170.767	1.07481	7327.19	503.855	2.36449	1.02727	0.891344	0.192589	2.36449	1.07986	0.163565	0.023154
POP-A_113	72.1933	1.0273	305.082	11.4606	32.1584	0.919483	35.7918	3.6985	69.8994	1.04867	10.3278	0.825152	171.747	1.20704	9319.39	722.697	2.37873	1.07471	0.883507	0.107225	2.37873	0.97123	0.1328	0.0192783
POP-A_114	72.503	0.882303	242.076	26.7996	30.9296	0.864408	29.9475	1.45414	69.7696	0.879543	7.14137	0.447814	188.376	1.05106	6763.42	211.301	2.37994	0.84037	0.643708	0.181986	2.37994	0.793271	0.102072	0.0280252
POP-A_115	73.3121	0.933078	258.838	17.155	34.0907	0.852579	29.3271	1.62308	70.0986	0.937024	8.61772	1.05727	169.56	0.983706	6008.06	278.059	2.3114	0.763993	0.571829	0.195197	2.3114	0.925261	0.125107	0.0226504
POP-A_116	69.5504	0.995952	288.851	13.0355	32.786	0.954703	38.2374	3.61159	68.8966	1.09282	11.2286	0.909869	164.918	1.01108	6705.62	692.191	2.40011	1.14147	1.04622	0.176689	2.40011	1.12167	0.176998	0.0255691
POP-A_117	73.6195	1.2035	458.473	58.5482	35.8236	1.11745	49.4143	1.74816	69.1149	1.03209	9.60085	0.367398	161.864	0.878828	4823.11	252.894	2.36197	1.06651	0.983541	0.23324	2.36197	1.01038	0.143681	0.0208186
POP-A_118	73.529	0.981836	282.018	14.064	32.7588	1.0035	43.2087	5.02692	68.5529	1.18023	13.2334	1.20773	183.38	0.992951	6095.9	254.851	2.43268	1.03263	1.04642	0.358587	2.43268	1.17162	0.17617	0.0088342
POP-A_119	73.601	1.14249	374.88	11.5251	36.2085	1.10114	48.8572	2.64034	67.9814	0.946581	8.67743	0.953624	165.034	0.93854	5433.15	213.269	2.32754	0.674724	0.51657	0.231632	2.32754	0.712883	0.0848448	0.0253466
POP-A_120	72.9946	1.05935	331.267	19.5595	35.3197	1.16722	54.161	2.17397	67.0979	0.67917	79.9667	81.3833	170.416	0.981719	5957.65	247.876	2.26762	1.08272	1.02972	0.258443	2.26762	1.07891	0.16303	0.022835
POP-A_121	73.601	1.1621	386.634	10.6086	34.3003	1.05882	44.7359	1.96885	69.3242	1.04561	9.97066	0.502056	160.978	1.08099	7000.63	52.9634	2.36193	0.981188	0.71088	0.0606271	2.36193	1.05965	0.163611	0.0291706
POP-A_122	70.8487	1.00121	289.53	10.6082	33.9323	0.938278	35.4339	1.87389	67.7425	0.934427	7.89294	0.325986	153.2	0.961262	5938.4	489.265	2.3343	0.858271	0.604727	0.114788	2.3343	1.00178	0.134211	0.0125522
POP-A_123	71.9444	0.869218	218.992	8.8251	33.4096	0.824591	28.3338	2.48811	70.3196	0.992847	8.91506	0.372672	166.674	0.841225	4411.17	222.784	2.29298	1.39917	1.625	0.325163	2.29298	0.96463	0.142488	0.0319397
POP-A_124	71.4613	0.867231	223.28	14.481	31.7913	0.863605	30.975	2.61782	69.9835	0.910552	7.69964	0.529049	178.558	1.08776	7353.15	347.615	2.27302	1.03847	1.1006	0.41024	2.27302	0.845734	0.104945	0.0193964
POP-A_125	71.4959	0.927867	261.479	22.9131	34.7407	0.916857	35.6289	3.72181	69.0015	0.883867	7.5247	0.787506	160.355	1.02593	6537.65	305.435	2.33978	1.15405	1.09234	0.206395	2.33978	0.842433	0.0981817	0.0125562
POP-A_126	69.3046	1.09139	349.007	17.9614	32.6494	0.898182	34.155	3.53162	69.589	0.882501	7.06163	0.313841	175.18	1.06449	7095.61	392.538	2.21764	1.24944	1.28137	0.24305	2.21764	0.748934	0.0838963	0.0170101
POP-A_127	72.8619	0.969768	273.994	12.5005	34.0496	0.960791	36.5466	1.31008	69.3922	0.922743	8.25925	0.920519	169.406	0.998588	6063.61	144.744	2.32169	0.62094	0.465884	0.22811	2.32169	0.980114	0.152477	0.0390245
POP-A_128	72.127	1.03994	309.201	8.0423	34.5601	0.959289	36.9501	1.86341	68.3602	0.943771	7.95406	0.228059	165.856	0.910819	5544.06	675.428	2.41182	0.981512	0.81108	0.172864	2.41182	1.05885	0.147767	0.011581
POP-A_129	72.5669	0.960983	269.553	12.8142	32.8742	1.01332	41.184	2.03048	68.6935	1.00384	9.1516	0.421783	177.745	1.03645	6546.15	171.473	2.36398	1.12181	0.898288	0.0444156	2.36398	0.939875	0.117545	0.0103832
POP-A_130	72.7551	0.969153	276.454	15.5081	32.1563	0.92242	33.9461	1.48789	68.9618	1.06459	10.844	1.06479	166.531	0.992314	6015.37	173.731	2.29564	1.03947	0.876552	0.156595	2.29564	0.981013	0.135102	0.0192341
POP-A_131	74.0614	0.942763	269.385	23.0556	32.712	1.14976	52.5231	2.07677	68.3958	0.975946	8.85834	0.621762	170.249	0.94331	5665.32	411.878	2.30613	1.01123	0.879037	0.203852	2.30613	0.861156	0.122077	0.0350381
POP-A_132	70.5645	1.14894	387.408	20.5803	32.8758	0.939871	38.5075	5.06061	69.0052	0.951978	8.77999	0.968104	175.736	1.1107	7665.41	361.131	2.33758	1.40463	1.53114	0.207827	2.33758	0.868218	0.107006	0.0163986
POP-A_133	71.9164	0.912565	244.429	13.0133	33.7915	0.974858	41.5436	5.56913	68.985	0.818839	6.42082	0.63584	167.612	0.972056	5940.09	353.182	2.39134	1.11384	0.91938	0.0818364	2.39134	0.656589	0.0805516	0.0311515
POP-A_134	71.9421	0.990953	282.478	9.15573	34.4695	1.09648	46.6845	0.722207	68.8909	0.951212	7.99934	0.145259	164.343	0.965716	6486.76	1041.81	2.22183	0.919417	0.651557	0.0840212	2.22183	1.05191	0.142886	0.0081078
POP-A_135	75.87	1.08005	357.67	34.6889	34.1402	0.80337	29.0005	4.62995	70.6888	0.764978	6.01321	0.993478	158.295	0.953387	5622.68	238.146	2.29504	1.05356	0.837636	0.0901744	2.29504	0.69259	0.0775843	0.021113
POP-A_136	70.1618	1.1423	373.597	10.2788	32.8207	1.05312	43.8709	1.53424	69.0172	1.08614	10.7605	0.543858	174.882	1.09284	7403.52	330.346	2.30481	0.706677	0.639028	0.33551	2.30481	1.1661	0.177504	0.0121167
POP-A_137	73.1169	1.02404	303.225	11.4701	33.3091	0.99441	40.1547	2.48653	70.1192	0.885917	7.07331	0.270096	170.498	0.84952	4550.34	284.69	2.30861	0.944467	0.69567	0.0978027	2.30861	1.01344	0.15808	0.036164
POP-A_138	71.9034	1.05992	319.396	6.41709	34.3589	1.08331	46.433	1.63445	68.6557	1.07302	10.4042	0.425876	168.86	1.06876	6973.02	196.089	2.36395	1.03497	0.795727	0.0728317	2.36395	0.883995	0.108513	0.0142803
POP-A_139	72.7329	1.00526	298.632	17.9739	34.5309	0.931721	36.1647	3.16632	70.024	0.905604	7.85906	0.78355	166.152	1.03338	6654.36	333.713	2.24869	0.947648	0.696827	0.0944832	2.24869	0.982624	0.128712	0.0116085
POP-A_140	74.392	0.849176	208.103	7.44722	34.8162	0.862126	30.0781	1.75714	69.624	0.904395	8.30674	1.28358	184.12	0.851042	4463.59	171.202	2.29191	0.716237	0.578523	0.256998	2.29191	0.691486	0.0891955	0.0343864
POP-A_141	72.2331	0.942766	255.194	7.77007	32.5617	0.89174	32.1897	1.89038	68.6943	1.0384	10.0921	0.772146	186.034	0.930085	5300.97	170.858	2.3333	0.945121	0.688033	0.0882622	2.3333	1.12235	0.169736	0.0171892
POP-A_142	69.1262	1.00223	294.255	15.0856	33.5947	1.10233	47.3278	0.884625	68.7544	1.11877	11.5293	0.697495	168.018	0.920105	5137.68	111.487	2.31976	0.702355	0.473409	0.153864	2.31976	1.00383	0.128076	0.00508341
POP-A_143	70.4785	1.0386	335.023	36.685	31.606	0.945698	36.2539	2.18091	68.6382	1.03521	9.581	0.286154	164.326	1.0806	8474.73	1696.38	2.39701	0.979275	0.696115	0.0468955	2.39701	0.881738	0.116392	0.023694
POP-A_144	71.8922	0.967656	283.303	23.7545	33.4514	0.954349	39.0825	4.54956	71.222	0.881703	7.609	0.91342	165.918	0.989134	5910.08	98.4059	2.22793	1.11252	0.98664	0.15975	2.22793	0.914279	0.114627	0.0136465
POP-A_145	68.7417	0.929023	258.947	19.5416	32.4525	0.953957	35.9821	1.24152	69.4714	0.916256	7.6328	0.360422	162.55	0.94186	5497.86	243.893	2.3228	0.919858	0.672846	0.107348	2.3228	0.801984	0.0873426	0.00953752
POP-A_146	72.8271	0.962469	270.007	12.4446	33.6954	0.867458	29.9467	1.23551	69.2537	0.858009	6.70655	0.330355	179.256	0.992852	6506.21	712.043	2.18007	0.463202	0.343358	0.221558	2.18007	0.847905	0.0956486	0.00843048
POP-A_147	70.9178	0.852297	216.583	14.9834	34.6645	0.99687	39.3168	1.38231	69.0136	0.855146	6.72921	0.400301	172.123	0.925816	5256.03	173.302	2.33887	0.975046	0.747375	0.110908	2.33887	0.782529	0.0799328	0.00545389
POP-A_148	72.3795	0.942137	253.702	6.51954	35.0071	1.07374	46.5307	2.59032	68.9513	1.0478	9.82906	0.307701	165.102	0.99873	6378	492.203	2.30573	1.02377	0.841742	0.142305	2.30573	1.04607	0.1405	0.00711382
POP-A_149	70.7867	1.14472	375.285	10.4344	33.9136	0.985714	39.6282	2.62916	69.4656	0.953929	8.22451	0.338318	176.564	1.0671	6914.83	154.921	2.27957	1.00994	0.822991	0.142803	2.27957	0.882637	0.102893	0.00828962
POP-A_150	69.8774	1.16323	392.552	16.1909	33.5623	1.10105	47.9515	1.6727	67.4925	1.13209	11.7379	0.641861	165.559	1.07304	7738.42	985.91	2.52781	0.957626	0.851041	0.25338	2.52781	1.19548	0.212549	0.0419702
POP-A_151	72.3959	1.11567	358.645	12.244	32.9213	1.04648	43.672	1.89415	69.0105	1.01338	9.2046	0.299273	166.137	1.03586	6934.25	610.746	2.3288	1.03752	0.822278	0.0986425	2.3288	0.968736	0.123943	0.00998231
POP-A_152	72.9637	0.959004	281.039	26.3255	35.6209	1.10186	49.2207	2.96632	68.6611	0.98414	8.68398	0.285376	177.974	0.902984	5787.04	1039.36	2.35636	0.976643	0.851519	0.225677	2.35636	0.711194	0.0713279	0.0104719
POP-A_153	68.0629	0.917034	245.291	11.485	33.4842	0.867497	31.0376	2.40756	68.9938	1.07566	10.3791	0.346273	174.983	0.982789	5910.99	182.131	2.32155	0.930604	0.754394	0.183824	2.32155	0.899946	0.119661	0.0228967
POP-A_154	71.5258	1.06084	327.116	14.1445	33.5041	0.98408	37.8329	0.828451	69.3495	0.969127	8.53177	0.395368	174.511	0.984602	6089.14	356.494	2.33538	0.515152	0.475033	0.330671	2.33538	1.00991	0.144521	0.021893
POP-A_155	71.0613	0.95557	262.503	8.3384	35.8442	0.910252	33.5298	1.9587	69.8339	0.881613	7.12515	0.396481	173.488	0.996046	6119.44	240.298	2.20243	0.906811	0.680015	0.133711	2.20243	0.89667	0.115509	0.0190384
POP-A_156	73.2093	0.953098	278.768	27.2718	33.8188	0.964717	39.337	4.00355	68.4016	0.803962	6.46974	0.913069	146.974	0.909084	4992.51	83.4775	2.37665	1.00452	1.17242	0.544293	2.37665	0.660826	0.0768464	0.0262131
POP-A_157	71.2449	0.920051	240.894	5.08431	32.2701	1.03463	42.5749	1.72893	69.7011	1.12387	11.5493	0.612599	185.168	1.08166	7826.62	961.229	2.553	1.03994	0.968403	0.259181	2.553	1.16821	0.192311	0.0280967
POP-A_158	71.0677	0.909037	246.481	17.1542	32.9941	0.913551	36.0418	4.41586	69.6906	0.932532	8.15839	0.643347	169.234	0.938622	5539.39	330.292	2.31381	1.38384	1.47612	0.190424	2.31381	0.835829	0.10128	0.0175704
POP-A_159	69.3323	1.00091	293.599	15.1741	32.7942	0.967805	37.1026	1.35127	69.2772	0.919474	7.55755	0.22478	171.811	0.916286	5225.47	255.399	2.37917	0.985113	0.729984	0.0761933	2.37917	1.03011	0.152986	0.0257323
POP-A_160	71.2293	0.941757	271.023	25.3884	32.4903	0.865684	30.3933	1.84316	70.7781	0.861481	6.77738	0.350651	178.865	1.02115	6333.24	143.055	2.3049	1.32139	1.36864	0.199219	2.3049	0.812593	0.0957148	0.0165934
POP-A_161	72.8678	1.07155	329.063	9.37961	32.9892	0.913875	34.0685	2.26646	69.711	0.885367	7.10719	0.315474	185.194	0.796475	4327.54	614.385	2.41773	0.81953	0.54515	0.0976658	2.41773	0.764885	0.0842378	0.0140634
POP-A_162	71.2268	0.894854	237.526	15.1973	33.3648	0.982205	38.9278	2.1595	69.2735	0.942208	7.90087	0.19852	173.362	1.02195	6638.05	470.916	2.31284	0.881882	0.671741	0.158636	2.31284	1.11193	0.162892	0.0127001
POP-A_163	70.5161	0.97068	279.636	18.0442	34.304	0.982977	38.4209	1.55112	69.7676	0.935007	8.37854	0.836182	152.486	0.951658	5685.08	329.256	2.24043	1.03959	1.23921	0.5644	2.24043	1.1292	0.183576	0.0306315
POP-A_164	71.2417	0.938348	287.952	45.5455	33.8498	0.840362	30.9073	4.17736	68.2794	1.02369	9.73924	0.676607	146.261	0.881458	4903.29	311.37	2.45621	1.25595	1.74053	0.747082	2.45621	0.986113	0.155709	0.0410323
POP-A_165	73.163	0.981303	292.844	26.0377	36.0697	0.7779	25.5347	2.55761	67.5981	0.647053	58.8151	59.1175	171.887	1.00585	6178	175.596	2.32696	0.815334	0.568395	0.129083	2.32696	0.710989	0.0759456	0.015707
POP-A_166	71.2365	1.02515	326.473	35.8224	34.1732	1.04115	43.5912	2.26573	70.4436	1.05061	10.4244	0.890639	173.838	1.10966	7442.74	128.947	2.34486	1.13163	0.94175	0.0763342	2.34486	0.905419	0.117773	0.0194096
POP-A_167	71.9925	0.922263	250.063	13.7344	33.7352	0.78632	24.6417	1.05301	70.5555	0.875984	6.89412	0.241071	163.312	0.9174	5124.59	129.811	2.26203	0.800171	0.508615	0.0806377	2.26203	1.05716	0.149279	0.013773
POP-A_168	70.84	0.959857	269.515	13.4228	34.5832	1.07023	45.0435	1.29971	69.4504	1.00726	9.12077	0.324581	172.808	0.953047	5999.16	660.754	2.42314	1.04452	0.881072	0.153597	2.42314	0.807087	0.101069	0.0238472
POP-A_169	68.7403	0.967253	262.924	2.04174	32.4018	1.00454	39.3916	0.830453	69.1494	1.04446	9.91611	0.466049	173.637	0.960033	6138.5	727.21	2.35605	0.968383	0.739771	0.112295	2.35605	0.957748	0.115464	0.00336282
POP-A_170	68.8542	1.0318	310.406	14.4066	34.6044	0.853882	29.0705	1.25515	70.0751	0.817325	6.29012	0.51887	162.096	1.01572	6199.15	67.1574	2.35532	1.13983	0.964694	0.0878445	2.35532	0.868061	0.107086	0.0165265
POP-A_171	72.2361	0.961716	277.546	20.9976	33.0128	0.866196	29.6516	1.00787	71.4181	0.931392	7.98468	0.477008	159.643	0.902009	5005.15	182.231	2.23368	0.877988	0.611234	0.0958258	2.23368	0.938258	0.122145	0.0159772
POP-A_172	72.9311	0.938273	264.558	20.3943	34.2561	0.980948	38.1302	1.40233	68.8883	0.957774	8.2126	0.257113	149.7	0.962558	5571.79	65.4329	2.40945	0.748458	0.507998	0.141426	2.40945	0.92737	0.115678	0.0115038
POP-A_173	70.7535	1.04843	323.589	18.2091	33.2976	1.05505	43.7546	1.2406	70.4884	0.974658	8.86915	0.656734	171.55	1.02114	6222.01	19.6163	2.30703	0.913159	0.675644	0.119924	2.30703	0.947935	0.116441	0.00704159
POP-A_174	72.9988	0.950195	281.944	32.3532	33.1195	0.850782	29.1402	1.54803	71.4494	1.03585	9.82733	0.537686	161.462	0.845736	4680.11	471.298	2.20317	1.28884	1.25493	0.136521	2.20317	1.23839	0.193816	0.00649006
POP-A_175	69.9861	0.951552	267.623	16.155	34.8724	1.09858	48.0418	1.99438	69.8489	1.01982	9.43941	0.428898	167.46	0.998197	6044.04	128.163	2.31179	1.46154	1.76386	0.344396	2.31179	0.772796	0.0859709	0.0143349
POP-A_176	67.9485	1.07708	338.248	15.6978	33.0914	0.981473	38.0196	1.24078	69.472	1.02926	9.52785	0.343553	176.689	1.088	7390.19	385.241	2.31336	0.816729	0.663669	0.234518	2.31336	1.32868	0.228795	0.0138676
POP-A_177	71.4201	1.0816	335.564	9.8766	35.9688	1.10134	48.0491	1.75194	68.9035	1.03622	9.93167	0.642397	167.8	1.02325	6665.52	483.932	2.30445	0.945347	0.6831	0.0823859	2.30445	1.23589	0.204328	0.01917
POP-A_178	74.6954	0.895716	240.161	17.5709	33.7266	0.916351	33.2384	1.18569	69.8718	0.842698	6.73075	0.598757	166.539	0.996444	6009.99	113.455	2.3623	1.05892	0.812791	0.0535223	2.3623	0.53237	0.0419951	0.0081485
POP-A_179	70.9573	1.02304	301.21	9.9138	33.3616	0.924407	33.4355	0.786675	70.4969	0.972658	8.86487	0.688402	166.099	0.943926	5551.26	277.465	2.30962	1.1484	1.15912	0.291514	2.30962	0.652105	0.115456	0.071228
POP-A_180	71.5759	0.991073	282.256	8.84592	32.9183	0.984896	37.6985	0.617474	71.2615	0.947695	8.43169	0.67069	182.712	0.991292	6010.39	181.599	2.26221	0.946314	0.816853	0.231453	2.26221	0.922606	0.117875	0.0151904
POP-A_181	67.7306	0.979237	271.533	4.30454	33.3749	1.11598	49.8227	2.32376	68.5397	1.03423	9.69011	0.421848	176.293	0.978676	6545.84	940.851	2.38896	1.0669	0.840245	0.0713975	2.38896	1.0007	0.146477	0.0266488
POP-A_182	72.7947	0.970656	283.504	22.2235	34.4427	0.975372	37.592	1.27226	69.1928	0.899616	7.682	0.694508	164.252	0.950062	5675.71	338.905	2.35443	0.679543	0.410183	0.106936	2.35443	1.0511	0.139892	0.00497728
POP-A_183	74.4466	1.10065	354.581	17.8681	34.0826	1.06714	44.4549	0.937568	69.412	1.037	9.56432	0.233718	170.209	0.99901	5984.62	51.4085	2.21581	1.10775	1.00118	0.184249	2.21581	0.965016	0.130073	0.0178702
POP-A_184	72.3087	1.02857	302.832	8.25312	36.3004	1.14348	53.7673	4.01079	68.4621	0.956836	8.38503	0.458569	160.043	0.865765	4588.16	142.498	2.27382	0.875516	0.615589	0.104054	2.27382	0.856688	0.103304	0.0149777
POP-A_185	74.2408	0.933796	265.072	23.4662	34.9647	0.944132	35.0265	0.980949	70.0339	1.16402	12.3243	0.587594	157.647	1.07145	7592.12	845.982	2.21174	NA	NA	NA	2.21174	NA	NA	NA
POP-A_186	67.8963	0.890847	247.943	28.5652	33.8479	0.996749	39.7926	1.9046	68.3901	1.00512	9.23788	0.490132	171.566	0.998826	6280.11	382.16	2.41138	0.960825	0.835052	0.23068	2.41138	0.884424	0.120468	0.0276255
POP-A_187	73.3611	0.893705	233.558	11.5414	33.8892	0.980445	38.3849	1.71729	71.209	0.941911	8.61862	0.97274	169.543	0.885152	5166.09	560.224	2.25002	0.898054	0.67679	0.142217	2.25002	0.779639	0.108294	0.0379829
POP-A_188	72.3204	0.954784	272.258	19.2948	33.51	1.00438	41.7292	3.361	69.2895	1.04053	9.89998	0.525003	176.16	0.894306	5465.7	785.43	2.43019	1.09028	1.05327	0.272337	2.43019	0.862052	0.113044	0.0246635
POP-A_189	68.4512	0.976	279.167	14.428	33.4129	0.919389	34.5901	2.41152	68.6852	0.870272	7.20251	0.664382	174.328	1.17291	8329.19	159.484	2.32677	0.994582	0.70232	0.0306793	2.32677	1.00296	0.140415	0.0192046
POP-A_190	73.1592	0.970709	266.419	3.79379	33.4873	1.03923	42.4067	1.15493	68.4194	1.01141	9.18207	0.312217	164.652	0.973592	5950.76	345.271	2.48759	0.940982	0.71098	0.120072	2.48759	0.9532	0.115358	0.00444324
POP-A_191	71.1164	1.10178	356.987	19.7108	35.1346	1.17252	55.4637	3.06529	68.6052	1.03235	9.86632	0.646988	158.305	1.00933	6137.83	84.6213	2.39225	1.02377	0.818707	0.116384	2.39225	0.966346	0.136304	0.0245256
POP-A_192	71.0031	0.987437	282.178	10.9233	32.0385	0.84116	28.7295	1.77664	69.2842	0.970854	8.55752	0.391754	169.811	0.999008	6096.35	175.584	2.33173	1.05463	0.891468	0.148997	2.33173	1.05884	0.153725	0.0182862
POP-A_193	72.5387	1.02337	298.537	6.83006	33.8681	0.943958	35.7392	1.76207	70.584	0.900351	7.62348	0.619472	165.808	0.970172	5802.18	224.132	2.25389	0.85124	0.717511	0.250899	2.25389	0.744704	0.0799419	0.0134328
POP-A_194	69.416	1.05368	316.169	6.903	34.5434	1.12928	50.5699	1.89732	68.6299	0.940817	7.82871	0.145597	161.637	0.925945	5364.09	291.783	2.28926	0.837855	0.608093	0.14516	2.28926	1.10326	0.157685	0.00949178
POP-A_195	70.5445	0.969583	268.535	6.72867	33.0876	0.950208	36.2989	1.8769	70.3641	1.02422	9.70829	0.633325	178.386	0.987833	5937.86	146.278	2.30453	0.608116	0.387141	0.151624	2.30453	1.30188	0.220254	0.0139843
POP-A_196	68.3721	0.998914	297.59	20.6708	35.1244	0.897344	35.2523	4.77538	69.1372	0.905384	7.93521	0.868834	154.298	0.977698	5888.94	223.62	2.31442	1.22453	1.42513	0.452082	2.31442	0.727313	0.0924481	0.0310336
POP-A_197	71.2022	0.956033	267.065	12.9853	35.4219	0.932111	33.9233	0.722499	68.5998	0.931812	8.09093	0.583561	173.658	1.01826	6276.8	119.385	2.35249	0.732878	0.690931	0.364944	2.35249	0.802907	0.100059	0.0236388
POP-A_198	69.5944	1.02312	308.025	17.205	35.0636	1.05176	43.5894	1.34879	67.7352	0.918901	8.90956	1.68317	153.881	0.982938	6307.09	620.306	2.31043	0.794327	0.568386	0.155034	2.31043	0.877773	0.104056	0.0107788
POP-A_199	74.2218	0.924526	251.012	13.5	34.0747	0.946497	35.2414	1.0281	70.0072	0.971309	8.64691	0.479306	177.315	0.822721	4182.9	172.712	2.40294	1.29878	1.38035	0.257863	2.40294	0.54998	0.0591715	0.0248427
POP-A_200	69.8183	NA	NA	NA	33.6163	1.13996	51.949	2.38425	69.8403	1.01235	9.21688	0.331949	159.928	0.984471	6057.08	322.575	2.21102	0.990329	0.829123	0.179815	2.21102	1.018	0.13446	0.00831408
POP-A_201	72.5346	1.11326	357.436	12.5503	33.6857	0.947678	36.1669	1.93267	69.7786	0.955278	8.53416	0.646094	153.774	1.03397	6567.68	229.357	2.28779	0.824822	0.639457	0.19708	2.28779	1.00786	0.136394	0.0133213
POP-A_202	72.3042	1.17101	393.805	12.0819	35.247	1.20105	56.6656	1.56846	69.6678	1.15883	12.5803	0.973954	175.317	1.12848	7731.94	171.863	2.34904	1.46225	1.85773	0.448422	2.34904	1.25782	0.214954	0.0235811
POP-A_203	72.4128	1.08257	350.665	25.5083	35.7527	0.948401	36.2561	1.97224	70.2709	1.00754	9.25337	0.461412	178.288	1.07269	7141.09	327.274	2.22149	0.776604	0.582277	0.192035	2.22149	1.14419	0.180413	0.0223714
POP-A_204	71.3382	1.09621	341.178	6.3624	33.479	0.995044	39.8299	2.08467	69.0164	1.13827	11.7521	0.526518	177.126	1.07164	7016.37	203.517	2.43056	1.05807	0.900888	0.154017	2.43056	0.919856	0.113439	0.0108988
POP-A_205	68.487	0.982717	288.786	20.8328	32.9253	0.970146	37.2114	1.28145	69.3838	0.925159	7.77833	0.363685	167.419	1.04618	6687.89	195	2.31376	0.883434	0.611538	0.0888046	2.31376	1.12457	0.174693	0.0220766
POP-A_206	70.5616	1.02306	295.386	3.63048	32.1536	0.980849	38.0758	1.35168	70.8897	0.864077	6.88431	0.423512	178.33	0.943147	5611.99	354.656	2.17536	0.86175	0.621301	0.128839	2.17536	0.964642	0.131282	0.0193301
POP-A_207	70.0067	0.905977	250.878	23.5582	32.7861	0.92866	35.7195	2.92163	70.2164	0.822386	6.15853	0.300597	153.295	0.992924	6023.38	174.62	2.27889	0.798015	0.53195	0.109533	2.27889	1.18489	0.19963	0.0309131
POP-A_208	68.9452	0.796135	194.588	19.1136	32.3589	0.939634	35.0538	1.35962	69.7859	0.835004	6.90761	0.908447	156.686	0.91295	5149.09	210.886	2.41472	1.47222	1.7378	0.291033	2.41472	0.637789	0.0714976	0.0243226
POP-A_209	70.2156	1.05398	316.592	7.16624	32.6017	1.15857	52.3898	1.09555	70.3052	1.02725	9.66065	0.524428	178.597	0.93682	5479.52	286.114	2.31304	1.01105	0.788406	0.102172	2.31304	0.961248	0.123739	0.0117458
POP-A_210	72.2879	1.0152	302.872	16.5042	35.7109	1.07409	45.6391	1.59989	68.231	1.05422	10.2968	0.683309	162	0.905235	4979.37	115.042	2.33693	1.01179	0.898356	0.224719	2.33693	1.14579	0.182992	0.024768
POP-A_211	70.8387	1.02531	302.952	10.3888	33.0945	0.910471	34.8652	3.3804	69.8578	0.873691	7.44221	0.86567	166.008	1.02257	6358.23	151.615	2.35888	0.57691	0.310571	0.0938733	2.35888	0.832786	0.0975984	0.0141292
POP-A_212	69.2779	1.01066	316.276	33.7045	33.8261	1.13851	50.9085	1.3995	67.9441	1.24516	14.9796	1.61228	181.541	0.998564	6222.05	321.104	2.41564	1.35973	1.36501	0.116216	2.41564	1.29067	0.250464	0.0519819
POP-A_213	72.6258	1.0873	343.19	14.376	32.9763	1.03602	42.6318	1.67189	69.4314	0.957717	8.30224	0.354164	175.654	0.838248	4641.64	511.917	2.24519	1.05617	1.11027	0.392667	2.24519	1.18425	0.18894	0.0190987
POP-A_214	71.315	0.998698	283.24	5.34691	35.0883	0.913572	51.698	21.2749	68.9764	0.929027	8.06022	0.598912	166.121	0.935414	5473.67	297.014	2.22623	0.93935	0.671296	0.0777821	2.22623	0.803547	0.117228	0.0428124
POP-A_215	75.9156	0.924359	247.068	9.34584	33.9493	0.937243	34.5911	1.04641	69.2644	0.969516	8.42063	0.269271	178.405	0.969778	5891.3	328.207	2.24631	0.655305	0.423751	0.14704	2.24631	0.783773	0.0967393	0.0240925
POP-A_216	72.3791	1.01797	311.795	24.4184	33.0965	1.13124	50.5072	1.64694	69.8664	1.07341	10.6643	0.696859	171.236	0.942469	5399.05	126.511	2.31909	0.885535	0.862462	0.36824	2.31909	1.15316	0.175337	0.0138194
POP-A_217	71.1822	0.893193	238.079	16.6851	33.4982	1.01812	41.0881	1.52488	70.0388	0.990139	9.32966	0.866893	166.433	1.05916	6738.2	70.3052	2.37605	0.734291	0.505264	0.154477	2.37605	0.97798	0.155294	0.0427689
POP-A_218	68.3161	0.95812	266.602	11.2863	32.7366	1.02913	41.5544	1.0979	68.7114	1.00267	9.27951	0.580642	155.906	1.13138	7744.62	142.638	2.38908	0.858666	0.572446	0.0779519	2.38908	1.01081	0.146494	0.0238624
POP-A_219	72.2151	0.950776	264.245	12.9603	32.8322	0.774107	24.759	1.9649	68.2382	1.0616	10.411	0.660204	163.92	1.05091	6639.11	75.261	2.44117	1.2124	1.23588	0.261875	2.44117	0.886165	0.110117	0.0155556
POP-A_220	72.6921	1.05353	323.466	14.8582	34.7454	0.975715	39.0828	2.85018	68.9865	0.877208	7.17657	0.523732	160.69	0.945736	5678.48	396.217	2.22665	1.09987	1.15144	0.366641	2.22665	0.675191	0.0583119	0.00271449
POP-B_001	67.1786	1.09847	336.343	20.2308	32.076	1.07609	44.5454	0.921808	68.5223	1.00105	12.5242	1.54296	174.037	1.00759	4225.29	70.8042	2.24579	0.857938	0.612357	0.123811	2.24579	1.00503	0.148518	0.0133359
POP-B_002	66.3923	0.936262	261.378	33.0424	33.0712	0.979471	37.1893	1.06988	71.2225	0.86704	8.75843	0.475042	180.77	0.991152	4221.52	216.249	2.29143	1.23862	1.2134	0.18725	2.29143	1.20805	0.215424	0.0202174
POP-B_003	64.1242	0.929521	257.242	32.1532	32.1665	1.04773	42.1884	0.831409	70.1687	1.00168	11.6817	0.625257	167.19	1.04068	4805.32	406.574	2.26367	0.555866	0.38514	0.196065	2.26367	1.22407	0.216047	0.0149869
POP-B_004	69.6519	0.981898	271.847	19.5068	33.3573	1.01861	40.9333	1.92484	71.0783	1.0282	12.0245	0.354766	182.078	0.995786	4170.27	117.374	2.20214	1.23434	1.28983	0.28136	2.20214	0.969564	0.134839	0.00860656
POP-B_005	70.1633	1.15999	376.166	23.7418	32.5323	1.11092	47.878	1.41593	70.8205	1.21382	17.1143	0.876099	189.485	0.94857	4063.88	417.294	2.29386	0.912775	0.719124	0.169377	2.29386	NA	NA	NA
POP-B_006	70.5314	0.999038	289.564	28.9642	33.2945	0.901604	31.3868	0.77249	70.7131	0.947126	10.0875	0.177199	187.837	0.941582	3915.72	312.828	2.31712	0.85997	0.561548	0.0639702	2.31712	0.82116	0.107021	0.017762
POP-B_007	67.3858	1.04041	292.672	8.39528	31.9917	0.994633	38.0358	0.765286	70.7338	0.972622	11.2594	0.85282	186.121	1.11877	5774.32	715.155	2.2102	1.02954	0.897996	0.196494	2.2102	1.10563	0.172681	0.00820141
POP-B_008	71.1327	0.991589	270.607	12.7513	32.0611	0.994519	38.5263	1.30285	70.4933	1.10964	14.2489	0.674746	167.07	0.963765	3945.63	153.555	2.34861	0.871187	0.664479	0.16486	2.34861	1.12345	0.184714	0.0156914
POP-B_009	68.7767	0.888962	224	17.2576	32.7848	0.910969	32.8765	1.68708	70.8282	0.954704	10.6007	0.55633	168.271	0.926296	3572.19	61.1777	2.34459	1.17779	1.20823	0.29427	2.34459	1.00624	0.167699	0.0345433
POP-B_010	68.2711	1.03032	301.03	23.3201	33.406	1.00508	40.4383	2.50401	69.7411	0.987097	11.4281	0.697384	185.9	0.992393	4176.28	154.773	2.28612	1.46956	2.09028	0.693581	2.28612	0.789155	0.0884844	0.00475277
POP-B_011	69.0626	0.990701	265.289	7.52338	33.0315	0.973567	37.4556	1.82522	70.283	0.994089	11.2112	0.300856	182.565	0.847794	3222.91	307.389	2.30176	0.723602	0.515802	0.178295	2.30176	0.739401	0.0885019	0.0163484
POP-B_012	68.76	1.02991	305.607	28.4893	34.3273	0.906726	32.9843	2.11646	72.6023	0.913456	10.3228	1.1717	201.223	0.893018	3587.35	353.766	2.23794	1.12213	1.51702	0.739949	2.23794	0.860059	0.111159	0.012463
POP-B_013	66.6957	0.99993	272.765	10.3679	31.991	1.04799	42.2541	0.880166	71.7652	1.01455	11.9179	0.570893	183.319	1.0186	4383.81	145.36	2.35631	1.16242	1.15331	0.260102	2.35631	0.826921	0.0985677	0.00680645
POP-B_014	66.8094	0.900844	230.434	18.1595	31.7455	1.04656	42.4187	1.17854	71.3442	1.03951	12.7433	0.847563	177.331	1.04971	4649.75	147.774	2.31713	1.0626	1.21605	0.501197	2.31713	1.18252	0.212338	0.0260361
POP-B_015	68.4618	1.04572	299.961	13.1046	32.9381	1.05502	43.2838	1.38801	71.1906	1.08441	13.7003	0.742851	172.199	1.09136	5257.04	416.349	2.23626	1.19727	1.0678	0.100766	2.23626	1.07238	0.166449	0.01221
POP-B_016	72.8791	0.962799	260.224	17.5169	34.0728	0.878076	32.654	3.83848	70.6121	1.10013	15.4723	2.23444	189.283	0.850477	3115.41	167.196	2.18467	1.02124	0.867869	0.175662	2.18467	0.86864	0.11614	0.0158084
POP-B_017	70.9296	1.10052	326.052	7.87009	33.9679	1.12032	47.7496	0.42574	71.3907	0.893295	10.3004	1.57941	170.275	0.918732	3612.27	169.271	2.35755	1.19716	1.25806	0.315013	2.35755	1.1571	0.184853	0.00416743
POP-B_018	64.9848	1.08719	318.036	7.50112	33.1135	1.00419	40.9406	3.11706	69.6133	1.02979	12.3123	0.624351	176.216	0.966904	4250.73	464.953	2.24179	NA	NA	NA	2.24179	1.20004	0.218192	0.0262663
POP-B_019	71.1316	1.05113	301.521	11.5705	33.4666	1.08937	46.0297	1.35193	70.7903	1.05649	12.613	0.286298	181.432	1.03864	4593.15	190.123	2.23733	1.27503	1.3436	0.263452	2.23733	1.20311	0.204136	0.00932943
POP-B_020	67.3237	0.983953	260.564	6.21179	31.8471	0.945577	34.5779	0.90872	70.9797	0.892114	9.10188	0.32029	177.861	1.05351	4610.63	67.865	2.3103	1.01521	0.805787	0.115247	2.3103	0.980251	0.14822	0.0204882
POP-B_021	67.8924	0.882224	210.906	6.53891	31.5502	0.946865	34.167	0.367131	70.4403	0.981011	11.0092	0.390451	172.528	0.884696	3292.96	94.0505	2.34659	1.02097	0.804605	0.104925	2.34659	0.837147	0.105672	0.0122094
POP-B_022	63.3209	1.07385	331.398	30.0642	32.6762	1.03759	41.9082	1.38823	72.5222	1.05834	13.937	1.65864	176.834	0.9531	4423.95	778.131	2.36411	0.99825	0.726208	0.0519422	2.36411	1.38457	0.28545	0.0293364
POP-B_023	70.6323	1.03423	298.381	18.1769	33.1233	1.05474	43.7063	1.86728	70.5673	0.947022	10.3119	0.419972	178.888	0.889438	3358.13	128.142	2.28391	1.00778	0.7686	0.0849519	2.28391	0.977103	0.149294	0.0226341
POP-B_024	67.1452	1.07309	327.521	26.351	32.3788	0.962769	38.231	3.50972	71.5911	0.910422	9.79869	0.675773	185.222	1.08204	4910.3	123.317	2.25371	0.883216	0.676892	0.162623	2.25371	0.892179	0.137075	0.033052
POP-B_025	71.611	1.06995	305.949	5.0278	32.5762	1.02916	40.4433	0.51896	70.0005	0.977617	11.3351	0.818473	192.213	1.1465	5712.68	360.585	2.28367	0.754478	0.792952	0.455052	2.28367	1.01859	0.145074	0.00528445
POP-B_026	69.1127	0.896055	218.833	8.10511	32.2472	0.912507	32.8498	1.54437	70.191	0.838894	8.1027	0.341483	180.319	0.952501	3870.61	168.518	2.28515	1.06781	0.945045	0.187796	2.28515	0.843028	0.119434	0.0261874
POP-B_027	69.2813	1.04505	295.614	8.82484	31.9428	0.97833	36.9132	0.863232	71.51	1.08179	13.7791	0.894488	173.985	1.01158	4297.84	114.717	2.27787	0.612647	0.599123	0.385859	2.27787	1.37696	0.281182	0.0277339
POP-B_028	64.1239	1.05126	319.079	30.4052	32.6963	1.18349	55.6236	2.99191	67.9213	1.15262	15.3331	0.684182	176.889	0.974025	4073.36	204.927	2.20211	0.805019	0.751916	0.348376	2.20211	1.05824	0.159759	0.00927263
POP-B_029	64.8684	0.98909	270.012	13.5132	33.1197	0.973162	36.7359	1.08212	72.2572	1.04261	12.9415	0.983425	169.556	1.02139	4489.37	236.69	2.30454	1.01086	0.859125	0.182029	2.30454	1.01735	0.148618	0.00965704
POP-B_030	70.8839	1.12069	339.633	9.79701	32.5564	0.968814	36.7445	1.43445	69.0228	1.08603	14.5408	1.60184	188.925	1.00173	4458.46	383.532	2.29104	0.934674	0.881653	0.321162	2.29104	1.00146	0.145379	0.0108932
POP-B_031	67.847	0.96625	253.012	7.86346	33.5514	0.874406	30.5485	1.83233	71.2825	0.940526	11.126	1.43758	170.904	0.996618	4192.35	134.362	2.27196	0.919881	0.737996	0.180609	2.27196	1.02444	0.163247	0.0239107
POP-B_032	71.3671	1.02688	293.904	17.6504	31.6206	0.971476	36.0235	0.448127	71.3145	1.02533	12.2625	0.679606	189.892	1.05146	4702.74	189.844	2.31502	1.3194	1.65117	0.5211	2.31502	1.12738	0.176745	0.00537794
POP-B_033	70.5448	0.940681	238.269	5.80504	31.1427	0.910976	31.6984	0.417813	71.1643	1.02234	12.1782	0.661797	173.329	1.14775	5605.05	227.921	2.40159	0.822919	0.613896	0.170732	2.40159	1.00502	0.146951	0.0115757
POP-B_034	69.4549	1.00409	274.134	9.47978	31.4985	0.946144	35.9993	2.39582	68.6328	1.06897	13.3392	0.750111	161.33	0.946742	3854.14	200.029	2.3819	0.935347	0.702296	0.118418	2.3819	1.19956	0.21241	0.0199372
POP-B_035	67.4937	0.965032	256.81	12.6199	32.0592	1.0384	43.3019	2.8212	69.5514	0.826006	8.69067	1.22574	192.552	1.08792	4962.42	123.198	2.20517	1.16346	1.22978	0.344273	2.20517	0.719377	0.0858027	0.017758
POP-B_036	70.9033	1.11706	332.565	4.49259	32.9381	0.994903	38.6912	1.44926	71.1229	0.922909	10.7888	1.46527	178.533	0.932354	3713.53	166.939	2.45474	0.84344	0.61105	0.141277	2.45474	0.992597	0.173746	0.0454981
POP-B_037	65.332	0.963166	256.404	13.2027	33.1516	1.10208	47.1488	1.42614	69.3451	0.952186	10.5604	0.570057	174.461	1.05975	4703.67	111.161	2.38354	0.784299	0.535151	0.129798	2.38354	1.01201	0.171881	0.0374757
POP-B_038	69.3754	0.995986	269.181	8.73847	33.1686	0.947479	36.4015	2.72633	70.3685	0.965569	10.6471	0.358723	194.53	1.02433	4514.01	236.701	2.3057	1.11961	0.969181	0.127967	2.3057	0.98306	0.14696	0.0182313
POP-B_039	68.6322	1.02431	290.23	15.1867	32.9997	0.918694	34.088	2.41752	70.0858	1.18079	16.0255	0.646973	181.973	1.17497	5885.5	251.636	2.35672	1.00282	0.775315	0.10017	2.35672	1.04565	0.163279	0.0172631
POP-B_040	66.266	1.0782	313.015	7.61502	32.0957	1.06985	44.7523	1.68905	69.5782	1.04745	12.7783	0.688786	188.874	0.975674	4112.97	234.296	2.2822	0.828982	0.614147	0.163325	2.2822	1.08288	0.167807	0.0102942
POP-B_041	66.5966	0.940392	238.085	5.76066	31.7343	0.986783	38.1815	1.55429	70.3885	0.945303	10.3598	0.509853	185.153	1.02795	4588.09	285.174	2.24634	0.933074	0.631827	0.0424016	2.24634	0.847227	0.100633	0.00395543
POP-B_042	67.9846	1.02766	297.265	20.8156	33.5249	1.08908	47.4302	2.88634	70.8309	0.928275	10.0065	0.50936	176.85	1.02769	4596.33	296.77	2.19444	0.896405	0.645496	0.109283	2.19444	0.825649	0.107621	0.0173116
POP-B_043	68.3178	0.988412	263.746	7.14481	30.5079	0.894611	31.5892	1.50079	70.5508	1.04	13.1595	1.28157	187.817	1.10291	5210.77	249.483	2.41194	1.19562	1.10177	0.142023	2.41194	1.25557	0.238051	0.027851
POP-B_044	68.1364	1.03422	296.011	15.6318	32.441	1.03503	41.5751	1.24512	71.9717	0.970788	12.1452	1.84409	177.056	0.923255	3591.72	108.496	2.26483	1.03551	0.969637	0.267627	2.26483	1.02901	0.161645	0.0206785
POP-B_045	68.4397	0.970312	262.324	15.6621	30.6811	1.01194	39.5758	1.01278	71.1806	0.818559	8.36526	1.02224	176.264	1.02089	4438.38	184.731	2.28695	0.880059	0.734565	0.231779	2.28695	0.849034	0.103218	0.0063974
POP-B_046	71.2869	1.00767	279.015	12.695	32.9358	0.999547	38.6191	0.995351	71.4307	0.932259	10.159	0.58492	177.02	0.962237	3856.31	67.7132	2.25041	0.94481	0.660979	0.058278	2.25041	0.884168	0.1117	0.00667093
POP-B_047	70.6484	1.03486	289.954	8.73651	32.9853	1.08533	45.469	1.10576	70.9204	1.1354	14.5953	0.360474	181.811	1.11383	5172.96	97.284	2.34103	1.00277	0.875572	0.213028	2.34103	1.02854	0.162339	0.0216075
POP-B_048	66.2442	0.946697	260.267	26.2772	31.4993	0.91411	33.4043	2.02247	72.4649	0.908345	10.708	1.69486	177.739	1.04236	4862.03	453.636	2.26379	1.10604	0.887811	0.0596072	2.26379	0.921833	0.138763	0.0267629
POP-B_049	70.8256	1.0886	324.158	13.2281	32.9023	0.952435	34.8036	0.622822	69.3233	0.890461	9.3245	0.593733	190.86	1.24499	6429.14	83.8556	2.26332	0.792914	0.7368	0.346221	2.26332	1.05118	0.157398	0.00888216
POP-B_050	65.5973	1.03121	286.067	6.68839	31.6111	0.888709	30.9975	1.29119	71.0026	0.839876	8.21659	0.443988	192.522	1.14801	5579.59	196.952	2.24208	0.777224	0.563563	0.170243	2.24208	0.75842	0.0864959	0.00975569
POP-B_051	63.4976	1.03561	309.474	29.3135	33.3666	0.953251	34.9011	0.664705	71.0757	0.981749	11.3034	0.688565	179.318	0.940864	3871.86	270.259	2.24145	0.921466	0.692997	0.127746	2.24145	0.972151	0.133001	0.00577424
POP-B_052	70.4244	1.03314	291.096	10.9744	34.0703	0.935255	33.2344	0.250695	71.011	1.086	13.6406	0.638129	174.62	1.03099	4490.21	147.892	2.25581	1.11298	0.992605	0.165684	2.25581	0.901077	0.125999	0.0181621
POP-B_053	67.8087	0.987636	263.746	7.57989	31.7641	0.967149	37.304	2.16798	71.5711	0.810663	7.76805	0.534828	192.273	1.10544	5200.13	212.242	2.35712	0.846227	0.624712	0.153032	2.35712	0.999846	0.15106	0.0177772
POP-B_054	70.2586	1.0031	274.695	10.6454	32.7647	1.06069	44.1154	1.79633	71.1727	0.853212	8.84939	0.854403	196.899	1.09419	5359.32	501.828	2.36863	1.50678	1.76162	0.238784	2.36863	0.598803	0.0765261	0.0315142
POP-B_055	71.5486	0.942092	246.477	13.8916	32.8112	0.940934	34.9815	1.69928	70.1961	1.03092	12.1264	0.397404	184.02	1.0318	4522.04	175.676	2.21575	1.01995	0.773113	0.0710855	2.21575	0.980112	0.154408	0.0274915
POP-B_056	65.8898	1.0309	295.439	16.9585	30.7241	1.02559	41.8085	2.28685	68.0996	1.37068	29.1567	8.97452	176.716	0.999868	4212.03	126.662	2.26723	1.10824	0.971389	0.149894	2.26723	0.939329	0.136336	0.0190757
POP-B_057	68.8756	0.916621	239.758	20.0734	33.7077	1.0123	39.3188	0.706267	70.3437	0.942529	10.5998	0.829048	180.761	0.942318	3980.43	378.422	2.25853	0.949116	0.693409	0.0885004	2.25853	1.07629	0.174834	0.0203672
POP-B_058	71.4346	0.97054	257.331	10.1599	32.8876	0.986164	38.2311	1.6573	70.5437	0.901494	9.24133	0.270314	188.338	1.00191	4236.86	135.666	2.33161	1.36684	1.71441	0.494408	2.33161	0.925071	0.125828	0.0112999
POP-B_059	68.7835	1.04437	294.321	7.83479	31.7176	1.09611	46.5434	1.307	71.0627	1.01582	12.299	0.948715	155.691	0.963568	3941.17	150.325	2.41311	1.19256	1.29452	0.36448	2.41311	1.06507	0.162636	0.0102989
POP-B_060	67.9825	1.11803	350.216	22.882	31.883	0.974479	38.2483	2.60661	68.9099	0.816594	93.8427	92.6433	185.366	1.00145	4263.36	169.264	2.17125	NA	NA	NA	2.17125	0.912486	0.125507	0.0144591
POP-B_061	68.0581	1.12101	368.758	40.9645	32.4337	0.981846	37.3026	1.00271	70.8319	0.987494	11.5004	0.765574	186.134	1.00397	4806.86	750.144	2.42819	1.15732	1.03372	0.134648	2.42819	0.920615	0.137035	0.0251607
POP-B_062	67.9728	1.10019	321.456	3.12465	34.3061	1.16514	52.6883	1.58178	70.2453	0.957196	10.7704	0.681633	189.935	0.988355	4323.53	354.806	2.41046	0.995755	0.807087	0.146751	2.41046	0.840065	0.111787	0.0183434
POP-B_063	68.4083	1.01512	281.503	11.1046	33.1973	1.01371	40.336	1.68557	70.4553	0.899503	9.48088	0.569479	162.732	0.992615	4235.25	218.296	2.36804	0.980543	0.780127	0.139502	2.36804	0.98724	0.137486	0.00631939
POP-B_064	71.3714	1.02955	298.044	20.551	33.8203	0.891317	31.102	1.21519	69.348	1.00531	12.7657	1.70042	176.885	1.01076	4472.03	315.832	2.08958	1.02934	1.15803	0.489348	2.08958	1.01833	0.14303	0.00306563
POP-B_065	69.3849	1.03877	305.304	22.9699	31.39	0.975983	37.5578	1.74394	70.5187	0.971648	10.8209	0.405457	177.05	1.06977	4777.78	96.3791	2.45872	1.40849	1.77167	0.470076	2.45872	1.07803	0.179321	0.0248437
POP-B_066	69.101	0.980425	264.588	12.5094	34.6029	1.16334	53.0158	2.10567	69.8821	1.15578	15.4692	0.743439	192.302	0.816063	2974.8	272.185	2.21386	0.748608	0.70659	0.364669	2.21386	0.996598	0.157131	0.0255941
POP-B_067	64.5001	0.977768	272.193	22.1732	31.1116	1.01608	41.4532	2.69307	70.5599	0.998318	11.9843	1.02932	176.641	1.01968	4576.4	349.314	2.3279	0.956926	0.69614	0.0801451	2.3279	0.949907	0.13264	0.0118765
POP-B_068	64.909	1.03049	290.236	11.5975	33.2629	1.1993	55.2767	1.08807	72.2961	1.16474	16.7946	1.91726	160.226	0.931924	4296.85	818.726	2.41532	1.19781	1.08887	0.123483	2.41532	1.10351	0.201509	0.0413462
POP-B_069	70.0883	0.953511	256.352	18.3908	32.6507	0.915693	32.1797	0.586095	70.4196	1.03383	12.5224	0.750614	188.08	1.05994	4808.63	226.037	2.29397	1.12555	0.971061	0.119838	2.29397	0.928863	0.121117	0.00493019
POP-B_070	69.2625	0.99819	269.99	8.36471	32.3121	1.04873	42.7975	1.40238	70.6975	0.881835	9.48998	0.95221	188.371	1.03602	4583.2	203.89	2.30532	0.809032	0.548284	0.114316	2.30532	1.13191	0.182096	0.00983986
POP-B_071	70.1588	0.922114	235.599	12.7325	33.397	0.990457	38.5996	1.70935	70.4291	0.984022	10.9782	0.287182	179.691	0.989045	4194.37	205.086	2.32368	1.56662	1.97066	0.332751	2.32368	NA	NA	NA
POP-B_072	64.7641	1.02011	279.496	6.065	32.1181	1.00087	38.7781	1.05924	69.8838	1.0839	13.5814	0.628634	181.301	1.12115	5615.23	514.202	2.2456	1.22161	1.20579	0.21081	2.2456	0.873349	0.108335	0.005779
POP-B_073	67.5835	1.03168	312.83	35.2337	31.2121	0.854443	29.2876	1.87671	71.7333	0.761598	6.82477	0.438377	186.549	1.056	5855.8	1427.45	2.20168	1.00773	0.842925	0.168646	2.20168	1.02057	0.151192	0.0115531
POP-B_074	69.5487	0.831446	205.581	25.4661	32.1436	0.922533	32.9518	0.906593	71.4593	0.889311	10.1557	1.50852	173.739	0.915935	4252.88	904.421	2.11416	0.739449	0.595668	0.250346	2.11416	0.991248	0.143931	0.0123634
POP-B_075	67.5652	0.749171	205.007	61.7063	31.3185	0.936141	34.0006	1.00845	69.9562	0.92471	9.91693	0.491724	178.406	1.02168	4606.1	363.706	2.2654	0.870607	0.624588	0.120758	2.2654	1.04713	0.159549	0.0125951
POP-B_076	64.7621	1.0315	299.132	20.5879	33.6893	1.15975	52.3983	1.77906	69.9757	1.13659	14.7996	0.547221	182.635	1.09913	5011.41	65.9325	2.22074	0.871248	1.06018	0.609948	2.22074	1.17069	0.197021	0.0130393
POP-B_077	63.2638	1.01678	282.589	11.3183	32.0538	1.06023	43.0842	0.725603	71.999	1.03349	12.5835	0.82444	182.294	1.09671	5239.87	343.93	2.20462	1.16995	1.09511	0.181149	2.20462	1.11232	0.17184	0.00499514
POP-B_078	68.5075	1.04347	299.174	13.593	33.4467	0.866608	29.0482	0.768224	70.0043	0.874591	8.7158	0.273519	175.234	0.917998	3626.77	191.516	2.16818	0.943862	0.693875	0.0966614	2.16818	0.907575	0.122163	0.0120581
POP-B_079	62.7364	0.996479	273.561	13.1768	33.2697	1.1121	48.3497	1.81781	70.876	1.00034	11.5808	0.549054	168.742	0.848952	3127.6	192.54	2.30021	1.62749	2.31264	0.56822	2.30021	1.29556	0.239387	0.0138271
POP-B_080	70.055	1.12134	341.001	10.8605	33.4524	1.05045	43.5315	2.04608	69.7489	1.04988	12.9624	0.825559	188.978	0.927704	4110.81	647.752	2.35334	1.02016	0.897196	0.21036	2.35334	0.830331	0.100879	0.00854645
POP-B_081	71.5888	0.93759	244.728	14.4058	33.1606	0.973332	36.9143	1.26084	69.557	1.09036	14.4723	1.41665	173.871	0.991596	4480.84	500.376	2.30196	1.65328	2.07471	0.235613	2.30196	1.21418	0.224374	0.0280244
POP-B_082	64.8295	1.03978	294.148	10.3598	31.5925	1.05358	42.7946	0.984974	68.8531	1.05888	12.7163	0.337025	167.511	1.00194	4239.65	138.43	2.29629	1.1817	1.01696	0.0720091	2.29629	1.01355	0.157862	0.0212308
POP-B_083	67.3927	1.06078	309.786	14.6986	33.1652	1.07415	45.2328	1.83185	69.8393	1.08005	14.1432	1.32926	162.949	1.02585	4636.15	358.197	2.35837	1.13479	1.00185	0.138437	2.35837	1.13072	0.21496	0.0472232
POP-B_084	68.025	0.962256	248.331	5.00513	32.8994	0.997684	39.7589	2.37396	68.6369	0.979909	11.7069	1.1636	182.4	1.04161	4779.02	368.558	2.19644	1.06641	0.970108	0.218292	2.19644	1.00275	0.152183	0.0181545
POP-B_085	67.7975	0.998035	278.056	17.1388	32.8543	1.01355	40.3053	1.66545	69.37	1.01944	12.047	0.591422	176.31	0.897687	3457.52	171.434	2.31509	1.36101	1.68086	0.468864	2.31509	1.02444	0.148305	0.00710058
POP-B_086	69.7761	1.01135	279.232	10.8242	35.1434	0.997577	39.0873	1.6595	69.6214	0.967685	10.9785	0.665405	172.372	1.00787	4270.89	118.875	2.27039	1.02749	0.947835	0.255804	2.27039	1.16443	0.20043	0.0190985
POP-B_087	69.6749	1.02913	287.731	9.6909	33.4462	1.01828	41.3349	2.38388	69.5953	0.917947	10.013	0.742399	202.811	0.885584	3980.66	851.001	2.22173	0.612917	0.371362	0.129372	2.22173	0.930347	0.144388	0.0306908
POP-B_088	69.981	0.982631	278.986	26.788	32.1829	0.97439	36.6284	0.86923	69.2374	1.1887	18.0691	2.61438	188.063	1.02672	4386.72	72.9552	2.25693	0.710058	0.776168	0.486115	2.25693	0.787345	0.095038	0.0125599
POP-B_089	64.3781	1.07628	311.057	6.67861	32.9912	0.997518	39.1839	1.76823	70.9025	1.12041	14.1868	0.323571	172.254	0.924224	3866.6	405.75	2.27774	0.735079	0.686546	0.357529	2.27774	1.07839	0.180189	0.0257039
POP-B_090	65.9277	1.02519	295.524	20.3798	33.8837	1.1399	51.5022	2.66866	69.6007	0.956898	10.5107	0.410138	173.852	0.861088	3169.47	144.545	2.12115	1.07503	0.909623	0.136069	2.12115	0.903646	0.113635	0.00354687
POP-B_091	66.7826	1.20985	396.299	11.9352	30.9547	1.0725	46.6136	3.46326	70.8143	0.880559	8.97594	0.428095	189.692	0.983749	4113.26	162.555	2.29842	0.883897	0.621637	0.0995371	2.29842	1.01313	0.16104	0.0249353
POP-B_092	68.1229	1.01767	278.164	6.03938	33.3386	0.939908	33.9188	0.633238	68.1779	1.13019	14.6359	0.544008	196.989	1.0148	4743.75	580.489	2.26742	1.30062	1.24021	0.0965431	2.26742	0.901476	0.115713	0.00648076
POP-B_093	66.5282	0.957298	252.508	12.2003	32.5415	1.05533	43.4981	1.59256	70.0422	1.02107	11.8284	0.317778	166.754	0.970746	3977.16	127.076	2.27759	1.02455	0.809816	0.105153	2.27759	0.875996	0.13084	0.0303922
POP-B_094	67.6899	0.994666	272.42	12.9711	32.8759	1.0458	42.7922	1.64545	70.3806	0.986871	11.5629	0.84711	178.766	1.07045	5050.33	392.572	2.38926	1.10151	1.04753	0.246974	2.38926	1.14798	0.191228	0.0145397
POP-B_095	62.4873	0.968342	273.255	28.5164	32.3341	0.968534	36.7782	1.49282	70.4922	1.06531	12.9399	0.414852	173.11	0.98237	4097.24	157.104	2.36064	0.969695	0.839388	0.222412	2.36064	1.13974	0.192102	0.0183912
POP-B_096	66.9877	0.963427	251.483	7.76102	32.8494	0.981213	36.98	0.705672	70.3132	1.02966	12.4022	0.723821	180.029	1.02408	4340.8	46.5479	2.25142	0.998955	0.823944	0.160815	2.25142	1.37524	0.262066	0.0069466
POP-B_097	66.3408	1.05477	302.422	10.3696	33.8464	1.03584	43.205	2.9323	70.4981	1.08488	13.5602	0.580862	173.636	0.941219	3790.03	176.282	2.32839	1.0524	0.907245	0.170357	2.32839	1.1343	0.216354	0.047559
POP-B_098	67.7696	1.01675	279.79	8.31726	31.1495	0.985107	37.6802	1.14868	71.4979	1.09866	13.8309	0.51407	169.524	1.10605	5169.12	171.653	2.35931	0.919975	0.866656	0.32522	2.35931	1.34025	0.259488	0.0185115
POP-B_099	66.4705	1.00242	288.218	25.5973	34.5023	1.02566	42.5017	3.02799	69.6994	1.10887	14.0933	0.52827	171.992	0.947554	3804.13	137.461	2.18046	1.0266	0.776893	0.064898	2.18046	0.962469	0.14223	0.0190076
POP-B_100	71.8547	1.09461	323.979	9.31598	34.0623	1.04779	42.938	1.63348	69.5272	0.984396	11.0818	0.389417	171.387	0.897136	3416.39	130.236	2.27583	0.842417	0.61351	0.145369	2.27583	0.784665	0.0983458	0.0169224
POP-B_101	67.0882	1.05817	304.682	10.7683	32.1997	0.934156	33.9849	1.14244	71.1798	0.942615	10.4918	0.711439	180.895	1.16932	5776.02	190.267	2.40084	0.816782	0.485862	0.034419	2.40084	1.01401	0.150989	0.0133554
POP-B_102	69.1249	1.07113	317.176	16.3995	31.7439	1.05331	43.7218	2.00584	70.2358	1.02208	11.738	0.196367	170.72	1.05847	5035.92	492.716	2.25725	0.886469	0.588994	0.0593175	2.25725	0.920387	0.122017	0.00832868
POP-B_103	69.5355	0.838165	195.291	11.2054	32.2706	0.969782	36.4014	0.988664	72.3897	0.935278	10.3351	0.70684	196.318	1.02605	4528.24	236.425	2.2545	0.810806	0.629647	0.203644	2.2545	1.03454	0.165034	0.0227554
POP-B_104	67.4062	0.991432	272.911	15.3206	31.9969	0.904637	31.3729	0.534883	71.9543	0.941635	10.0152	0.222686	184.795	1.05162	4694.6	179.313	2.2497	0.739577	0.566331	0.217196	2.2497	0.975157	0.149044	0.0229318
POP-B_105	71.3721	0.824081	187.226	9.1549	31.7189	0.986528	38.5426	1.96361	70.4346	0.905184	9.75804	0.744945	177.568	0.913674	3599.6	197.404	2.15702	1.21572	1.21483	0.232004	2.15702	0.713042	0.080425	0.0130893
POP-B_106	68.1308	0.982437	264.083	10.8456	33.2447	0.908783	31.9021	0.799366	70.5467	1.12584	14.4182	0.426905	176.642	1.05859	4741.17	164.024	2.2096	0.98024	0.812193	0.176032	2.2096	1.12257	0.1945	0.0270007
POP-B_107	66.6959	1.10813	338.434	16.4407	30.8642	1.0803	44.7729	0.797969	70.2313	1.01542	11.9213	0.553689	192.988	0.997294	4183.97	118.906	2.27188	1.01791	0.816459	0.123044	2.27188	0.973525	0.141963	0.0154498
POP-B_108	67.5275	1.10598	333.193	12.147	33.3912	1.09801	46.7017	1.30787	69.4205	0.955021	10.988	0.964094	176.628	0.894193	3411.65	148.98	2.29209	0.649642	0.463014	0.196884	2.29209	0.974747	0.138053	0.010689
POP-B_109	66.1211	1.07281	309.967	7.61443	31.9958	0.9861	37.7625	1.15785	70.6538	1.1021	14.0647	0.67484	186.246	1.0579	4652.79	72.5176	2.23351	1.07708	0.947965	0.17582	2.23351	1.03755	0.154006	0.00939886
POP-B_110	70.3311	1.04663	305.02	18.0133	33.4479	0.883084	30.4953	1.1553	69.9826	0.935836	10.027	0.364375	182.93	0.993795	4479.6	479.115	2.21474	1.22474	1.34178	0.357917	2.21474	0.933898	0.131853	0.0155812
POP-B_111	67.2469	1.02462	286.383	10.8677	31.51	1.01447	39.6971	0.934962	70.9687	1.00011	12.1554	1.17011	182.268	1.16469	5891.92	368.317	2.40825	1.1826	1.01245	0.0653031	2.40825	1.35448	0.254365	0.00691048
POP-B_112	69.8233	0.977268	261.726	11.1779	33.7169	1.01257	40.6019	2.06562	70.3338	1.089	13.864	0.800175	162.027	0.848087	3110.14	179.84	2.243	1.02727	0.891344	0.192589	2.243	0.986229	0.143236	0.0130921
POP-B_113	65.9295	0.985896	269.074	14.2907	31.7803	1.02072	41.337	2.18465	69.7449	1.09388	13.807	0.612867	191.429	1.09123	4957.93	85.3241	2.25358	1.07471	0.883507	0.107225	2.25358	0.840975	0.102312	0.0074507
POP-B_114	67.8373	0.976277	280.803	32.2718	30.7823	1.1251	48.6295	0.937523	69.1667	0.922247	9.82088	0.442747	194.474	1.04118	4650.4	229.734	2.39706	0.84037	0.643708	0.181986	2.39706	0.97702	0.145578	0.018479
POP-B_115	70.9778	0.776484	222.606	68.8488	32.9472	0.905181	35.2206	4.63858	69.498	1.12763	15.3609	1.38924	169.841	0.892171	3518.18	283.79	2.36193	0.763993	0.571829	0.195197	2.36193	1.39273	0.272031	0.0107881
POP-B_116	67.8705	1.14554	370.277	26.838	32.8195	1.07341	46.5742	3.34121	68.4532	1.08353	13.8884	0.966985	191.217	1.03124	4495.82	151.818	2.26575	1.14147	1.04622	0.176689	2.26575	1.17059	0.20338	0.0202305
POP-B_117	68.8863	1.05105	301.452	11.5486	34.3893	1.06182	43.2038	0.717383	69.7593	1.01566	11.9234	0.550109	179.765	0.943019	3935.71	322.712	2.10317	1.06651	0.983541	0.23324	2.10317	0.957218	0.132395	0.00947827
POP-B_118	70.1698	1.00982	292.737	26.2443	34.909	0.986282	38.7602	2.21767	68.4806	0.998636	11.8548	0.882992	182.582	1.00664	4240.86	96.85	2.26575	1.03263	1.04642	0.358587	2.26575	0.887072	0.126955	0.0230495
POP-B_119	70.5973	0.921214	228.028	5.04921	33.4052	0.966233	36.7939	1.69067	70.0952	0.927555	10.1601	0.689875	189.893	1.0023	4242.66	138.573	2.34756	0.674724	0.51657	0.231632	2.34756	0.877693	0.122057	0.0200584
POP-B_120	69.4888	0.896484	254.998	46.8336	32.7545	0.968473	36.3017	0.984452	71.0476	0.969888	11.0161	0.655089	191.081	1.08802	5095.2	269.678	2.34474	1.08272	1.02972	0.258443	2.34474	1.06799	0.165823	0.0129372
POP-B_121	68.4787	0.967175	260.013	14.8961	33.2247	0.906445	32.5335	1.65174	70.0223	0.983637	11.3301	0.673152	171.131	0.933233	3839.83	299.796	2.23441	0.981188	0.71088	0.0606271	2.23441	0.666727	0.0719229	0.0132514
POP-B_122	68.8862	0.981847	260.519	7.33624	31.8498	1.05367	42.9316	1.12406	69.5961	1.01459	12.1895	0.861	166.885	1.02955	4744.15	443.549	2.44998	0.858271	0.604727	0.114788	2.44998	1.25517	0.238955	0.0290209
POP-B_123	66.8854	0.866443	204.566	7.53262	32.7447	1.01715	40.2387	1.29727	71.202	0.942506	10.3062	0.515043	177.5	1.01248	4472.34	300.272	2.289	1.39917	1.625	0.325163	2.289	1.03399	0.172922	0.0318012
POP-B_124	63.8519	1.03819	297.881	15.3162	32.9717	1.01051	42.1946	3.95017	70.1034	1.14692	14.9316	0.409049	172.306	0.771409	2605.29	184.47	2.25195	1.03847	1.1006	0.41024	2.25195	0.904989	0.124942	0.0158978
POP-B_125	68.3866	0.947478	242.749	6.99205	32.7787	1.11638	49.4708	2.63762	70.3459	1.08302	13.1921	0.234088	182.752	1.03723	4661.68	279.674	2.28192	1.15405	1.09234	0.206395	2.28192	1.0078	0.153502	0.0180931
POP-B_126	70.7893	1.02675	286.829	10.1103	34.1448	1.08048	45.5083	1.57492	69.2744	1.07748	13.6295	0.844478	172.451	0.971333	4356.66	543.559	2.26561	1.24944	1.28137	0.24305	2.26561	1.08228	0.169948	0.0129025
POP-B_127	69.7621	0.982461	264.498	11.2791	32.0617	0.897122	31.8455	1.59406	71.4705	1.01856	12.3924	0.982843	181.454	0.880541	3689.45	567.999	2.21924	0.62094	0.465884	0.22811	2.21924	0.891083	0.117873	0.0117467
POP-B_128	65.5346	0.975415	303.497	57.1886	34.1131	1.20545	57.7105	3.10857	71.2807	1.13432	15.449	1.30422	175.937	1.02266	4369.32	91.4795	2.32137	0.981512	0.81108	0.172864	2.32137	1.36377	0.289525	0.0426226
POP-B_129	74.5871	0.937632	237.424	6.5179	31.9566	0.973495	36.2846	0.569755	71.3708	1.07067	13.2599	0.621907	180.546	1.04628	4761.2	304.307	2.15703	1.12181	0.898288	0.0444156	2.15703	1.21876	0.211027	0.0113134
POP-B_130	70.5853	1.01577	281.276	10.4854	32.5621	1.00163	40.6287	2.99043	70.3932	0.987965	11.2895	0.5285	173.21	1.07496	5326.14	654.909	2.25967	1.03947	0.876552	0.156595	2.25967	1.00773	0.154792	0.0195658
POP-B_131	66.2276	1.03964	297.9	14.483	32.7264	1.07114	45.8	2.70537	71.2049	1.06294	13.3804	0.946506	192.655	0.948976	4118.06	473.984	2.34558	1.01123	0.879037	0.203852	2.34558	0.954663	0.128933	0.00632676
POP-B_132	64.6887	1.06653	307.378	8.63432	33.8853	0.948297	35.0432	1.20055	70.4703	1.08043	13.8739	1.03093	159.8	0.864344	3288.21	250.89	2.3094	1.40463	1.53114	0.207827	2.3094	0.924683	0.124478	0.00989132
POP-B_133	66.8013	1.05232	309.677	19.6449	29.6215	0.97815	36.8781	0.839831	70.832	1.01993	12.5556	1.12456	193.014	1.14901	5508.44	107.454	2.33938	1.11384	0.91938	0.0818364	2.33938	1.1138	0.173342	0.00618257
POP-B_134	67.5116	1.08429	320.35	11.7838	33.4712	0.967899	37.8597	2.70744	69.3826	1.06501	12.9623	0.446331	177.165	0.983463	4122.5	175.375	2.26346	0.919417	0.651557	0.0840212	2.26346	0.926174	0.131118	0.0169411
POP-B_135	70.6371	0.951757	284.989	50.1786	33.8879	0.845727	28.3297	1.44728	69.8196	0.941725	10.3476	0.576794	185.409	0.759565	2468.89	115.502	2.16406	1.05356	0.837636	0.0901744	2.16406	0.59727	0.0673263	0.0214434
POP-B_136	68.1291	1.09061	322.539	10.2452	31.4894	1.06661	43.6093	0.739589	69.7973	1.08378	13.6583	0.714046	186.938	1.05993	4794.79	210.679	2.23239	0.706677	0.639028	0.33551	2.23239	1.09006	0.180573	0.022282
POP-B_137	65.0155	1.08752	320.153	9.57863	34.4009	1.02871	41.7462	1.95938	71.4887	1.05267	12.6425	0.413329	166.876	0.836061	3038.31	192.274	2.22872	0.944467	0.69567	0.0978027	2.22872	1.03397	0.150626	0.00672586
POP-B_138	68.1666	1.04377	302.368	16.8531	32.6016	1.03894	42.014	1.38829	70.6337	1.12273	16.5343	2.77701	183.236	0.955141	3888.37	165.309	2.1761	1.03497	0.795727	0.0728317	2.1761	1.18401	0.196493	0.00767185
POP-B_139	66.7424	0.914285	247.028	29.1149	31.0478	0.934548	33.6497	0.751593	69.666	0.978748	11.0323	0.467854	186.127	1.03989	4610.25	197.365	2.31441	0.947648	0.696827	0.0944832	2.31441	0.714875	0.0817427	0.0141734
POP-B_140	64.9279	1.01593	286.249	15.7493	31.5746	0.926195	33.1216	0.814365	69.6654	0.960891	10.6435	0.461642	195.869	1.10603	6609.13	1771.89	2.35269	0.716237	0.578523	0.256998	2.35269	1.14778	0.183072	0.00543388
POP-B_141	70.02	0.890255	239.748	33.5654	33.6795	0.917348	32.5172	0.826204	70.6528	0.950054	10.6371	0.700309	193.383	1.01998	4733.38	520.95	2.24452	0.945121	0.688033	0.0882622	2.24452	0.937	0.129024	0.0115152
POP-B_142	66.8716	0.976187	263.119	13.2779	33.2194	0.98961	37.393	0.478031	70.8495	1.04581	13.6539	1.66762	187.862	1.0722	4851.84	154.921	2.23419	0.702355	0.473409	0.153864	2.23419	1.16288	0.195141	0.0137004
POP-B_143	68.3589	0.993659	278.882	20.4976	32.9995	0.877957	31.4374	2.53679	69.4435	0.953769	10.1683	0.114126	188.507	1.02325	4555.49	292.838	2.2069	0.979275	0.696115	0.0468955	2.2069	0.939125	0.131752	0.0139772
POP-B_144	70.4258	0.918985	234.212	12.871	30.1194	0.89217	30.5223	0.529042	70.885	1.03407	12.2285	0.429918	172.403	1.08251	4892.64	99.13	2.3841	1.11252	0.98664	0.15975	2.3841	1.25557	0.238505	0.0283653
POP-B_145	67.3597	0.994185	283.665	25.3522	32.1592	1.01158	40.2481	1.76662	71.2913	0.977694	11.2391	0.713807	168.629	0.895763	3826.11	596.69	2.21079	0.919858	0.672846	0.107348	2.21079	0.79263	0.0958769	0.0122327
POP-B_146	70.3716	1.0893	327.709	16.6175	32.7826	1.08087	45.3274	1.34568	68.8139	1.05597	13.1062	0.827711	180.434	0.957063	3833.11	87.1741	2.17819	0.463202	0.343358	0.221558	2.17819	0.87313	0.112613	0.0106498
POP-B_147	66.6797	0.891845	224.97	16.8475	31.2987	1.02495	42.1517	2.71011	69.0094	0.966945	11.0523	0.761342	172.177	1.10141	5209.58	263.3	2.38563	0.975046	0.747375	0.110908	2.38563	1.33872	0.252475	0.0112432
POP-B_148	68.213	0.974077	264.608	16.0468	33.8081	1.01062	39.8181	1.38229	70.6159	1.00089	11.5203	0.471263	170.125	0.907604	3935.06	620.493	2.24372	1.02377	0.841742	0.142305	2.24372	0.966843	0.132743	0.00705081
POP-B_149	69.0132	1.05449	306.5	14.9271	33.5685	1.03435	41.8586	1.60814	69.8559	1.07611	13.5554	0.800126	171.846	0.954228	3818.97	96.1324	2.38017	1.00994	0.822991	0.142803	2.38017	1.14595	0.183433	0.00647808
POP-B_150	67.8987	1.0385	299.695	17.0862	33.7923	1.07647	46.6289	3.1326	68.764	1.19159	16.1089	0.432819	181.42	1.10999	5123.62	81.3478	2.29605	0.957626	0.851041	0.25338	2.29605	1.49186	0.307343	0.00699
POP-B_151	66.1675	1.01741	288.939	17.794	32.23	0.982111	37.7046	1.41438	69.5462	0.953865	10.4956	0.462673	188.877	0.975299	4222.67	359.513	2.31544	1.03752	0.822278	0.0986425	2.31544	0.873077	0.113118	0.0112318
POP-B_152	68.7098	1.09716	329.105	13.2497	31.945	0.941499	35.9881	2.74004	70.5093	0.991329	11.2199	0.375119	178.319	0.980623	4030.55	98.6227	2.31098	0.976643	0.851519	0.225677	2.31098	0.882844	0.12304	0.0197845
POP-B_153	68.065	0.97798	273.698	23.6764	31.6599	1.07836	44.9081	1.11387	69.4196	1.02691	11.9261	0.280712	171.638	0.945024	3786.29	139.439	2.24267	0.930604	0.754394	0.183824	2.24267	1.14429	0.202804	0.0288479
POP-B_154	64.1491	1.07802	319.954	15.1958	29.3495	1.00002	55.0154	18.6141	66.5615	1.07059	92.5009	85.525	179.377	1.08073	4990.28	225.163	2.39189	0.515152	0.475033	0.330671	2.39189	0.995244	0.139506	0.00617693
POP-B_155	68.6953	1.02609	299.509	24.1467	32.7324	1.05168	44.7054	3.20457	71.7108	0.903389	10.0809	1.12934	183.434	0.799429	2795.49	195.34	2.25447	0.906811	0.680015	0.133711	2.25447	0.953058	0.139399	0.0185667
POP-B_156	69.1918	1.06973	328.015	28.9254	32.6436	1.07658	45.1213	1.49958	72.4722	1.01297	13.1674	1.94766	165.906	0.862202	3266.03	243.093	2.26837	1.00452	1.17242	0.544293	2.26837	1.13462	0.205551	0.0352927
POP-B_157	69.7082	1.01582	281.812	11.0312	32.6333	0.972213	36.5726	0.981347	70.31	0.947307	10.2457	0.342703	183.775	1.1709	5844.4	249.41	2.20063	1.03994	0.968403	0.259181	2.20063	0.676883	0.0800312	0.0202962
POP-B_158	65.6796	1.07201	311.749	10.0257	32.6249	1.02942	40.5748	0.638731	70.1204	1.02963	12.1409	0.444662	170.048	1.03481	4601.6	235.714	2.39615	1.38384	1.47612	0.190424	2.39615	1.04193	0.160668	0.015506
POP-B_159	70.4645	0.971707	264.787	17.5467	33.1729	1.03487	41.3469	1.01285	68.6783	1.27769	28.1772	10.8434	199.305	1.01628	4311.84	86.8398	2.18845	0.985113	0.729984	0.0761933	2.18845	0.848904	0.105443	0.00893379
POP-B_160	68.0287	0.947337	243.504	7.88172	32.7065	0.963926	35.7185	0.71339	70.6839	1.01967	12.0734	0.614135	180.601	1.07699	5072.89	353.64	2.3544	1.32139	1.36864	0.199219	2.3544	1.18964	0.207497	0.018019
POP-B_161	69.0506	0.940355	247.882	16.3317	32.7416	0.742991	21.6749	0.9123	70.6706	0.876518	8.99168	0.529108	179.558	0.939464	3848.53	256.315	2.21281	0.81953	0.54515	0.0976658	2.21281	0.970303	0.167189	0.0447823
POP-B_162	69.3956	0.784088	174.847	14.0521	29.9034	0.802669	25.0818	0.833384	71.1082	0.967786	10.8144	0.487243	185.589	1.05236	4794.53	283.286	2.41794	0.881882	0.671741	0.158636	2.41794	1.11442	0.18447	0.018493
POP-B_163	68.8626	0.904115	227.925	13.7837	32.2857	1.03068	41.9701	2.03594	70.4855	1.02108	12.0788	0.585935	189.115	1.08725	4981.72	151.243	2.28886	1.03959	1.23921	0.5644	2.28886	0.692303	0.0708463	0.00674949
POP-B_164	69.4388	0.915256	229.593	9.83586	32.0616	0.917725	33.3811	1.7284	70.364	0.988546	11.6632	0.915331	181.425	1.05745	4642.7	65.6719	2.37821	1.25595	1.74053	0.747082	2.37821	1.02221	0.155171	0.0155187
POP-B_165	69.7621	0.887164	237.77	32.9919	31.4537	0.962891	38.5836	3.87992	68.464	0.964483	12.1094	1.95032	173.654	0.944024	4416.52	848.299	2.30721	0.815334	0.568395	0.129083	2.30721	0.971402	0.134285	0.00744023
POP-B_166	72.1335	1.03611	289.41	7.41714	34.1791	1.13546	50.2991	1.78378	70.2098	1.10034	13.8652	0.506985	179.67	1.14599	5435.35	57.8457	2.34489	1.13163	0.94175	0.0763342	2.34489	1.36769	0.265379	0.0138276
POP-B_167	70.0802	1.01823	276.44	3.85733	32.8379	1.11894	48.6048	1.47248	70.127	0.84372	8.24021	0.392597	177.331	1.2173	6271.95	219.835	2.39355	0.800171	0.508615	0.0806377	2.39355	0.949972	0.155159	0.0371915
POP-B_168	68.576	0.926258	233.899	8.73089	31.735	0.977029	36.8053	0.850444	70.5618	0.974042	10.7785	0.304802	181.098	1.07665	5051.64	333.391	2.26382	1.04452	0.881072	0.153597	2.26382	1.15919	0.206651	0.0279521
POP-B_169	66.173	0.899663	230.291	18.6088	32.4111	0.941735	35.2215	1.89643	70.1426	0.947251	10.3441	0.449387	167.594	1.12419	5513.89	370.467	2.22875	0.968383	0.739771	0.112295	2.22875	1.01823	0.145812	0.00622803
POP-B_170	69.2906	0.939105	240.5	9.04781	36.4788	1.0698	47.6232	4.78502	69.9416	0.874886	9.53612	1.1463	174.457	0.916066	3597.19	174.79	2.16063	1.13983	0.964694	0.0878445	2.16063	0.855243	0.11014	0.0125734
POP-B_171	67.1279	1.03869	304.388	22.0288	30.7624	0.966892	36.9125	1.76657	70.8363	0.997222	11.228	0.244841	183.667	1.11755	5329.66	233.551	2.40845	0.877988	0.611234	0.0958258	2.40845	0.955111	0.136951	0.0152166
POP-B_172	70.596	0.96967	266.782	20.8157	32.1941	1.01367	40.6515	2.02914	69.5486	1.04562	12.6179	0.562225	177.114	0.960848	4044.85	289.38	2.2625	0.748458	0.507998	0.141426	2.2625	0.953263	0.12961	0.00749451
POP-B_173	70.9754	0.938669	248.699	18.1096	31.6656	0.883375	31.0522	1.73414	69.5838	1.08977	14.1461	1.08233	185.295	1.02167	4420.73	157.783	2.33436	0.913159	0.675644	0.119924	2.33436	0.922883	0.118805	0.00401505
POP-B_174	71.4647	0.983717	281.409	28.7908	32.5503	1.06949	44.2883	1.2211	69.9679	1.06752	13.2212	0.66047	178.14	1.0934	5147.32	274.14	2.37172	1.28884	1.25493	0.136521	2.37172	1.39913	0.268819	0.00445519
POP-B_175	73.0197	1.0257	282.13	5.6598	32.0071	1.01097	39.2875	0.78212	69.7831	1.01384	11.8259	0.489478	183.297	1.02435	4390.36	99.1423	2.23967	1.46154	1.76386	0.344396	2.23967	1.06241	0.15775	0.00566709
POP-B_176	69.8032	1.06228	307.837	11.6962	31.9854	1.09822	46.7071	1.29476	70.8494	1.00144	11.5683	0.509583	178.945	0.970789	3970.24	119.012	2.19199	0.816729	0.663669	0.234518	2.19199	1.02084	0.148242	0.0081511
POP-B_177	68.5283	1.03624	290.709	8.73838	32.5133	0.947016	35.7675	2.07913	70.11	0.889363	9.19563	0.478823	178.678	0.937278	4385.1	871.193	2.18007	0.945347	0.6831	0.0823859	2.18007	0.717507	0.0756555	0.00675134
POP-B_178	69.9904	0.965812	259.62	15.2191	32.6766	0.880369	29.8934	0.701731	69.7651	0.912724	9.56902	0.379982	161.765	0.915429	3999.12	626.693	2.22008	1.05892	0.812791	0.0535223	2.22008	0.967752	0.152014	0.028463
POP-B_179	64.7822	1.00315	307.562	46.0107	31.1248	0.898188	31.6928	1.35175	69.3395	1.0576	13.4419	1.14675	183.066	0.967106	3900.36	73.8793	2.24502	1.1484	1.15912	0.291514	2.24502	0.878043	0.118575	0.0160478
POP-B_180	70.6958	0.932326	237.978	9.92769	31.2806	0.891368	30.662	0.737605	69.9385	0.822835	7.88975	0.429584	172.869	0.863711	3574.06	573.487	2.21065	0.946314	0.816853	0.231453	2.21065	0.827945	0.110436	0.0199002
POP-B_181	70.0407	0.885432	244.784	41.4152	32.6884	0.982719	38.5501	2.27635	69.5232	0.964875	10.5775	0.300074	173.569	0.995617	4208.3	161.163	2.26347	1.0669	0.840245	0.0713975	2.26347	1.32297	0.257276	0.0230262
POP-B_182	66.3051	1.04978	301.941	12.8301	34.6532	1.00911	38.9443	0.565136	71.8732	1.02616	12.5613	0.979509	171.657	1.00123	4244.24	150.055	2.25312	0.679543	0.410183	0.106936	2.25312	0.923149	0.133155	0.0200841
POP-B_183	72.7258	1.00047	280.965	18.8929	32.934	0.983144	37.1801	0.767064	68.4956	1.29654	27.9745	10.0512	185.618	1.11386	5220.31	149.527	2.23606	1.10775	1.00118	0.184249	2.23606	0.965137	0.135197	0.0103131
POP-B_184	67.6454	0.92701	245.76	21.1086	33.5805	0.985993	38.2378	1.67822	70.0496	0.89739	9.19391	0.307004	183.488	0.972267	4020.93	162.256	2.28602	0.875516	0.615589	0.104054	2.28602	0.925972	0.132855	0.0189521
POP-B_185	66.4063	0.99126	273.673	16.238	33.5742	1.15368	51.031	0.876738	69.7284	1.03085	12.5102	0.810377	167.404	0.845816	3282.61	388.995	2.22756	NA	NA	NA	2.22756	1.07373	0.170616	0.0164591
POP-B_186	66.1658	0.940032	245.99	14.4661	31.1144	1.08187	45.576	1.5249	70.4321	0.994633	11.1401	0.211823	178.043	1.02217	4488.43	228.352	2.41476	0.960825	0.835052	0.23068	2.41476	1.22101	0.222453	0.023334
POP-B_187	68.4679	1.07907	325.422	20.443	30.6741	1.06689	44.2576	1.41372	69.4884	1.14687	16.6531	2.25489	176.379	1.03045	4448.75	106.846	2.42422	0.898054	0.67679	0.142217	2.42422	1.37314	0.25852	0.0038392
POP-B_188	72.506	0.984353	267.211	13.1472	32.8284	1.03396	41.5075	1.26261	70.136	1.09034	14.1351	1.05594	177.317	0.948864	4067.3	418.56	2.21631	1.09028	1.05327	0.272337	2.21631	1.01571	0.148733	0.0102935
POP-B_189	72.9976	0.967426	254.625	8.95613	30.7529	0.923537	33.6851	1.62099	68.7028	0.974203	11.0929	0.637942	187.094	1.15041	5854.14	476.878	2.44528	0.994582	0.70232	0.0306793	2.44528	1.09651	0.169909	0.00813764
POP-B_190	68.843	1.01664	280.102	8.71843	31.2926	1.00111	38.2201	0.43858	70.0009	1.01426	11.7002	0.344553	184.396	1.09673	5058.36	142.108	2.31856	0.940982	0.71098	0.120072	2.31856	0.927029	0.126822	0.011867
POP-B_191	67.3344	0.956439	246.092	5.75758	33.0041	0.842053	27.5794	0.891149	70.058	1.03681	12.1086	0.233981	167.962	0.946632	3916.84	270.643	2.32745	1.02377	0.818707	0.116384	2.32745	1.03142	0.150688	0.00759849
POP-B_192	67.3238	0.971382	256.148	8.42188	30.7263	0.945793	34.552	0.864219	69.4598	0.932006	9.87172	0.28277	178.517	1.03242	4582.38	236.907	2.41649	1.05463	0.891468	0.148997	2.41649	1.06877	0.180672	0.0293897
POP-B_193	69.3595	0.992588	272.912	14.6716	32.2541	1.057	43.9697	1.95676	69.2746	1.0689	13.7906	1.23544	178.783	0.91115	3655.04	279.987	2.3007	0.85124	0.717511	0.250899	2.3007	1.15821	0.196996	0.0174348
POP-B_194	69.3063	0.960927	248.358	5.75911	32.0988	1.00289	39.3099	1.46739	70.836	0.779535	7.37385	0.699069	187.608	1.0588	4923.08	364.205	2.25458	0.837855	0.608093	0.14516	2.25458	0.858404	0.112139	0.013998
POP-B_195	71.5575	1.16987	369.435	9.96483	33.4215	1.10133	47.071	1.40882	70.7222	1.04223	12.2351	0.236135	186.551	0.9179	3781.57	364.344	2.2288	0.608116	0.387141	0.151624	2.2288	1.06437	0.168303	0.0169031
POP-B_196	69.7533	0.866742	209.882	13.1105	32.3042	0.921744	34.1489	2.25498	70.8952	0.93373	9.89828	0.273089	183.078	0.839111	3153.13	296.571	2.36563	1.22453	1.42513	0.452082	2.36563	0.74606	0.0805315	0.0058762
POP-B_197	65.7881	0.938642	246.93	16.2188	33.2564	0.924151	33.9183	1.82606	69.4587	0.871295	9.49514	1.17673	190.174	0.898384	3416.68	120.351	2.23261	0.732878	0.690931	0.364944	2.23261	0.389787	0.0477949	0.0306431
POP-B_198	67.2663	0.913413	234.895	16.5008	33.2694	0.951604	35.9054	1.87371	71.5662	0.825947	8.6555	1.18921	171.225	0.939037	3707.82	103.629	2.28963	0.794327	0.568386	0.155034	2.28963	0.744589	0.0810574	0.00680148
POP-B_199	66.3638	1.01517	284.618	14.4256	32.2675	0.988915	37.5611	0.71493	70.1653	0.898371	9.56476	0.683472	180.517	0.902153	3508.46	191.422	2.33226	1.29878	1.38035	0.257863	2.33226	0.742658	0.0864896	0.0133498
POP-B_200	69.9564	0.874191	212.537	12.2942	33.2647	0.874657	30.2057	1.44537	70.4139	0.930563	10.1105	0.570493	188.32	0.943675	3804.36	171.128	2.12819	0.990329	0.829123	0.179815	2.12819	0.594495	0.0565496	0.00982302
POP-B_201	68.7257	1.04551	312.084	26.2858	32.0725	0.989209	38.3768	1.56979	70.666	1.02875	12.1126	0.435599	185.244	1.06159	4676.54	63.2952	2.196	0.824822	0.639457	0.19708	2.196	1.08702	0.170188	0.0116075
POP-B_202	67.7136	1.02482	285.214	9.49078	31.743	1.01797	40.5349	1.54823	69.1981	0.91026	9.55062	0.41348	190.464	1.13133	5354.41	119.919	2.36532	1.46225	1.85773	0.448422	2.36532	0.869965	0.114375	0.0134719
POP-B_203	67.399	0.890588	220.588	12.7631	32.4696	0.966211	36.3887	1.25589	70.2121	0.858892	8.55411	0.422781	178.077	1.00569	4193.91	53.386	2.2873	0.776604	0.582277	0.192035	2.2873	0.713714	0.0742205	0.00596342
POP-B_204	66.3826	1.02533	289.011	13.2847	33.5185	1.01439	40.8719	2.20681	70.0079	0.977298	10.8341	0.289076	161.932	0.722604	2520.43	422.288	2.38283	1.05807	0.900888	0.154017	2.38283	0.733038	0.0806811	0.00897622
POP-B_205	69.8178	1.03913	291.936	8.36073	32.3621	1.01137	39.9035	1.41236	70.0581	0.985431	11.1187	0.404797	175.466	0.966802	3948.99	130.594	2.30993	0.883434	0.611538	0.0888046	2.30993	0.979585	0.137597	0.00873622
POP-B_206	64.8781	0.963331	267.424	24.9802	32.4183	0.993769	38.1496	0.957685	69.8563	0.898077	9.7661	0.905457	166.172	0.826024	3282.83	539.946	2.2816	0.86175	0.621301	0.128839	2.2816	0.854809	0.105064	0.00697627
POP-B_207	67.7486	1.07284	331.871	31.1851	30.8789	1.03581	43.8121	3.58935	71.8857	1.04353	13.2353	1.27559	178.549	1.00177	4177.34	70.8207	2.33582	0.798015	0.53195	0.109533	2.33582	1.1642	0.200073	0.01878
POP-B_208	70.0239	0.896645	236.583	26.9212	32.4493	1.02288	41.5378	2.22147	69.3482	0.75864	10.0301	3.926	180.165	1.01967	4612.68	389.733	2.19557	1.47222	1.7378	0.291033	2.19557	0.968617	0.135049	0.0091226
POP-B_209	69.053	0.961248	253.46	11.0779	31.0586	0.949047	35.0184	1.11589	70.5725	1.00628	11.4894	0.309941	182.276	1.02638	4436.74	131.693	2.25166	1.01105	0.788406	0.102172	2.25166	1.17685	0.197102	0.010929
POP-B_210	71.8119	1.13008	359.691	25.4094	33.2629	1.03393	41.2883	1.02903	70.3117	1.08664	13.3642	0.325481	184.818	1.0168	4302	71.1454	2.2421	1.01179	0.898356	0.224719	2.2421	1.15627	0.186486	0.00629467
POP-B_211	68.3273	1.06499	305.008	7.01418	31.7533	1.08749	45.3512	0.787577	70.3729	1.10239	13.8883	0.47832	172.095	1.0176	4413.4	187.478	2.32751	0.57691	0.310571	0.0938733	2.32751	0.926673	0.128219	0.0135386
POP-B_212	74.0397	1.19334	383.71	9.61772	33.8455	0.997486	39.1581	1.74305	70.7183	1.01998	12.1237	0.660458	187.204	1.13519	5381.92	110.63	2.26093	1.35973	1.36501	0.116216	2.26093	1.01459	0.156669	0.0195657
POP-B_213	66.1972	0.988406	290.82	36.3056	32.3744	1.1252	50.3705	2.80338	69.7401	1.01976	12.5794	1.15423	176.299	1.00346	4264.35	152.005	2.32538	1.05617	1.11027	0.392667	2.32538	0.854345	0.115225	0.0185285
POP-B_214	67.6392	1.02976	284.493	5.83912	33.1114	0.997043	37.8533	0.373792	70.4561	1.03167	12.5169	0.797668	191.243	1.04403	4689.22	245.762	2.25582	0.93935	0.671296	0.0777821	2.25582	0.908389	0.131157	0.0219509
POP-B_215	69.0339	1.07648	313.997	9.72373	33.5352	1.00761	40.0375	1.86551	69.2183	0.901972	10.1165	1.19775	180.685	1.01615	4742.31	566.406	2.22819	0.655305	0.423751	0.14704	2.22819	0.8286	0.125438	0.036613
POP-B_216	67.0987	0.878711	219.52	17.5688	33.5213	0.986071	38.3063	1.74576	70.5425	1.08771	13.6157	0.567207	173.179	0.967168	4042.54	231.315	2.32958	0.885535	0.862462	0.36824	2.32958	1.03433	0.154581	0.0110604
POP-B_217	64.6143	0.891872	229.956	22.2034	32.3271	0.979323	38.337	2.31761	72.3063	0.928785	10.5476	1.07796	173.995	1.00368	4378.23	276.514	2.37142	0.734291	0.505264	0.154477	2.37142	1.00978	0.188886	0.0572941
POP-B_218	68.2618	0.909478	227.019	10.052	32.9546	1.05654	43.6404	1.64146	68.8744	0.858276	9.12902	1.05129	176.158	0.957129	3951.77	218.431	2.22724	0.858666	0.572446	0.0779519	2.22724	0.995804	0.156311	0.0249132
POP-B_219	71.0615	1.16021	363.14	9.56415	31.6272	1.07203	43.9059	0.587824	71.0526	0.973457	11.0688	0.629337	181.34	1.05587	4671.93	113.308	2.24445	1.2124	1.23588	0.261875	2.24445	0.949834	0.141242	0.0215739
POP-B_220	67.6204	0.915325	249.577	31.3213	34.8975	0.950178	35.3079	1.34049	71.3157	0.973152	10.8933	0.448346	176.107	0.921539	3659.35	198.048	2.3537	1.09987	1.15144	0.366641	2.3537	0.838277	0.111987	0.0190249
