# Supplementary material for: First insights into the genotype–phenotype map of phenotypic stability in rye
Source: J Exp Bot. 2015 Apr 6;66(11):3275–84. doi: 10.1093/jxb/erv145 (PMC4449549; doi:10.1093/jxb/erv145)
Supplement: Supplementary Data [file supp_erv145_jexbot135137_file002.xlsx]

## Sheet: Supplementary_Table_S2
Supplementary Table S2. Marker data of 220 F3:4 testcross progenies of segregating rye population (Lo115-N X Lo90-N) used for genomic selection
Marker/Genotype	POP-A_001	POP-A_005	POP-A_006	POP-A_007	POP-A_008	POP-A_009	POP-A_010	POP-A_011	POP-A_012	POP-A_014	POP-A_015	POP-A_016	POP-A_017	POP-A_018	POP-A_019	POP-A_020	POP-A_021	POP-A_022	POP-A_023	POP-A_024	POP-A_025	POP-A_026	POP-A_027	POP-A_028	POP-A_029	POP-A_030	POP-A_031	POP-A_032	POP-A_033	POP-A_034	POP-A_035	POP-A_036	POP-A_037	POP-A_038	POP-A_039	POP-A_040	POP-A_041	POP-A_042	POP-A_043	POP-A_044	POP-A_045	POP-A_046	POP-A_047	POP-A_048	POP-A_049	POP-A_050	POP-A_051	POP-A_052	POP-A_053
rPt_400221	1	1	1	1	1	1	1	1	1	1	1	1	1	1	1	1	1	1	1	0	1	1	1	1	1	1	1	0	1	1	1	1	1	1	1	1	1	1	1	1	1	1	1	1	1	1	1	1	1
rPt_508537	1	1	1	1	1	1	1	1	1	1	1	1	1	1	1	1	1	1	1	1	1	1	1	1	1	0	1	1	1	1	1	1	1	1	1	1	1	1	1	1	1	1	1	1	1	1	1	1	1
rPt_506108	1	1	1	1	1	1	1	1	1	1	1	1	1	1	1	1	1	1	1	1	1	1	1	1	1	1	1	1	1	1	1	1	1	1	1	1	1	1	1	1	1	1	1	1	1	1	1	1	1
rPt_507029	1	1	0	1	1	1	1	1	1	1	1	1	0	1	1	1	1	1	1	1	1	1	1	1	1	0	1	0	1	1	1	1	1	1	1	1	1	1	1	1	1	1	1	1	1	1	1	1	1
rPt_508449	1	1	1	1	0	1	1	1	1	1	1	0	1	1	1	1	1	1	1	1	1	1	1	1	1	0	0	1	1	1	1	1	1	1	1	1	1	1	1	1	1	1	1	1	1	1	1	1	1
rPt_389618	1	1	0	1	1	0	1	1	0	1	1	1	1	0	1	1	1	1	1	1	1	1	1	1	1	1	0	1	1	0	1	1	1	1	1	1	1	1	1	1	1	1	1	1	1	1	1	0	1
rPt_507787	1	1	1	1	1	1	1	1	1	1	1	1	1	1	1	1	1	1	1	1	1	1	1	1	1	1	1	1	1	1	1	1	1	1	1	1	1	1	1	1	1	1	1	1	1	1	1	1	1
rPt_389793	1	1	1	1	1	1	1	1	1	1	1	0	1	1	0	1	1	0	0	1	1	1	1	0	1	0	1	1	1	1	0	1	1	1	0	0	1	1	0	1	1	1	0	0	1	1	0	1	1
rPt_507990	1	1	1	1	1	1	1	1	1	1	1	0	1	1	0	1	0	0	0	1	1	1	1	0	1	0	1	1	1	1	1	0	1	1	0	0	1	1	0	1	1	1	0	0	1	1	0	1	1
rPt_509173	1	1	1	1	1	1	1	1	1	1	1	1	1	1	1	1	0	1	1	0	1	1	1	1	1	1	1	1	1	1	1	1	1	1	1	1	1	1	1	1	1	1	1	0	1	1	1	1	1
rPt_401097	1	1	0	1	0	1	1	1	1	1	1	0	1	0	0	1	1	1	0	1	0	1	1	1	0	1	1	1	1	1	1	1	1	1	0	1	0	1	0	1	1	1	1	1	1	1	1	1	1
rPt_506606	1	1	0	1	1	0	0	1	1	1	1	1	1	1	1	1	0	1	1	1	0	1	1	1	0	1	0	1	1	1	1	1	1	0	0	1	0	0	0	1	1	1	1	1	1	1	1	1	1
rPt_508267	1	1	1	1	0	1	1	0	0	0	0	1	0	1	1	1	1	1	1	0	1	1	1	0	0	1	0	1	0	0	1	1	1	0	1	1	0	1	1	0	1	1	1	1	1	0	0	0	1
rPt_509040	1	1	0	1	0	1	1	0	1	1	0	1	0	1	1	0	0	1	1	0	1	1	1	1	1	0	1	0	1	0	0	0	1	1	1	1	0	1	1	0	0	1	0	1	1	0	0	0	0
rPt_402648	1	1	1	1	0	1	1	0	0	0	0	1	0	1	1	1	1	1	1	0	1	1	1	0	0	1	1	1	0	0	1	1	1	1	1	1	0	1	1	0	1	1	1	1	1	0	0	1	1
rPt_509148	1	1	0	1	0	1	1	0	1	1	0	1	0	1	1	0	0	1	1	0	1	1	1	1	1	0	1	0	1	0	1	0	1	1	1	1	0	1	1	0	0	1	0	1	1	0	0	0	0
rPt_401000	1	1	0	1	1	0	0	1	1	1	1	1	1	1	1	1	0	1	1	1	0	1	1	1	0	1	0	1	1	1	1	1	1	0	0	1	0	0	0	1	1	1	1	0	1	1	1	1	1
rPt_402489	1	1	0	1	0	1	1	0	1	1	0	1	0	1	1	0	0	1	1	0	1	0	1	1	1	0	1	0	1	0	1	0	0	1	1	1	0	1	1	0	0	1	0	1	1	0	0	0	0
rPt_506737	1	1	0	1	1	0	0	1	1	1	1	1	1	1	1	1	0	1	1	1	0	1	1	1	0	1	0	1	1	1	1	1	1	0	0	1	0	0	0	1	1	1	1	0	1	1	1	1	1
rPt_389593	1	1	1	1	0	1	1	0	0	0	0	1	0	1	1	1	1	1	1	0	1	1	1	1	1	1	0	1	0	0	1	1	1	1	1	1	0	1	1	0	1	1	1	1	1	0	0	0	1
rPt_401547	0	1	1	1	1	1	0	1	1	1	0	1	1	1	1	1	1	0	1	1	1	0	1	1	1	1	1	1	1	1	1	1	1	1	1	1	1	1	1	1	1	1	1	1	1	1	0	1	1
rPt_507205	1	1	1	1	1	1	1	1	1	1	1	1	1	1	1	1	0	0	1	1	1	1	1	1	0	1	0	0	0	1	0	1	1	0	1	0	1	1	0	1	1	1	0	0	1	1	1	0	1
rPt_508566	1	0	0	1	1	1	1	1	0	1	1	0	1	1	1	1	1	1	1	1	0	1	1	1	0	1	0	1	1	0	1	0	1	1	1	1	1	0	0	0	0	1	1	1	1	1	0	1	1
rPt_401155	1	1	1	1	0	1	0	0	0	1	0	0	1	1	1	0	0	1	1	1	1	1	1	0	0	0	1	1	0	1	1	1	1	1	0	0	1	0	0	1	1	0	1	1	1	1	0	0	1
rPt_402572	1	1	1	1	0	1	1	0	0	0	0	1	0	1	1	1	1	1	1	0	1	1	1	1	1	1	0	1	0	0	1	1	1	1	1	1	0	1	1	0	1	1	1	1	1	0	0	0	1
rPt_401061	1	1	0	0	0	0	1	0	0	1	1	1	0	1	0	0	1	1	1	0	0	1	0	0	0	0	0	1	0	0	1	0	0	1	1	1	1	0	0	1	1	1	1	0	0	1	1	1	0
tPt_7559	1	1	1	1	1	1	1	1	1	1	1	0	1	0	1	1	1	0	0	0	1	1	1	1	1	1	1	0	0	1	1	1	1	1	1	1	1	0	1	1	1	1	0	0	1	1	0	1	1
rPt_401893	0	0	0	1	1	1	0	1	1	1	1	1	1	0	1	1	1	0	0	1	1	0	1	1	1	1	1	0	0	1	0	1	1	0	1	1	1	1	0	1	1	1	1	1	1	1	1	0	0
rPt_505287	1	1	1	1	0	1	1	0	0	0	0	1	0	1	1	1	1	1	1	0	1	1	1	0	0	1	0	1	0	0	1	1	1	0	1	1	0	1	1	0	1	1	1	1	1	0	0	0	1
rPt_508994	1	1	1	1	0	1	0	0	0	1	0	0	1	1	1	0	0	1	1	1	1	1	1	0	0	0	1	1	0	1	1	1	1	1	0	0	1	0	0	1	1	0	1	1	1	1	0	0	1
rPt_509379	1	1	1	1	1	1	1	1	1	1	1	0	1	0	1	1	1	0	0	0	1	1	1	1	1	0	1	0	0	1	1	1	1	1	0	1	1	0	1	1	1	1	0	0	1	1	0	1	1
rPt_509643	1	1	1	0	1	0	1	0	0	1	1	0	0	1	0	0	0	1	1	0	0	1	0	0	0	0	1	1	0	0	1	1	0	1	1	1	1	0	0	1	1	1	1	0	0	1	1	1	0
rPt_506445	1	1	1	1	0	1	1	0	0	1	1	1	1	1	1	1	1	1	1	0	1	1	1	0	1	1	1	1	1	0	1	1	1	1	1	1	1	1	1	1	1	1	1	1	1	0	1	1	1
rPt_508125	0	0	0	1	1	1	0	1	1	1	1	1	1	0	1	1	0	0	0	1	1	0	1	1	1	1	1	0	0	1	0	1	1	0	1	0	1	1	0	1	0	0	1	0	1	1	1	0	0
rPt_507345	1	1	1	1	0	1	1	0	1	1	0	1	0	1	1	0	0	1	1	0	1	0	1	1	1	1	0	1	1	0	1	0	1	1	1	0	0	1	1	0	0	1	0	1	1	0	0	1	0
rPt_402229	0	0	0	1	1	1	0	1	1	1	1	1	1	0	1	1	0	0	0	1	1	0	1	1	1	1	1	0	0	0	0	1	1	0	1	0	1	1	0	1	0	0	1	1	1	1	1	0	0
rPt_508711	0	0	0	1	1	1	0	1	1	1	1	1	1	0	1	1	0	0	0	1	1	0	1	1	1	1	1	0	0	1	0	1	1	0	1	0	1	1	0	1	0	0	1	1	1	1	1	0	0
rPt_509512	1	0	0	1	0	1	1	1	1	1	1	0	1	0	0	1	0	1	0	1	0	1	1	1	0	0	1	1	1	1	1	1	1	0	1	1	0	1	0	1	1	1	1	1	0	1	1	1	0
rPt_509615	1	1	1	1	1	0	0	1	1	1	1	1	1	1	1	1	0	1	1	0	0	1	1	1	0	1	0	1	1	1	1	1	1	0	0	1	0	1	0	0	1	1	1	1	1	1	1	0	1
rPt_507815	1	1	0	0	1	1	1	1	1	1	1	0	1	0	1	1	0	1	0	0	1	1	0	1	1	0	1	0	1	1	1	1	0	1	1	0	0	1	0	1	1	0	1	0	0	1	1	1	1
rPt_411261	1	1	1	1	1	0	1	1	0	1	1	1	0	1	0	1	1	1	1	0	1	1	0	0	1	1	0	0	1	0	1	1	1	1	1	1	1	1	1	1	1	1	0	1	1	1	1	1	1
rPt_508284	1	1	0	1	1	0	0	1	0	1	1	0	1	0	1	1	0	1	1	1	0	1	1	1	0	1	0	1	0	1	1	1	1	1	0	0	0	0	1	1	1	1	1	0	1	1	0	0	1
rPt_507481	1	1	0	1	1	0	0	1	0	1	1	0	1	0	1	1	0	1	1	1	0	1	1	1	0	1	0	1	0	1	1	1	1	1	0	0	0	0	1	1	1	1	1	0	1	1	0	0	1
rPt_389647	1	0	0	1	1	1	1	1	0	1	1	0	1	1	1	1	1	1	1	1	0	1	1	1	0	1	0	1	1	0	1	0	1	1	1	1	1	0	0	0	0	1	1	1	1	1	0	1	1
rPt_8185	1	1	1	0	1	0	0	0	1	1	1	1	1	1	1	0	0	1	1	1	0	0	0	1	0	1	0	0	1	0	1	1	1	0	0	1	1	1	1	1	0	0	1	1	0	0	0	1	1
rPt_506410	0	0	1	0	0	0	0	0	1	0	0	1	0	1	1	0	0	1	1	1	0	0	0	1	0	1	0	1	1	0	1	1	1	1	1	1	1	1	1	1	0	0	1	1	0	0	0	1	1
rPt_389495	1	0	0	1	1	1	1	1	0	1	1	0	1	1	1	1	1	1	1	1	0	1	1	1	0	1	0	1	1	0	1	0	1	1	1	1	1	0	0	0	0	1	1	1	1	1	0	1	1
rPt_400704	1	1	1	1	1	0	0	0	1	1	1	1	1	1	1	0	1	1	1	0	0	0	0	1	0	1	0	0	1	0	1	1	1	0	0	1	1	1	1	1	0	1	1	1	0	0	0	1	1
rPt_389256	1	0	0	1	1	1	1	1	0	1	1	0	1	1	1	1	1	1	1	1	0	1	1	1	0	1	0	1	1	0	1	0	1	1	1	1	1	0	0	0	0	1	1	1	1	1	0	1	1
rPt_399857	1	1	1	1	1	0	0	1	1	1	1	1	1	1	1	1	1	1	1	0	0	1	1	1	0	1	0	1	1	1	1	1	1	0	0	1	0	1	0	0	1	1	1	1	1	1	1	0	1
rPt_400337	1	1	1	0	1	0	0	0	1	1	1	1	1	1	0	0	0	1	1	1	0	0	0	1	0	1	0	0	1	0	1	1	1	0	0	1	1	1	0	1	0	0	1	1	0	0	0	1	1
tPt_0396	1	1	1	0	1	0	0	0	1	1	1	1	1	1	1	0	0	1	1	1	0	0	0	1	0	1	0	0	1	0	1	1	1	0	0	1	1	1	1	1	0	0	1	1	0	0	0	1	1
rPt_389781	1	1	0	0	1	1	1	1	1	1	1	0	1	0	1	1	1	1	0	0	1	1	0	1	1	1	1	0	1	1	1	0	0	1	1	0	0	1	0	1	1	0	1	0	1	1	1	1	1
rPt_400314	0	1	0	1	0	1	1	1	0	0	0	0	1	0	1	1	0	1	1	1	1	0	0	0	1	1	1	1	1	1	0	1	1	1	1	1	1	1	1	1	1	1	1	0	1	1	0	0	1
rPt_401910	1	1	1	1	1	0	1	1	0	1	1	1	0	1	0	1	1	1	1	0	1	1	1	0	0	1	0	1	1	0	1	1	1	1	0	1	1	1	1	1	1	1	0	1	1	0	1	0	1
rPt_401471	1	1	1	0	1	0	0	0	1	1	1	1	1	1	1	0	0	1	1	1	0	0	0	1	0	1	0	0	1	0	1	1	1	0	0	1	1	1	1	1	0	0	1	1	0	0	0	1	1
rPt_399748	1	1	0	1	1	0	0	1	1	1	1	1	1	1	1	1	1	1	1	1	0	1	1	1	0	1	0	1	1	1	1	1	1	0	0	1	0	0	0	1	1	1	1	0	1	1	1	1	1
rPt_389863	1	1	1	0	1	0	0	0	1	1	1	1	1	1	0	0	1	1	1	1	0	0	0	1	0	1	0	0	1	0	1	1	1	0	0	1	1	1	1	1	0	0	1	1	0	0	0	1	1
rPt_507482	1	0	0	1	1	1	1	1	0	1	1	0	1	1	1	1	1	1	1	1	0	1	1	1	0	1	0	1	1	0	1	0	1	1	1	1	1	0	0	0	0	1	1	1	1	1	0	1	1
rPt_400106	1	1	1	0	1	0	0	0	1	1	1	1	1	1	1	0	0	1	1	1	0	0	0	1	0	1	0	0	1	0	1	1	1	0	0	1	1	1	1	1	0	0	1	1	0	0	0	1	1
rPt_506580	1	1	0	1	1	0	0	1	1	1	1	1	1	1	1	1	0	1	1	0	0	1	1	1	0	1	0	1	1	1	1	1	1	0	0	1	0	1	0	0	1	0	1	1	1	1	0	0	1
wPt_9881	0	0	0	1	1	1	0	1	1	1	1	1	1	0	1	1	1	0	0	1	1	0	1	1	1	1	1	0	0	0	0	1	1	0	1	0	1	1	0	1	0	0	1	0	1	1	1	0	1
rPt_507691	1	0	0	1	1	1	1	1	0	1	1	0	1	1	1	1	1	1	1	1	0	1	1	1	0	1	0	1	1	0	1	0	1	1	1	1	1	0	0	0	0	1	1	1	1	1	0	1	1
rPt_411048	0	1	1	1	1	1	0	0	0	1	1	0	1	1	1	0	1	1	1	1	1	1	1	0	0	1	1	1	0	1	1	1	1	1	1	1	1	1	1	1	1	0	1	1	1	1	0	1	1
rPt_411041	1	1	1	1	0	1	1	0	1	1	0	1	0	1	1	0	0	1	1	0	1	0	1	1	1	1	0	1	1	0	1	0	1	1	1	1	0	1	1	0	0	1	0	1	1	0	0	1	0
rPt_507074	1	1	1	0	1	0	0	0	1	1	1	1	1	1	1	0	0	1	1	0	0	0	0	1	0	0	0	0	1	0	1	1	1	0	0	1	1	1	1	1	0	0	1	1	0	0	0	1	1
rPt_389941	1	1	1	0	1	0	0	0	1	1	1	1	1	1	1	0	0	1	1	0	0	0	0	1	0	1	0	0	1	0	1	1	1	0	0	1	1	1	1	1	0	0	1	1	0	0	0	1	1
rPt_509460	0	0	0	1	1	1	0	1	1	1	0	1	0	1	1	1	0	0	0	1	1	0	0	1	1	0	1	0	1	1	0	0	1	0	0	0	1	1	1	1	0	0	1	1	1	1	1	1	0
rPt_8933	1	0	0	1	1	1	1	1	0	1	1	0	1	1	1	1	1	1	1	1	0	1	1	1	0	1	0	1	1	0	1	0	1	1	1	1	1	0	0	0	0	1	1	1	1	1	0	1	1
rPt_401449	0	1	1	0	1	1	0	1	1	1	1	1	0	1	1	1	1	1	0	1	1	1	1	1	1	1	0	0	1	1	0	0	0	0	1	1	1	1	1	1	1	0	1	0	1	1	1	0	1
rPt_506526	0	0	0	1	1	1	0	1	1	1	0	1	0	1	1	1	0	0	0	1	1	0	0	1	1	0	1	0	1	1	0	0	1	0	1	0	1	1	1	1	0	0	1	1	1	1	1	0	0
rPt_508172	1	1	1	1	0	1	1	0	1	1	0	1	0	1	1	0	0	1	1	0	1	1	1	1	1	1	0	1	1	0	1	0	1	1	1	1	0	1	1	0	0	1	0	1	1	0	0	1	0
rPt_505932	1	1	0	0	0	1	1	1	1	1	1	0	1	0	1	1	0	1	0	0	1	1	0	1	1	0	1	0	1	1	1	0	0	1	1	0	0	1	0	1	1	0	1	0	1	1	1	1	1
rPt_399638	1	1	0	1	1	0	1	0	0	0	0	1	0	1	0	1	1	0	0	1	1	0	0	0	0	1	1	0	0	0	0	1	1	0	0	1	1	0	0	1	0	1	1	0	1	1	1	1	0
rPt_507610	0	1	0	1	0	1	1	1	1	1	1	0	1	0	0	0	1	1	1	1	0	1	1	1	1	0	0	1	1	0	1	0	1	1	0	1	0	1	0	1	1	1	1	1	1	1	0	0	1
rPt_506685	1	1	1	1	1	0	1	1	0	1	1	1	0	1	0	1	1	1	1	0	1	1	1	0	0	1	0	0	1	0	1	1	1	1	0	1	1	1	0	1	0	1	0	1	1	0	1	1	1
rPt_398691	1	1	0	1	1	0	1	0	0	0	0	1	0	1	0	1	1	0	0	0	1	0	0	0	0	1	1	0	0	0	0	1	1	0	0	1	1	0	0	1	0	1	1	0	1	1	1	1	0
rPt_402590	1	1	1	0	1	1	0	0	1	1	1	0	1	1	1	0	1	1	1	1	0	1	0	0	1	1	0	1	0	1	0	0	1	0	1	0	1	1	1	1	1	1	1	1	0	1	0	0	0
rPt_507961	1	1	0	1	1	0	1	0	0	0	0	1	0	1	0	1	0	0	0	0	1	0	0	0	0	1	1	0	0	0	0	1	1	0	0	1	1	0	0	1	0	1	1	0	1	1	1	1	0
rPt_507446	1	1	1	1	1	0	1	1	0	1	1	1	0	1	0	1	1	1	1	0	1	1	0	0	0	0	0	0	1	0	1	1	1	1	0	1	1	1	0	1	0	1	0	1	1	0	1	1	1
rPt_508851	1	1	0	1	1	0	0	1	1	1	1	1	1	1	1	1	0	1	1	1	0	1	1	1	0	1	0	0	1	1	1	1	1	0	0	1	0	0	0	1	1	1	1	0	1	1	1	0	1
rPt_505979	1	1	1	1	0	1	0	0	1	0	1	0	1	1	0	0	0	1	0	1	1	0	0	1	0	1	1	1	1	1	1	0	1	1	0	1	1	0	1	1	0	0	1	0	1	0	0	1	1
rPt_506611	0	1	1	1	1	1	0	1	1	1	1	0	0	1	1	1	1	1	0	0	1	1	1	1	1	1	0	0	1	1	1	0	0	0	1	1	1	1	1	1	1	0	1	1	1	1	1	0	1
rPt_507905	1	1	1	1	1	1	1	1	1	1	1	1	1	1	1	1	0	1	1	1	1	1	1	1	1	1	1	0	1	1	1	1	1	1	1	1	1	1	1	1	1	1	1	1	1	1	1	1	1
rPt_401403	1	1	1	1	1	1	1	1	1	1	1	1	1	1	1	1	1	1	1	0	1	0	1	1	1	1	1	1	1	1	1	1	1	1	1	1	0	1	1	1	1	1	1	1	1	1	1	1	1
rPt_400372	1	1	0	0	1	1	1	0	1	1	1	0	1	0	1	1	1	1	0	1	1	1	1	1	1	0	1	1	1	0	1	1	1	1	1	1	0	0	0	1	1	1	1	1	1	1	1	1	1
rPt_507186	1	1	0	1	1	0	0	1	1	0	1	1	0	1	1	1	0	1	1	0	0	1	1	1	0	1	0	1	1	0	1	1	1	0	0	1	0	1	0	0	1	1	1	1	1	1	0	0	1
rPt_505443	1	1	1	1	0	1	1	0	1	1	0	1	0	1	1	0	0	1	1	0	1	0	1	1	1	1	0	1	1	0	1	0	1	1	1	1	0	1	1	0	0	1	0	1	1	0	0	1	0
rPt_400786	1	1	0	0	1	1	1	1	1	1	1	0	1	0	1	1	1	1	0	0	1	1	0	1	1	1	1	1	1	1	1	0	0	1	1	0	0	1	0	1	1	0	1	0	1	1	1	1	1
rPt_0947	1	1	0	1	1	0	0	1	1	0	1	1	1	0	1	1	1	1	1	0	0	1	1	1	0	1	0	1	1	1	1	1	1	0	0	0	0	0	0	1	1	1	1	0	1	1	0	0	1
rPt_400346	1	1	1	1	1	1	1	0	0	1	1	1	1	1	1	1	0	1	1	1	1	1	1	1	1	1	1	1	1	1	1	1	1	1	1	1	1	1	1	1	1	0	1	1	1	1	1	1	1
rPt_508452	1	1	0	0	1	0	1	1	0	1	1	1	0	1	0	1	1	1	1	1	1	1	1	0	0	0	0	0	1	0	1	1	0	0	0	0	0	1	1	1	0	1	0	1	1	0	1	0	1
rPt_401554	1	1	1	1	0	1	1	0	0	0	1	1	1	1	1	1	1	1	1	1	1	1	1	0	1	1	1	1	1	0	1	1	1	1	1	1	1	1	1	1	1	1	1	1	1	0	1	1	1
rPt_507115	0	0	1	1	1	1	0	1	1	1	0	1	0	1	1	1	1	0	0	0	1	0	1	1	1	1	0	0	1	1	1	1	0	0	1	1	1	1	0	0	1	0	1	1	1	1	0	0	0
rPt_509286	1	0	0	1	0	1	1	0	1	1	1	0	1	0	0	0	0	1	0	1	0	1	1	1	0	0	1	1	1	1	1	1	1	0	0	1	0	1	0	1	1	1	1	1	0	0	1	1	0
rPt_398524	1	1	0	0	1	1	1	1	1	1	1	0	1	0	1	1	0	1	0	0	1	1	0	1	1	0	1	0	1	1	1	0	0	1	1	0	0	1	0	1	1	0	1	0	1	1	1	1	1
rPt_506779	1	1	1	1	1	0	1	1	0	1	1	1	0	1	0	1	1	1	1	0	1	1	1	0	0	0	0	0	1	0	1	1	1	1	0	1	1	1	0	1	0	0	0	1	1	0	1	0	1
rPt_505206	0	0	0	1	1	1	1	1	1	1	1	1	0	0	0	0	0	0	1	1	1	0	1	1	0	1	0	0	0	0	0	1	1	0	1	0	1	1	0	0	0	0	0	0	1	1	1	0	1
rPt_9767	1	1	0	0	1	1	1	1	1	1	1	0	1	0	1	1	1	1	0	0	1	1	0	1	1	0	1	0	1	1	1	0	0	1	1	0	0	1	0	1	1	0	1	0	1	1	1	1	1
rPt_506575	0	1	0	1	1	1	0	1	1	1	1	0	0	1	1	1	0	1	0	0	1	1	1	1	1	1	0	0	1	1	0	0	0	0	1	1	1	1	1	1	1	0	1	1	1	1	1	0	1
rPt_390007	0	1	0	1	1	1	1	1	0	0	0	0	1	0	1	1	1	1	1	1	1	0	0	0	1	1	1	1	1	1	0	1	1	1	1	1	1	1	1	1	1	1	1	0	1	1	0	1	1
rPt_507139	1	1	0	1	1	0	0	1	0	0	1	1	1	0	1	1	0	1	1	1	0	1	1	1	0	1	0	1	1	0	0	1	1	0	0	0	1	0	0	1	1	1	1	0	1	1	0	0	0
rPt_505399	1	1	0	0	1	1	1	1	1	1	1	0	1	0	1	1	0	1	0	0	1	1	0	1	1	0	1	0	1	1	1	0	0	1	1	0	0	1	0	1	1	0	1	0	1	1	1	1	1
rPt_398553	1	1	0	0	1	1	1	1	1	1	1	0	1	0	1	1	1	1	0	0	1	1	0	1	1	0	1	0	1	1	1	0	0	1	1	0	0	1	0	1	1	0	1	0	1	1	1	1	1
rPt_506568	1	0	0	1	1	0	0	0	0	1	1	0	1	1	1	1	1	1	1	1	0	1	1	1	0	1	0	1	1	0	1	0	1	1	1	1	1	0	0	0	0	1	1	1	1	1	0	1	1
rPt_508837	0	1	0	1	1	1	1	1	1	1	1	1	1	1	1	1	0	1	1	1	1	1	1	1	0	1	1	1	1	1	1	1	1	1	1	1	1	1	1	1	0	0	1	1	1	1	1	1	0
rPt_507403	1	1	0	1	1	1	1	1	1	1	1	1	1	1	1	1	1	1	1	1	1	1	1	1	1	1	1	1	1	1	1	1	1	1	1	1	1	1	1	1	1	1	1	1	1	1	1	1	1
rPt_411421	1	1	1	0	1	1	1	1	1	1	0	0	1	1	1	0	1	1	1	0	1	1	1	0	0	0	0	1	1	1	0	0	0	0	1	0	1	0	1	0	0	1	1	0	1	0	1	1	0
rPt_508596	0	1	1	1	1	1	0	1	1	1	0	0	0	1	1	1	1	1	0	0	1	0	1	1	1	0	0	0	1	1	0	1	0	0	1	1	1	1	0	0	1	0	1	1	1	1	1	0	1
rPt_400252	1	1	1	1	1	1	1	1	1	1	1	1	1	1	1	1	1	1	1	1	1	1	1	1	1	1	1	1	1	1	1	1	1	1	0	0	1	1	1	1	1	1	1	1	1	1	1	1	1
rPt_509578	1	1	1	1	1	0	1	0	1	1	1	1	1	1	1	0	1	1	0	1	0	1	1	1	1	0	0	0	0	0	1	1	1	1	0	0	0	1	0	0	0	0	1	1	0	0	1	0	1
rPt_401484	1	1	1	0	1	0	0	0	0	1	1	1	0	1	0	0	0	0	1	0	0	0	0	1	0	0	0	0	0	0	1	1	1	0	0	1	1	1	0	1	0	0	1	1	0	0	0	1	1
rPt_509399	1	1	1	0	1	1	1	1	1	1	1	1	1	1	1	1	1	1	0	1	1	1	1	1	1	0	1	1	1	1	1	1	1	0	0	1	1	1	1	1	1	1	1	1	1	1	1	1	1
rPt_509344	1	1	0	1	1	0	0	1	0	1	1	0	1	0	1	1	0	1	1	1	0	1	1	1	0	0	0	0	0	1	1	1	1	1	0	0	0	0	1	1	1	1	1	0	1	1	0	0	1
rPt_506103	0	1	0	1	1	1	1	1	0	1	1	1	1	1	1	1	0	1	1	1	1	1	1	1	0	1	1	1	1	1	1	1	1	1	1	1	1	1	1	1	1	0	1	1	1	1	1	1	0
rPt_508016	1	1	0	1	0	0	0	1	0	1	1	0	0	0	1	1	0	1	1	0	0	1	1	1	0	0	0	0	0	0	1	1	1	1	0	0	0	0	1	1	1	1	1	0	1	1	0	0	1
rPt_400070	1	1	1	1	1	1	0	0	1	1	1	1	1	1	1	1	1	0	0	1	1	1	1	1	1	1	1	1	1	1	1	1	1	1	1	1	1	1	1	1	1	1	1	1	1	1	1	1	1
rPt_400410	1	1	1	1	1	0	1	1	1	1	1	1	0	1	0	1	1	1	1	0	1	1	1	0	1	1	1	0	1	0	1	1	1	1	1	1	1	1	1	1	1	1	0	1	1	1	1	1	1
rPt_399899	1	1	1	1	1	1	1	1	1	1	1	1	1	1	1	1	0	1	1	1	1	1	1	1	1	1	1	1	1	1	1	1	1	1	1	1	1	1	1	1	1	1	1	1	1	1	1	1	1
rPt_508012	0	1	0	1	1	1	1	0	1	1	1	1	1	1	0	1	1	1	0	0	1	1	1	1	0	0	1	1	0	1	0	0	0	1	1	1	1	1	1	1	0	1	1	1	1	1	1	0	0
rPt_399811	1	1	1	1	1	1	1	1	1	1	1	1	1	1	1	1	1	1	1	1	1	1	1	1	1	1	1	0	1	1	1	1	1	1	0	1	1	1	1	1	1	1	1	1	1	1	1	1	1
rPt_509459	1	0	1	1	1	0	0	1	1	1	1	1	1	1	1	1	0	1	1	0	0	1	1	1	0	0	0	1	1	1	1	1	1	0	0	1	0	1	0	0	1	1	1	1	1	1	0	1	1
rPt_506011	1	0	1	1	1	0	0	1	1	1	1	1	1	1	1	1	0	1	1	1	0	1	1	1	0	1	0	1	1	1	1	1	1	0	0	1	0	1	0	0	1	1	1	1	1	1	0	1	1
rPt_509110	1	0	1	1	1	0	0	1	1	1	1	1	1	1	1	1	0	1	1	0	0	1	1	1	0	1	0	1	1	1	1	1	1	0	0	1	0	1	0	0	1	1	1	1	1	1	1	1	1
rPt_506976	1	1	1	1	1	1	1	0	1	0	1	0	1	1	1	0	1	1	1	1	1	1	1	1	0	0	1	1	1	0	1	1	1	1	1	1	1	0	1	1	1	1	1	1	1	1	1	1	1
rPt_507170	1	0	1	1	1	0	0	1	1	1	1	1	1	1	1	1	0	1	1	1	0	1	1	1	0	0	0	1	1	1	1	1	1	0	0	1	0	1	0	0	1	1	1	1	1	1	0	1	1
rPt_401421	1	0	1	1	1	0	0	1	1	1	1	1	1	1	1	1	1	1	1	1	0	1	1	1	0	1	0	1	1	1	1	1	1	0	0	1	0	1	0	0	1	0	1	1	1	1	0	0	1
rPt_508032	1	1	1	1	1	1	1	1	1	1	1	1	1	1	1	1	1	1	1	1	1	1	1	1	1	1	1	1	1	1	1	1	1	1	1	1	1	1	1	1	1	1	1	1	1	1	1	1	1
rPt_401941	0	0	1	1	1	1	0	1	1	1	0	1	1	1	1	1	1	0	0	1	1	1	1	1	1	1	1	1	1	1	1	1	1	0	0	1	1	1	1	1	0	1	1	1	1	1	0	1	1
rPt_508631	0	0	1	1	1	1	0	1	1	1	0	1	1	1	1	1	1	0	0	1	1	1	1	1	1	1	1	0	1	1	1	0	1	0	1	1	1	1	1	1	0	1	1	1	1	1	0	1	1
rPt_399682	1	1	1	1	1	1	1	1	1	1	1	1	1	1	1	1	0	1	1	1	1	1	1	1	1	0	1	1	1	1	1	1	1	1	1	1	1	1	1	1	1	1	1	1	1	1	1	1	1
rPt_509584	0	0	1	1	1	1	0	1	1	1	0	1	1	0	1	1	1	0	0	1	1	1	1	1	1	1	1	0	1	1	0	1	1	0	0	1	1	1	1	1	0	1	1	1	1	1	0	1	1
wPt_8814	1	1	1	1	1	1	1	1	1	1	1	1	1	1	1	1	1	1	1	1	1	1	1	1	1	1	1	1	1	1	1	1	1	1	1	1	1	1	1	1	1	1	1	1	1	1	1	1	1
rPt_506176	1	1	0	1	1	0	1	1	1	1	1	1	0	1	0	1	1	0	1	0	1	1	1	0	1	0	1	0	0	0	1	1	1	1	0	1	1	1	1	1	1	1	0	1	1	1	1	0	1
rPt_509417	1	1	1	1	1	1	1	1	1	1	1	1	1	1	1	1	1	1	1	1	1	1	1	1	1	1	1	1	1	1	1	1	1	0	1	1	1	1	1	1	1	1	1	1	1	1	1	1	1
rPt_399706	1	1	1	1	1	0	1	1	0	1	1	1	0	1	0	1	1	1	1	0	1	1	0	0	1	1	0	0	1	0	1	1	1	1	1	1	1	1	1	1	1	1	0	1	1	1	1	1	1
rPt_508123	1	1	0	1	1	1	1	1	1	1	1	0	1	0	1	1	0	1	0	1	0	1	1	1	1	0	1	1	1	1	1	1	1	0	1	1	0	1	1	1	1	1	1	1	0	1	1	1	1
rPt_401485	1	1	1	1	1	1	1	1	1	1	1	1	1	1	1	1	0	1	1	1	1	1	1	1	1	1	1	1	1	0	1	1	1	1	1	1	1	1	1	1	1	1	1	1	1	1	1	1	1
rPt_506358	1	1	0	1	1	1	1	1	1	1	1	0	1	0	1	1	0	1	0	1	0	1	1	1	1	0	1	1	1	1	1	1	1	0	1	1	0	1	1	1	1	1	1	1	0	1	1	1	1
rPt_509614	0	0	1	1	1	1	0	0	1	1	0	1	1	1	1	1	1	0	0	1	1	1	1	1	1	0	1	0	1	1	0	0	1	0	1	1	1	1	1	1	0	1	1	1	1	1	0	1	1
rPt_508213	1	1	1	1	1	0	1	1	1	1	1	1	0	1	0	1	1	1	1	0	1	1	1	0	1	1	1	0	1	0	1	1	1	1	1	1	1	1	1	1	1	1	0	1	1	1	1	0	1
rPt_507094	1	1	1	1	1	1	1	0	1	0	1	0	1	1	1	0	1	1	1	1	1	1	1	1	0	0	1	1	1	0	1	1	1	1	1	1	1	0	1	1	1	1	1	1	1	1	1	0	1
rPt_399930	1	1	1	1	1	1	1	1	1	1	1	1	1	1	1	1	1	1	0	1	0	1	0	1	1	1	1	1	0	1	0	1	1	0	0	0	1	1	0	1	1	1	1	0	1	1	0	1	1
rPt_399945	0	0	1	1	1	1	0	1	1	1	0	1	1	0	1	1	1	0	0	1	1	1	1	1	1	1	1	0	1	1	0	1	1	0	0	1	1	1	1	1	0	1	1	1	1	1	0	1	1
rPt_401721	1	0	0	0	1	1	1	1	1	1	1	1	1	0	1	1	1	1	0	1	0	0	0	1	1	0	1	0	1	1	1	1	1	0	1	1	0	1	0	1	1	1	1	0	0	1	1	1	1
wPt_5433	0	1	0	1	0	1	1	1	1	1	1	0	1	0	0	1	1	1	1	1	0	1	1	1	1	0	0	1	1	0	1	0	1	1	0	1	0	1	0	1	1	1	1	1	1	1	0	0	0
rPt_505934	1	1	0	0	1	1	1	0	1	1	1	0	1	0	1	1	1	1	0	1	1	1	1	1	1	0	0	1	1	0	1	1	1	0	1	1	0	0	0	1	1	1	1	1	1	1	1	0	1
rPt_508144	1	0	0	0	1	1	1	1	1	1	1	0	1	0	1	1	1	1	0	1	1	1	0	1	1	0	1	0	1	1	1	1	1	0	1	0	0	1	0	1	1	1	1	0	0	1	1	1	1
rPt_399643	1	1	1	1	1	1	1	1	1	1	1	1	1	1	1	1	1	0	0	1	0	0	0	1	1	1	1	1	0	1	0	1	1	0	0	1	1	1	0	1	1	1	1	1	1	1	0	1	1
rPt_401137	1	1	1	0	0	1	1	1	1	0	0	1	0	1	1	1	1	1	0	1	1	1	0	1	1	0	1	1	1	1	1	0	0	1	0	1	0	1	1	1	1	1	1	1	0	0	1	1	0
rPt_411254	1	1	1	1	0	1	1	1	1	1	1	0	1	0	0	1	1	1	0	1	0	1	1	1	1	0	1	0	1	1	1	1	1	1	0	1	0	1	0	1	1	1	1	0	1	1	1	0	1
rPt_399732	0	1	1	1	1	1	1	1	1	0	1	1	0	1	1	0	1	1	1	0	1	1	1	1	1	1	0	1	1	0	0	0	1	1	1	1	0	1	1	1	1	1	1	1	0	0	0	0	0
rPt_507512	1	1	1	0	0	1	1	0	1	0	1	1	1	1	1	1	1	1	0	0	1	1	0	1	1	0	1	1	1	1	1	0	0	1	0	1	0	1	1	1	1	1	1	1	0	0	1	1	0
rPt_508661	1	1	1	0	0	1	1	0	1	0	1	1	1	1	1	1	1	1	0	0	1	1	0	1	1	0	1	1	1	1	1	0	0	1	0	1	0	1	1	1	1	1	1	1	0	0	1	1	0
rPt_506221	1	1	1	1	0	1	1	0	0	0	0	1	0	1	1	1	1	1	1	0	1	1	1	0	0	1	0	1	0	0	1	1	1	0	1	1	0	1	1	0	1	1	1	1	1	0	0	0	1
tPt_5537	1	1	1	1	0	1	1	1	1	1	1	1	0	1	1	1	0	1	0	1	0	1	0	1	1	1	1	1	0	1	1	1	1	0	0	0	1	1	0	1	1	0	0	0	1	1	0	1	1
rPt_401828	1	1	1	1	0	1	1	1	1	1	1	0	1	0	0	1	1	1	0	1	0	1	1	1	1	0	1	0	1	1	1	0	1	1	0	1	0	1	0	1	1	1	1	0	1	1	1	0	0
rPt_400419	0	1	1	1	1	1	1	1	1	1	1	1	1	0	0	0	1	1	1	1	0	1	1	1	1	1	1	1	1	0	1	0	1	1	0	1	0	1	0	1	1	1	1	1	1	1	0	0	1
rPt_506503	1	1	1	1	0	1	1	1	1	1	1	1	0	1	1	1	0	1	0	1	0	1	1	1	1	0	1	1	0	1	1	1	1	0	0	0	1	1	0	0	1	0	1	0	0	1	1	0	1
wPt_345966	0	0	1	1	1	1	0	1	1	1	0	1	1	0	1	1	1	0	0	1	1	1	1	1	1	1	1	0	1	1	0	0	1	0	0	1	1	1	1	1	0	1	1	1	1	1	0	1	1
rPt_507095	1	1	0	1	0	1	0	0	0	1	0	0	1	1	1	1	0	1	1	1	1	1	1	1	0	0	1	1	0	1	1	1	1	1	0	0	1	0	0	1	1	0	1	1	1	1	0	0	1
rPt_507342	1	1	1	1	0	1	1	1	1	1	1	1	1	1	1	1	0	0	0	1	0	1	0	1	1	1	1	1	1	1	0	1	1	0	0	0	1	1	1	1	1	1	1	0	1	1	0	1	1
rPt_399799	1	1	1	1	0	1	1	1	1	1	1	1	1	1	1	1	1	0	0	1	0	1	0	1	1	1	1	1	0	1	0	1	1	0	0	0	1	1	0	1	1	1	1	1	1	1	0	1	1
rPt_399613	1	1	1	0	0	1	1	0	1	0	1	1	0	1	1	1	1	1	0	0	1	1	0	1	1	0	1	1	1	1	1	0	0	1	0	1	0	1	1	1	1	1	1	1	0	0	1	1	0
rPt_401509	0	1	1	1	1	1	0	0	0	1	0	0	1	1	1	0	0	1	1	1	1	1	1	0	0	1	1	1	0	1	1	1	1	1	0	0	1	0	0	1	1	0	1	1	1	1	0	0	1
rPt_508404	1	1	1	1	0	1	0	0	0	1	0	0	1	1	1	0	0	1	1	1	1	1	1	1	0	0	1	1	0	1	1	1	1	1	0	0	1	0	0	1	1	0	1	1	1	1	0	0	1
rPt_508466	0	0	0	1	1	1	1	1	0	1	0	1	1	0	1	1	0	1	0	1	1	1	1	1	0	0	1	1	1	0	1	1	1	1	1	1	0	1	1	0	1	1	0	1	1	0	1	1	1
rPt_508252	1	1	1	1	0	1	1	1	1	1	1	1	0	1	1	1	0	1	0	1	0	1	1	1	1	0	1	1	0	1	1	1	1	0	0	0	1	1	0	0	0	0	1	0	0	1	1	0	1
rPt_509353	0	0	0	1	1	1	1	1	0	1	0	1	1	0	1	1	0	1	0	1	1	1	1	1	0	1	1	1	1	0	1	1	1	1	1	1	0	1	1	0	1	1	0	1	1	0	1	1	1
rPt_509730	1	1	0	0	1	1	1	1	1	1	1	0	1	0	1	1	1	1	0	0	1	1	0	1	1	0	1	0	1	1	1	0	0	1	1	0	0	1	0	1	1	0	1	0	1	1	1	1	1
rPt_3869	1	1	1	0	0	1	1	0	1	0	1	1	0	1	1	1	1	1	0	0	1	1	0	1	1	0	1	1	1	1	1	0	0	1	0	1	0	1	1	1	1	1	1	1	0	0	0	1	0
rPt_401353	0	1	0	1	1	1	1	1	1	1	0	1	1	0	1	1	1	1	0	0	1	1	1	1	0	1	1	1	1	0	1	1	1	1	1	1	0	1	1	0	1	1	0	1	1	0	1	1	1
rPt_505881	1	1	0	1	0	0	0	0	0	1	0	0	1	1	1	1	1	1	1	1	1	1	1	1	0	0	1	1	0	1	1	1	1	1	0	0	1	0	0	1	1	0	1	1	1	1	0	1	1
rPt_398672	0	1	0	1	0	1	1	1	1	1	1	0	1	0	0	1	1	1	1	1	0	1	1	1	1	0	1	1	1	0	1	0	1	1	0	1	0	1	0	1	1	1	1	1	1	1	0	0	1
rPt_509255	0	1	1	1	0	1	0	0	0	1	0	0	1	1	1	0	0	1	1	1	1	1	1	0	0	0	1	0	0	1	1	1	1	1	0	0	1	0	0	1	1	0	1	1	1	1	0	0	1
rPt_400777	1	1	1	0	1	0	1	1	0	0	1	1	0	1	0	0	1	1	1	0	0	1	1	0	0	1	0	1	0	0	1	1	0	1	1	1	0	1	0	1	1	1	1	0	0	1	1	1	0
rPt_401113	0	1	1	1	0	1	1	1	1	0	0	1	1	1	0	1	1	1	1	0	1	1	1	1	1	1	1	1	1	1	1	0	1	1	1	1	0	1	1	1	0	1	1	1	0	0	1	1	0
rPt_402657	0	1	0	1	0	1	1	1	1	1	1	0	1	0	1	1	1	1	1	1	0	1	1	1	1	1	1	1	1	0	1	0	1	1	0	1	0	1	0	1	1	1	1	1	1	1	0	0	1
rPt_507726	1	1	1	1	0	1	1	1	1	1	1	1	0	1	1	1	0	1	0	1	0	1	1	1	1	0	1	0	0	1	1	1	1	0	0	0	1	1	0	0	1	0	1	0	0	1	1	0	1
rPt_505751	1	1	1	1	1	1	1	0	0	0	0	1	0	1	0	1	1	1	1	0	1	1	1	0	0	1	0	1	0	0	1	0	1	0	1	1	0	1	1	0	1	1	1	1	1	0	0	0	1
rPt_507887	1	0	0	1	1	1	1	1	0	1	1	0	1	1	1	1	0	1	1	1	0	1	1	1	0	1	0	1	1	0	1	0	1	1	1	1	1	0	0	0	0	1	1	1	1	1	0	1	1
rPt_508672	1	1	1	1	0	1	1	0	1	1	0	1	0	1	1	0	0	1	1	0	1	1	1	1	1	0	0	1	1	0	1	1	1	1	1	1	0	1	1	0	0	1	0	1	1	0	0	1	0
rPt_506794	1	1	1	0	1	0	0	1	0	0	1	0	1	1	1	0	1	1	0	0	1	1	1	0	1	0	0	0	0	0	0	0	1	1	1	0	1	1	1	1	0	0	0	0	1	1	1	1	1
rPt_508703	0	1	0	1	0	1	1	1	0	0	0	0	1	0	1	1	0	1	1	1	1	0	0	0	1	1	1	1	1	1	0	1	1	1	1	1	1	1	1	1	1	1	1	0	1	1	0	0	1
rPt_401688	1	0	0	1	1	1	1	1	0	1	1	0	1	1	1	1	1	1	1	1	0	1	1	1	0	1	0	1	1	0	1	0	1	1	1	1	1	0	0	0	0	1	1	1	1	1	0	1	1
rPt_509098	1	1	1	1	0	1	1	1	1	1	0	1	0	1	1	1	0	1	0	1	0	1	1	1	1	0	1	1	1	1	1	1	1	0	1	0	1	1	0	0	1	1	1	1	0	1	1	0	1
rPt_507113	1	1	1	0	1	1	1	0	0	0	1	1	0	1	1	1	1	1	1	1	1	0	0	0	0	1	0	1	0	0	1	1	1	1	0	1	1	1	1	0	1	0	1	1	0	1	1	0	1
rPt_400398	1	1	1	0	0	1	1	1	0	0	1	1	1	1	0	0	1	1	1	0	0	1	1	0	1	1	1	1	0	1	1	1	1	1	1	1	0	1	0	1	1	1	1	1	0	0	1	1	1
rPt_507953	1	0	0	0	0	1	1	1	1	1	1	0	1	0	1	0	1	1	1	1	0	1	1	1	1	1	0	1	1	1	1	0	1	1	1	1	1	0	1	1	1	0	0	1	1	1	1	1	1
rPt_508201	1	0	0	1	1	1	1	1	1	1	1	0	1	1	1	0	0	1	1	1	0	1	1	1	0	0	0	1	1	1	1	0	1	1	1	1	1	0	1	0	0	1	0	1	1	1	1	1	1
rPt_505220	1	0	0	1	1	1	1	1	0	1	1	0	1	1	1	1	1	1	1	1	0	1	1	1	0	1	0	1	1	0	1	0	1	1	1	1	1	0	0	0	0	1	1	1	1	1	0	1	1
rPt_402522	0	1	1	1	0	1	1	1	1	1	1	1	0	1	1	1	1	1	0	1	0	1	1	1	1	1	1	0	1	1	1	1	1	1	1	0	1	1	1	1	0	1	0	0	1	1	1	1	1
rPt_390413	1	0	1	1	0	0	1	0	0	1	1	1	1	0	0	0	1	0	1	1	0	1	0	0	1	1	1	1	1	0	1	1	1	1	0	0	1	0	1	1	0	1	1	1	0	0	1	1	0
rPt_401356	0	1	1	1	1	0	1	0	0	0	0	1	1	0	0	1	1	1	1	0	1	1	1	0	1	1	1	1	1	0	0	0	0	1	1	1	1	0	1	1	1	1	1	1	0	1	1	1	0
rPt_509253	1	1	1	1	1	1	1	1	1	1	1	1	0	1	1	1	1	0	0	1	0	1	0	1	0	1	1	1	0	1	1	1	1	0	0	0	1	1	1	1	1	0	0	0	1	1	0	1	1
rPt_506972	1	1	1	0	1	0	1	1	0	1	1	0	0	1	0	1	0	1	1	1	1	0	0	0	0	1	1	1	1	1	1	0	0	0	0	1	1	1	1	1	0	0	0	0	1	0	1	1	1
rPt_410775	0	1	1	1	0	1	1	1	1	1	1	1	0	1	1	1	1	1	0	1	0	1	1	1	1	1	1	0	1	1	0	1	1	1	1	0	1	1	1	1	0	1	0	0	1	1	1	1	1
rPt_411050	1	0	0	1	1	1	1	1	1	1	1	0	1	1	1	0	1	1	1	1	0	1	1	1	0	0	0	1	1	1	1	0	1	1	1	1	1	0	1	0	0	1	0	1	1	1	1	1	1
rPt_506729	1	0	0	1	1	1	1	1	0	1	1	0	1	1	1	1	1	1	1	1	0	1	1	1	0	1	0	1	1	0	1	0	1	1	1	1	1	0	0	0	0	1	1	1	1	1	0	1	1
rPt_398800	1	0	0	0	0	1	1	1	1	1	1	0	1	0	1	0	1	1	1	1	0	1	1	1	1	0	0	1	1	1	1	0	1	1	1	1	1	0	1	1	1	0	0	1	1	1	1	1	1
rPt_399665	0	0	0	0	1	1	1	1	1	1	1	1	1	1	1	0	1	1	1	1	1	1	1	0	1	1	1	1	0	1	1	1	1	0	1	1	0	1	0	0	1	1	1	1	0	1	1	1	0
rPt_506860	1	0	0	1	1	1	1	1	0	1	1	0	1	1	1	1	1	1	1	1	0	1	1	1	0	0	0	1	1	0	1	0	0	1	1	0	1	0	0	0	0	1	1	1	1	1	0	1	1
rPt_507229	0	0	0	1	1	1	1	1	0	1	0	1	1	0	1	1	0	1	0	0	1	1	1	1	0	0	1	0	1	0	1	1	1	1	0	1	0	1	1	0	1	1	0	1	1	0	1	0	1
rPt_401180	0	1	0	1	0	1	1	1	0	0	0	0	1	0	1	1	1	1	1	1	1	0	0	0	1	1	1	1	1	1	0	1	1	1	1	1	1	1	1	1	1	1	1	1	1	1	0	1	1
rPt_506473	1	0	1	1	0	0	1	0	0	0	1	1	1	0	0	0	0	0	1	0	0	1	0	0	1	1	1	1	1	0	1	1	1	1	0	0	1	0	1	1	0	1	1	1	0	0	1	1	0
rPt_508822	1	1	1	1	0	1	1	1	1	1	1	1	1	1	1	1	0	0	0	1	0	1	0	1	1	1	1	1	0	1	0	1	1	0	0	0	1	1	0	1	1	1	1	0	1	1	0	1	1
rPt_506621	1	1	1	0	1	0	0	1	0	0	1	0	1	1	1	0	1	1	0	0	1	1	1	0	1	0	0	0	0	0	0	0	1	1	1	0	1	1	1	1	0	0	0	0	1	1	1	1	1
rPt_507302	1	0	0	0	1	1	1	1	1	1	1	0	1	0	1	1	1	1	0	1	1	1	0	1	1	0	1	0	1	1	1	1	1	0	1	0	0	0	0	1	1	1	1	1	0	1	1	0	1
rPt_399597	1	0	0	1	0	0	1	0	0	1	1	1	1	0	1	0	1	0	1	1	0	1	0	0	1	0	1	1	1	0	1	1	1	1	0	0	1	0	1	1	0	1	1	1	0	0	1	1	0
rPt_401972	0	1	1	0	1	0	1	1	0	0	0	1	0	1	1	0	1	0	1	1	1	0	0	0	1	1	0	1	0	1	0	1	0	1	1	1	1	0	1	0	0	1	0	0	1	1	0	1	1
rPt_400552	1	0	0	0	1	0	1	1	0	1	1	1	0	1	0	0	1	1	1	1	1	1	0	0	1	1	1	1	1	0	0	0	1	1	1	1	0	1	1	1	1	0	1	1	0	0	1	1	0
rPt_400903	0	0	1	0	0	1	1	1	1	1	1	0	1	0	1	0	1	1	1	1	0	1	1	1	1	1	1	1	1	1	1	0	1	1	1	1	1	1	1	1	1	0	1	1	1	0	1	1	1
rPt_507265	1	1	0	0	1	1	1	1	1	1	1	0	1	0	1	1	1	1	0	0	1	1	0	1	1	0	1	0	1	1	1	0	0	1	1	0	0	1	0	1	1	0	1	0	1	1	1	1	1
rPt_509281	0	1	1	1	1	1	1	1	1	1	0	1	1	1	0	1	0	1	0	0	1	1	1	1	1	0	1	1	1	1	1	0	1	1	1	1	0	1	1	1	0	1	1	1	0	1	1	0	0
rPt_3206	1	1	1	1	0	1	1	1	1	1	1	1	0	1	1	1	1	0	0	0	0	1	0	1	1	0	1	1	0	1	1	1	1	0	0	0	1	1	0	0	1	0	0	0	0	1	0	1	1
rPt_509063	0	1	1	1	0	1	1	1	1	1	1	1	0	1	1	1	1	1	0	1	0	1	1	1	1	1	1	0	1	1	0	0	1	1	1	0	1	1	1	1	0	1	0	0	1	1	1	1	1
rPt_400783	0	1	1	0	1	0	1	1	0	0	0	1	0	1	1	0	1	0	1	1	1	0	0	0	1	1	0	0	0	1	0	1	0	1	1	1	1	0	1	0	1	1	0	0	1	1	0	1	1
rPt_402329	0	0	1	0	1	1	1	1	1	1	1	0	1	0	1	1	1	1	1	1	1	1	1	1	1	1	0	1	1	1	1	0	1	1	1	1	1	1	1	1	1	1	0	1	1	1	1	1	1
rPt_508614	1	1	1	1	1	1	1	1	0	1	1	0	1	0	1	1	1	1	0	1	1	1	0	0	1	1	1	1	0	1	1	0	0	0	0	1	1	0	0	1	1	1	0	0	1	1	1	0	0
rPt_400124	0	0	0	1	1	0	1	1	1	0	0	1	1	1	1	1	0	1	0	0	1	0	1	1	1	0	1	0	1	1	0	1	0	1	1	1	0	1	1	0	0	0	0	1	1	0	1	0	1
wPt_0058	1	1	1	0	0	0	1	0	0	0	1	0	1	1	0	0	1	1	1	0	0	1	1	0	0	1	0	1	0	0	1	1	0	1	1	1	0	1	0	1	1	1	1	0	0	0	1	0	1
rPt_402532	1	0	0	1	1	1	1	1	0	1	1	0	1	1	1	1	1	1	1	1	0	1	1	1	0	1	0	1	1	0	1	0	1	1	1	1	1	0	0	0	0	1	1	1	1	0	1	1	1
rPt_505153	1	0	0	1	1	1	1	1	0	1	1	0	1	1	1	1	1	1	1	1	0	1	1	1	0	1	0	1	1	0	1	0	1	1	1	1	1	0	0	0	0	1	1	1	1	1	0	1	1
wPt_9118	1	1	1	1	1	1	1	1	0	1	1	0	1	0	1	1	1	1	0	0	1	1	0	0	1	1	1	1	0	1	0	0	1	0	1	1	1	0	0	1	1	1	0	1	1	1	1	0	0
rPt_507137	1	0	0	1	1	1	1	1	1	1	1	0	1	1	1	0	0	1	1	1	0	1	1	1	0	0	0	1	1	1	1	0	1	1	1	1	1	0	1	0	0	1	0	1	1	1	1	1	1
rPt_508520	0	1	0	1	0	1	1	1	0	0	0	0	0	0	1	1	0	1	1	1	1	0	0	0	1	1	1	1	1	1	0	1	1	1	1	1	1	1	1	1	1	1	1	1	1	1	0	1	1
rPt_505564	1	0	1	1	0	1	0	0	1	1	1	1	1	1	0	0	1	1	1	0	1	1	1	1	1	0	1	0	1	0	1	1	0	0	0	0	0	1	0	0	0	0	0	1	0	1	1	1	1
rPt_402480	1	0	1	1	0	0	1	0	0	0	1	1	1	0	0	0	1	0	1	1	0	1	0	0	1	0	1	1	1	0	1	1	1	1	0	0	1	0	1	1	0	1	1	1	0	0	1	1	0
rPt_505900	0	0	0	1	0	0	1	1	1	0	0	1	1	1	0	1	0	1	0	1	1	0	1	1	1	0	1	0	1	1	0	1	0	1	1	1	0	1	1	0	1	1	0	0	1	0	1	0	1
rPt_402026	1	1	1	1	1	1	1	0	1	1	0	0	1	0	0	1	1	0	0	0	0	1	1	1	1	1	1	0	0	1	1	1	0	1	1	1	0	0	1	1	0	1	0	0	0	1	0	1	1
rPt_507059	1	1	1	0	1	1	0	0	1	1	1	1	1	1	0	0	1	0	0	1	0	1	1	1	1	0	0	0	0	0	1	1	0	1	0	0	0	0	0	0	0	1	0	1	0	0	1	0	1
rPt_411506	1	0	0	1	0	1	0	0	1	0	0	1	1	0	1	1	1	1	1	0	1	1	1	1	1	1	0	0	0	1	0	1	1	1	1	0	1	0	1	0	1	1	1	1	0	1	1	1	0
rPt_389517	1	1	1	1	1	1	1	0	1	1	0	0	1	0	0	1	1	0	0	0	1	1	1	1	1	1	1	0	0	1	1	1	0	1	1	1	0	0	1	1	0	1	0	0	0	1	0	1	1
rPt_505956	1	1	1	0	0	1	1	1	0	0	1	0	1	1	0	0	1	1	1	0	0	1	1	0	0	1	0	1	0	1	1	1	0	1	1	1	0	1	0	1	1	1	1	0	0	0	1	1	1
rPt_402069	0	0	0	1	0	0	0	1	0	0	1	0	1	0	1	1	1	1	1	1	1	1	0	0	1	1	1	0	1	0	1	1	1	1	1	1	0	1	1	1	1	1	0	1	1	1	1	1	0
rPt_505686	1	1	1	0	1	1	1	1	1	1	1	1	0	1	1	1	1	0	0	1	0	0	0	1	1	1	1	1	1	1	1	1	1	0	1	0	1	1	0	1	1	1	0	0	1	1	0	1	1
rPt_401781	0	0	1	0	0	1	1	0	1	1	0	0	0	0	1	0	1	0	1	1	1	1	0	0	1	1	1	1	1	1	0	0	0	1	1	0	1	1	1	0	0	1	0	1	1	0	1	1	0
rPt_411229	1	1	1	1	1	1	1	0	1	1	0	0	1	0	0	1	1	0	0	0	0	1	1	1	1	0	1	0	0	1	1	1	0	1	1	1	1	0	0	1	0	1	0	0	0	1	0	1	1
rPt_508919	1	1	0	0	0	0	1	0	0	1	1	1	1	0	0	0	0	0	1	1	0	1	0	0	0	1	1	1	1	0	1	0	1	1	0	0	0	0	1	1	0	1	1	0	0	0	1	1	1
rPt_509042	0	1	1	0	1	0	0	1	0	1	0	0	0	0	1	1	1	1	1	1	0	1	0	1	1	1	0	1	1	0	1	0	0	0	0	1	1	0	1	0	1	1	1	1	0	0	1	1	1
rPt_508079	0	0	0	1	1	0	0	0	1	0	0	0	1	0	0	0	1	1	1	0	1	1	0	0	1	1	0	0	1	0	0	0	0	1	1	1	0	0	1	1	0	1	0	1	1	1	1	1	0
rPt_508869	0	0	1	0	1	0	0	0	1	1	0	1	0	1	1	0	0	1	1	1	0	0	0	1	0	1	0	0	1	0	1	1	1	1	1	1	1	1	1	1	0	0	1	1	0	0	0	1	1
rPt_401029	0	0	0	1	0	0	1	1	1	1	0	1	1	1	0	1	1	1	0	1	0	0	1	1	1	1	1	1	1	1	0	1	1	1	1	1	0	1	1	0	1	1	0	1	0	0	1	1	1
rPt_400475	0	0	0	1	1	0	0	1	1	1	1	0	1	0	1	1	1	0	1	1	0	0	0	1	1	0	1	0	1	1	1	1	1	1	0	1	1	0	0	1	1	1	1	0	0	1	1	1	0
wPt_343920	0	0	0	1	0	0	1	1	0	0	1	0	1	0	1	1	1	1	1	1	1	1	0	0	1	1	1	0	1	0	1	1	1	1	1	1	0	1	1	1	1	1	0	1	1	1	1	1	0
wPt_6821	0	1	1	0	1	0	1	1	0	0	0	1	0	1	1	0	1	0	1	0	1	0	0	0	1	1	0	1	0	1	0	1	0	1	1	1	1	0	1	0	0	1	0	0	1	1	0	0	1
rPt_399413	1	1	1	0	0	1	1	0	1	0	1	1	1	1	1	1	1	1	0	0	1	1	0	1	1	0	1	1	1	1	0	0	0	1	0	1	0	1	1	1	1	1	1	1	0	0	1	1	0
rPt_507884	1	1	0	1	1	1	1	1	1	1	1	1	1	1	0	0	1	0	0	0	1	0	1	0	1	1	1	1	0	1	0	1	1	1	1	1	0	1	1	1	1	0	1	0	1	1	0	0	0
rPt_506760	1	0	1	1	0	1	0	0	1	0	0	0	1	0	1	1	0	1	0	0	0	0	1	1	1	1	0	1	0	1	0	0	1	1	1	0	1	0	0	0	1	1	1	0	0	1	1	1	0
rPt_509650	1	1	0	1	1	1	1	0	1	1	1	1	1	1	0	0	1	0	0	0	1	0	1	0	1	1	1	1	0	1	1	1	1	1	1	1	0	1	1	1	1	1	1	1	1	1	0	0	0
rPt_508272	1	1	0	0	0	0	1	0	1	1	1	1	1	1	0	0	0	0	0	0	1	0	1	0	1	1	1	0	0	1	0	1	1	0	1	0	0	1	1	0	1	0	1	0	1	1	0	0	0
rPt_509627	1	0	1	1	1	0	1	0	0	1	1	0	1	0	1	1	1	0	0	1	0	0	0	1	0	1	1	0	0	1	1	1	1	1	0	0	1	0	0	0	0	1	0	0	1	1	1	1	1
rPt_508786	0	1	1	1	1	1	0	1	1	1	1	0	0	1	1	1	1	1	0	0	1	1	1	1	1	0	0	0	1	1	1	0	0	0	1	1	1	1	0	0	1	0	1	1	1	1	1	0	1
rPt_1348	1	0	1	1	1	1	0	0	1	0	0	0	1	0	1	1	0	0	0	0	0	0	1	1	1	1	1	1	0	1	0	0	1	1	1	0	1	0	0	0	1	1	1	0	0	1	0	1	0
rPt_507164	0	1	1	0	1	0	0	0	1	1	1	0	0	1	0	0	1	1	1	0	0	1	0	0	1	1	1	1	0	1	1	0	0	0	1	0	1	1	1	1	1	1	1	1	0	1	0	0	0
rPt_389261	1	1	0	1	1	0	0	1	0	0	0	1	0	1	1	0	1	0	0	0	1	0	1	0	1	1	1	1	0	0	1	1	1	1	0	1	1	0	0	1	0	1	0	0	1	1	1	1	0
rPt_401099	0	1	1	1	1	1	0	1	1	1	1	1	0	1	1	1	1	1	0	1	1	1	1	1	1	1	0	0	1	1	0	0	0	0	1	1	1	1	1	1	1	0	1	0	1	1	1	1	1
rPt_411159	1	1	1	0	0	1	1	0	1	0	1	1	1	1	1	1	1	1	0	0	1	1	0	1	1	1	1	1	1	1	1	0	0	1	0	1	0	1	1	1	1	1	1	1	0	0	1	1	0
rPt_398705	1	0	0	1	1	0	1	0	0	0	1	0	0	1	1	0	1	0	1	1	0	0	0	0	1	1	0	0	0	1	0	1	0	1	0	0	1	0	0	0	1	0	0	1	1	1	1	1	1
rPt_506747	1	1	1	0	0	0	1	0	1	0	0	1	0	1	1	1	0	0	0	0	1	0	0	0	1	1	1	0	0	0	0	1	1	0	0	1	1	1	0	1	1	0	1	1	1	1	1	0	0
rPt_507653	0	0	0	0	0	0	0	0	1	0	0	1	0	1	1	0	0	1	1	1	0	0	0	1	0	1	0	0	1	0	1	1	1	1	1	1	1	1	1	1	0	0	1	1	0	0	0	1	1
rPt_509641	0	1	1	0	0	0	0	0	0	0	0	1	0	1	1	1	1	0	1	1	1	0	0	0	0	1	0	0	1	1	0	0	0	1	1	0	1	0	1	0	0	1	0	0	1	1	0	1	1
rPt_509502	1	1	0	0	1	0	1	0	1	0	1	0	1	1	1	0	0	0	1	1	1	1	1	0	0	0	1	1	0	0	1	1	0	0	1	1	1	0	1	1	1	0	1	1	1	0	0	0	0
rPt_410872	1	0	0	1	1	0	1	0	0	0	1	0	0	1	1	0	1	0	1	1	0	0	0	0	1	1	0	0	0	1	0	1	0	1	0	0	1	0	0	0	1	0	0	1	1	1	1	1	1
rPt_398836	0	1	1	1	0	0	1	1	0	1	0	1	0	1	0	0	1	0	1	0	0	0	1	0	0	1	1	1	0	1	0	1	1	1	0	1	1	1	1	1	0	1	0	1	0	0	0	1	1
rPt_400928	1	1	1	1	1	0	1	1	1	1	0	0	1	0	1	0	1	1	0	1	1	0	1	0	1	1	0	1	0	1	1	0	1	1	1	1	1	0	1	1	1	1	1	0	1	0	0	1	0
rPt_411144	1	1	1	0	0	0	1	0	0	1	1	0	0	1	0	0	1	1	1	0	0	1	0	0	0	1	1	1	1	0	1	1	0	1	1	0	1	1	0	1	1	0	1	0	0	1	1	1	0
rPt_507504	0	0	0	1	1	0	1	0	0	0	0	0	0	0	0	1	0	1	1	0	1	1	1	0	1	0	1	0	1	0	0	0	0	1	1	1	1	1	1	1	1	1	1	1	0	1	1	1	0
rPt_402355	0	0	1	1	0	1	1	0	1	1	0	1	1	1	1	1	1	1	1	1	0	1	0	1	0	1	1	1	1	1	1	1	1	0	1	1	1	1	0	0	1	0	1	0	0	0	0	1	0
rPt_508835	1	1	1	0	0	0	1	0	0	1	1	0	0	1	0	0	0	1	1	0	0	1	0	0	0	1	1	1	1	0	1	1	0	1	1	0	1	1	0	1	1	0	1	0	0	1	1	1	0
rPt_509131	0	0	0	1	1	0	0	1	1	1	1	0	1	0	1	1	0	0	1	1	0	0	0	1	1	0	1	1	1	1	1	1	1	1	0	1	1	0	0	1	1	1	1	0	0	1	1	1	0
rPt_411080	0	0	0	1	1	1	1	1	0	1	0	1	1	0	1	1	1	1	0	1	1	1	1	1	0	1	1	1	1	0	1	1	1	1	1	1	0	1	1	0	1	1	0	1	1	0	1	1	1
rPt_506066	0	0	0	1	1	1	0	1	1	1	0	1	0	1	1	1	0	0	0	1	1	0	0	1	1	0	1	0	1	1	0	1	1	0	1	0	1	1	1	1	0	0	1	1	1	1	1	1	0
rPt_506954	0	1	0	0	0	1	1	0	0	1	0	0	1	0	1	0	0	0	1	1	1	1	1	0	1	0	1	1	1	1	0	0	0	1	1	0	1	1	1	1	0	0	0	0	1	1	1	0	0
rPt_410913	0	1	1	1	0	0	1	1	0	1	0	1	0	1	1	0	1	0	1	0	0	0	1	0	0	1	1	1	0	1	0	1	1	1	0	1	1	1	1	1	0	1	0	1	0	0	0	1	1
rPt_400997	0	0	1	1	0	1	1	0	1	1	0	1	1	1	1	1	0	1	1	1	0	1	0	1	0	1	1	1	1	1	1	1	1	0	1	1	1	1	0	0	1	1	1	0	0	0	0	1	0
rPt_508369	1	1	0	0	1	1	1	1	1	1	1	0	1	0	1	1	0	1	0	0	1	1	0	1	1	0	1	0	1	1	1	0	0	1	1	0	0	1	0	1	1	0	1	0	1	1	1	1	1
rPt_505781	0	0	1	1	0	1	1	0	1	1	0	1	0	1	1	1	0	1	1	1	0	0	0	1	0	1	1	1	1	1	1	0	1	0	0	1	1	1	0	0	1	1	1	1	0	0	0	0	0
rPt_400130	1	0	0	1	1	0	1	1	1	1	0	1	0	0	1	1	1	1	0	1	0	0	1	1	1	1	1	1	1	1	0	1	0	0	1	1	0	1	1	0	1	1	0	1	0	1	0	1	0
rPt_508150	1	1	1	0	1	1	1	0	1	1	1	1	1	1	0	0	1	1	0	1	0	1	1	1	1	0	0	0	0	0	1	1	1	1	0	0	0	1	0	0	0	1	0	1	0	0	1	0	1
rPt_508280	1	1	0	1	1	0	1	1	1	1	0	0	1	0	1	0	1	1	0	1	1	0	1	0	1	1	0	1	1	1	1	0	1	1	1	1	1	0	1	1	1	1	1	0	1	0	0	1	0
rPt_509663	0	1	0	1	1	1	1	1	1	1	1	1	1	0	0	0	1	0	1	0	1	0	1	0	0	0	0	0	1	0	0	0	1	0	1	0	1	1	1	0	1	1	0	1	1	1	1	1	1
rPt_505385	0	0	1	0	1	1	1	0	0	1	1	0	0	0	0	1	0	0	1	0	1	0	0	0	0	1	1	0	1	1	1	1	0	0	0	1	0	1	0	1	0	0	0	0	0	0	0	1	1
rPt_508375	0	0	0	1	1	0	1	0	0	0	1	0	1	0	1	0	1	1	1	1	1	1	1	0	1	1	0	0	1	0	1	0	1	1	1	1	0	1	1	1	1	1	0	1	1	1	1	1	0
rPt_508292	1	0	0	1	0	0	1	1	1	1	0	1	0	0	0	1	0	1	0	1	0	0	1	1	1	1	1	1	1	1	0	1	0	0	1	1	0	1	1	0	1	1	0	1	0	1	0	1	0
rPt_411103	1	0	0	0	1	1	1	0	1	1	1	1	1	1	0	0	1	1	0	0	1	0	1	0	1	1	1	1	1	1	0	0	0	0	1	1	1	1	1	0	0	1	0	1	0	0	1	1	1
rPt_400628	0	0	1	1	0	1	1	0	1	0	0	1	0	1	0	1	1	1	1	1	0	0	0	0	0	1	1	1	1	1	1	1	1	1	0	1	1	1	0	0	1	1	1	1	0	0	0	0	1
rPt_508377	1	0	0	1	1	0	1	0	0	1	1	0	1	0	1	1	0	0	0	1	0	0	0	1	0	1	1	0	0	1	1	1	1	1	0	0	1	0	0	0	0	0	0	0	1	1	1	1	1
rPt_506967	1	0	0	1	1	0	1	0	1	1	1	0	1	0	1	1	0	0	0	1	0	0	0	1	0	1	1	0	0	1	1	1	1	1	0	0	1	0	0	0	0	0	0	0	1	1	1	1	1
rPt_398498	1	0	1	0	1	1	1	1	1	1	1	1	1	1	0	0	1	1	0	0	1	0	1	0	1	1	1	1	1	1	0	0	0	0	1	1	0	1	1	0	0	1	0	1	0	0	1	1	0
rPt_508194	1	0	1	1	1	0	1	0	1	1	1	0	1	0	1	1	0	0	0	1	0	0	0	1	0	1	1	0	0	1	1	1	1	1	0	0	1	0	0	0	0	0	0	0	1	1	1	1	1
rPt_402427	1	1	0	1	1	0	1	1	1	1	1	1	0	0	1	1	1	0	1	0	0	1	1	1	1	1	0	1	0	1	1	1	0	0	1	0	0	1	1	0	1	1	1	1	0	1	1	1	0
rPt_508240	0	1	0	1	1	1	0	1	1	1	0	0	1	0	0	0	0	0	1	1	1	0	1	1	0	1	0	0	0	0	0	1	1	0	1	0	1	0	0	0	0	0	0	0	1	1	1	0	1
rPt_509644	1	1	1	0	0	1	1	0	1	1	0	1	1	1	0	0	1	0	0	0	1	0	1	0	0	0	1	0	0	1	0	1	1	1	1	1	0	1	0	0	1	0	1	0	1	1	0	0	1
rPt_509479	0	0	0	1	1	0	1	1	1	1	1	0	1	0	1	1	0	0	0	1	0	0	0	1	1	0	1	1	1	1	0	1	1	1	0	1	1	0	0	1	1	1	1	0	0	1	1	1	0
rPt_505967	1	0	1	0	0	1	0	0	1	1	1	1	1	1	0	0	0	0	1	1	1	1	1	1	0	0	1	0	0	1	1	1	1	1	0	0	0	1	0	0	0	0	0	1	0	1	1	1	0
rPt_398738	1	0	0	0	1	0	1	0	1	0	1	0	1	1	1	0	0	0	1	0	1	1	1	0	0	0	0	1	0	0	1	1	0	0	1	1	1	0	1	0	1	0	1	1	1	0	0	0	0
rPt_507210	0	0	0	1	1	0	1	1	1	1	1	0	1	0	1	1	0	0	0	1	0	0	0	1	1	0	1	1	1	1	0	1	1	1	0	1	1	0	0	1	1	1	1	0	0	1	1	1	0
rPt_507893	0	0	0	1	1	0	1	0	0	0	1	0	1	0	0	0	1	1	1	1	1	1	1	0	1	1	0	0	1	0	1	0	1	1	1	1	0	1	1	1	1	1	0	1	1	1	1	1	0
rPt_399764	0	0	0	0	0	0	0	0	0	0	0	0	0	0	0	0	1	0	0	0	0	0	0	0	0	1	1	1	0	0	0	0	0	0	0	0	0	0	0	0	0	0	0	0	0	0	0	0	0
rPt_5480	0	1	1	0	1	1	1	0	1	1	1	1	1	0	1	0	1	0	1	1	1	1	1	0	1	1	1	1	1	1	0	0	0	1	1	1	1	1	1	1	1	1	0	1	1	1	1	1	0
rPt_398506	0	0	0	0	0	0	0	0	0	0	0	0	0	0	0	0	0	0	0	0	0	0	0	0	0	0	0	0	0	0	0	0	0	0	0	0	0	0	0	0	0	0	0	0	0	0	0	0	0
rPt_402216	0	1	1	1	1	0	1	0	0	1	0	1	0	1	1	1	1	0	1	0	0	0	1	0	1	1	1	1	0	0	0	1	1	1	0	1	1	0	1	1	0	1	0	1	1	0	0	1	1
rPt_509444	1	1	0	1	1	0	0	1	0	1	1	1	0	0	0	0	1	1	1	1	1	1	1	1	1	1	0	1	1	0	0	1	1	1	1	0	1	1	1	0	1	1	1	1	1	1	1	1	0
wPt_343877	1	1	0	1	1	0	1	1	1	1	0	0	1	0	1	1	1	1	1	1	1	0	1	0	1	1	0	1	0	1	1	0	1	1	1	1	1	0	1	1	1	1	1	0	1	0	0	1	0
rPt_402531	0	0	0	0	0	1	1	1	1	1	1	0	1	0	1	0	1	1	1	1	0	1	1	1	1	1	0	1	1	1	1	0	1	1	1	1	1	0	1	1	1	1	0	1	1	1	1	0	1
rPt_508548	1	1	1	1	1	0	0	1	0	1	1	0	1	0	1	0	1	0	1	1	0	1	1	0	1	1	1	1	0	0	1	1	0	1	1	1	1	0	1	1	0	0	1	1	0	0	1	1	0
rPt_508371	1	1	0	1	1	0	0	1	0	1	1	0	1	0	1	0	0	0	1	1	0	1	1	0	1	1	1	1	0	0	1	1	0	1	1	1	1	0	1	1	0	0	1	1	0	0	1	1	0
rPt_399452	1	1	1	1	1	0	0	1	0	1	1	0	1	0	1	0	1	0	1	1	0	1	1	0	1	1	1	1	0	0	1	1	0	1	1	1	1	0	1	1	0	0	1	1	0	0	1	1	0
rPt_401163	1	1	0	1	1	0	0	1	0	1	1	1	1	1	0	0	1	1	1	1	1	1	1	1	1	1	0	1	1	0	0	1	1	1	1	0	1	1	1	0	1	1	1	1	1	1	1	1	0
rPt_401339	1	1	0	1	1	0	0	1	0	1	1	1	0	1	0	0	1	1	0	1	1	1	1	1	1	1	0	1	1	0	0	1	1	1	1	1	1	1	1	0	1	1	1	1	1	1	1	1	0
rPt_401136	0	0	1	0	0	1	1	0	1	1	0	0	0	0	1	0	1	0	1	1	1	1	0	0	1	1	1	1	1	1	1	0	0	1	1	0	1	1	1	0	0	1	0	1	1	0	1	1	0
rPt_402041	0	0	1	1	1	1	0	1	1	1	0	1	1	1	1	1	1	0	1	1	1	0	1	1	1	1	1	0	1	1	1	1	1	0	0	0	0	1	1	1	0	0	1	1	1	1	0	1	1
rPt_9914	0	0	0	0	0	0	0	0	0	0	0	0	0	0	0	0	1	0	1	0	0	0	0	0	0	1	0	0	0	0	0	0	0	0	0	0	0	0	0	0	0	0	0	0	0	0	0	0	0
rPt_401523	0	1	1	1	0	0	0	1	0	0	0	1	0	1	0	0	1	0	1	0	0	0	0	0	0	1	1	1	1	1	0	1	1	1	1	1	1	1	1	1	0	1	0	1	0	0	0	1	1
rPt_402265	1	1	0	1	1	0	0	1	1	1	1	1	0	0	0	0	1	1	1	1	1	1	1	1	1	1	0	1	1	0	0	1	1	1	1	0	1	1	1	0	1	1	1	1	1	1	1	1	0
rPt_508418	1	1	0	1	1	0	0	1	0	1	1	1	0	1	0	0	0	1	1	1	1	1	1	1	1	1	0	1	1	0	0	1	1	1	1	0	1	1	1	0	1	1	1	1	1	1	1	1	0
rPt_508609	1	1	0	1	1	0	0	1	0	1	1	1	0	1	0	0	1	1	1	1	1	1	1	1	1	1	0	1	1	0	0	1	1	1	1	0	1	1	1	0	1	1	1	1	1	1	1	1	0
rPt_508040	0	0	1	1	0	1	1	0	1	1	0	1	0	1	1	1	0	1	1	1	0	0	0	1	0	1	1	1	1	1	1	1	1	0	0	1	1	1	0	0	1	0	1	0	0	0	0	1	0
rPt_506464	1	1	0	1	1	0	0	1	0	1	1	1	0	1	0	0	1	1	1	1	1	1	1	1	1	1	0	1	1	0	0	1	1	1	1	0	1	1	1	0	1	1	1	1	1	1	1	1	1
rPt_509128	1	0	0	1	1	0	0	1	0	0	1	1	0	1	0	0	1	1	1	1	1	1	1	1	1	1	0	1	1	0	0	1	1	1	1	0	1	1	1	0	1	1	1	1	1	1	1	1	0
rPt_401960	1	0	1	1	1	0	1	1	1	1	1	1	0	0	0	1	1	1	0	0	0	0	1	1	1	1	1	1	1	1	0	1	0	1	1	1	0	1	1	0	1	1	0	1	0	1	1	1	0
rPt_390381	0	0	1	1	1	1	0	1	1	1	0	1	1	1	1	1	1	0	0	0	1	0	1	1	1	1	1	0	1	1	0	1	1	0	0	0	1	1	1	1	0	1	1	1	1	1	0	1	1
rPt_507630	1	0	0	1	1	0	0	1	0	0	1	1	0	1	0	0	1	1	1	1	1	1	1	1	1	1	0	1	1	0	0	1	1	1	1	0	1	1	1	0	1	1	1	1	1	1	1	1	0
rPt_505161	1	1	0	1	0	0	0	1	0	1	1	1	0	0	0	0	1	1	1	1	1	1	1	1	1	1	0	1	1	0	0	1	1	1	1	0	1	1	1	0	1	1	1	1	1	1	1	1	0
rPt_507283	0	0	1	0	0	1	1	0	1	1	0	0	0	0	1	0	1	0	1	1	1	1	0	0	1	0	1	0	1	1	1	0	0	1	1	0	1	1	1	0	0	1	0	1	1	0	1	1	0
rPt_402601	1	0	1	1	0	0	1	1	1	1	0	1	0	1	0	1	0	1	0	1	0	0	1	1	1	1	1	1	1	1	0	1	0	0	1	1	0	1	1	0	1	1	0	1	0	0	0	1	0
rPt_401196	1	1	0	1	1	0	1	1	1	1	1	1	1	1	1	1	1	1	0	0	0	0	1	1	1	1	1	1	1	1	0	1	0	1	1	1	0	1	1	0	0	1	0	1	0	0	1	1	0
rPt_509666	1	0	1	1	0	1	0	0	1	0	0	1	1	0	1	1	1	1	1	0	1	1	1	1	1	1	0	1	0	1	0	1	1	1	1	0	1	0	0	0	1	1	1	1	0	1	1	1	0
rPt_507498	1	0	1	1	1	0	1	1	1	1	0	1	0	1	1	1	0	1	0	1	0	0	1	1	1	1	1	1	1	1	0	1	0	0	1	1	0	1	1	0	1	1	0	1	0	0	0	1	0
rPt_508124	1	0	1	1	1	0	1	1	1	1	0	1	0	1	0	1	0	1	0	1	0	0	1	1	1	1	1	1	1	1	0	1	0	0	1	1	0	1	1	0	1	1	0	1	0	0	0	1	0
tPt_1611	1	1	1	1	0	0	0	0	0	0	0	1	0	1	1	1	1	0	1	1	1	0	1	1	0	1	1	0	1	1	0	0	0	1	0	1	1	0	1	1	0	1	1	0	1	0	0	0	1
rPt_508323	0	0	0	0	1	1	1	0	0	1	0	0	1	0	1	1	1	1	1	1	0	1	1	1	0	1	0	1	1	0	1	0	0	1	1	1	1	0	0	0	0	1	1	1	1	0	1	1	1
rPt_411166	0	1	1	1	0	0	1	1	0	1	0	1	0	1	1	0	1	0	1	0	0	0	1	0	0	1	1	1	0	1	0	1	1	1	0	1	1	1	1	1	0	1	0	1	1	0	0	1	1
rPt_400941	0	0	0	0	1	1	1	0	0	0	0	0	1	0	1	1	1	1	1	1	0	1	1	1	0	1	0	1	1	0	1	0	0	1	1	1	1	0	0	0	1	1	0	1	1	0	1	1	1
rPt_508866	1	1	1	0	1	0	1	1	0	0	1	0	1	1	0	0	1	1	1	0	0	1	1	0	0	1	1	1	0	0	1	1	0	1	1	1	0	1	0	0	1	1	1	0	0	0	1	1	1
rPt_399829	1	1	0	1	0	0	0	1	1	0	0	1	1	1	1	1	1	1	1	1	1	1	1	1	1	1	0	1	1	0	0	1	1	1	1	0	1	0	1	0	1	0	1	1	1	1	1	1	0
rPt_509017	0	0	1	1	0	1	1	0	1	1	0	0	1	1	1	1	1	1	1	1	0	1	0	1	0	1	1	1	1	1	1	0	1	0	1	0	1	1	1	0	1	0	1	0	0	0	0	1	0
rPt_6069	1	1	1	0	1	0	1	1	0	0	1	0	1	1	0	0	1	1	1	0	0	1	1	0	0	1	0	1	0	1	1	1	0	1	1	1	0	1	0	0	1	1	1	0	0	0	1	1	1
rPt_508178	1	1	1	0	1	0	1	1	0	0	1	0	1	1	0	0	0	1	1	0	0	1	1	0	0	1	1	1	0	0	1	1	0	1	1	1	0	1	0	0	1	1	1	0	0	0	1	1	1
rPt_401117	1	0	1	1	1	0	1	1	1	1	0	1	0	1	1	1	0	1	0	1	0	0	1	1	1	1	1	1	1	1	0	1	0	0	1	1	0	1	1	0	1	1	0	1	0	1	0	1	0
rPt_507027	1	1	0	1	1	0	1	1	0	1	1	1	0	1	1	1	1	0	1	0	0	1	0	1	1	1	0	1	1	0	1	0	0	1	0	0	1	0	1	0	1	1	1	1	0	0	1	0	1
rPt_508460	0	0	0	1	0	1	1	0	0	1	0	0	1	0	1	1	1	1	1	1	0	1	1	1	0	1	0	1	1	0	1	0	0	1	1	1	1	0	0	0	0	1	1	1	1	0	1	1	1
rPt_401480	1	1	1	0	1	0	0	1	0	0	0	1	0	1	1	0	1	0	1	0	1	0	0	0	0	1	0	0	0	1	1	1	0	1	1	0	1	0	1	0	0	1	0	1	0	0	1	1	1
rPt_509068	0	1	1	1	1	0	1	0	0	1	1	1	0	1	1	1	1	0	1	1	0	0	1	0	1	1	0	1	0	1	0	1	1	0	0	1	1	0	1	1	0	1	0	1	1	1	0	0	1
rPt_411440	1	0	1	1	1	0	1	1	0	1	1	0	1	0	1	1	1	0	0	1	0	1	0	1	1	1	1	1	0	1	1	1	1	1	0	1	1	0	0	1	1	0	1	1	1	1	1	1	1
rPt_507444	0	0	1	0	0	1	1	0	1	1	0	0	0	0	1	0	1	0	1	1	1	1	0	0	1	1	1	1	1	1	1	0	0	1	1	0	1	1	1	0	0	1	0	1	1	0	1	1	0
rPt_400016	0	0	1	0	1	0	1	1	0	0	0	1	0	1	1	0	1	0	1	0	1	0	0	0	0	1	0	0	0	1	0	1	0	1	1	0	1	0	1	0	1	1	0	1	0	0	1	1	1
rPt_506124	1	0	1	0	1	1	1	1	1	1	1	1	1	1	0	0	1	1	0	0	1	0	1	0	1	1	0	1	1	1	0	0	0	0	1	1	0	1	1	0	0	1	0	1	0	0	1	1	0
tPt_2408	0	1	1	0	1	1	0	1	0	0	0	0	0	0	1	1	1	1	1	1	0	1	0	1	0	0	0	1	1	0	1	0	0	1	1	1	1	0	1	1	1	1	1	1	1	0	1	1	1
rPt_509426	0	0	1	0	0	1	1	0	1	1	0	0	0	0	1	0	1	0	1	1	1	1	0	0	1	0	1	1	1	1	1	0	0	1	1	0	1	1	1	0	0	1	0	1	1	0	1	1	0
rPt_402337	0	0	1	1	0	1	0	1	1	1	0	1	1	1	1	1	1	0	0	1	1	0	1	1	1	1	0	0	1	1	0	1	1	0	0	0	0	1	1	1	0	0	1	1	1	1	0	1	1
rPt_402348	0	0	1	1	1	1	0	1	1	1	0	1	1	1	1	1	1	0	0	1	1	0	1	1	1	1	1	0	1	1	0	1	1	0	1	0	1	1	1	1	0	1	1	1	1	1	0	1	1
rPt_507305	0	0	1	1	1	1	0	1	1	1	0	1	1	1	1	1	1	0	0	1	1	0	1	1	1	1	1	0	1	1	1	1	1	0	0	0	1	1	1	1	0	1	1	1	1	1	0	1	1
rPt_400802	0	1	1	0	1	0	0	1	0	0	0	1	0	1	1	1	1	0	1	1	1	0	0	0	1	1	0	1	0	0	0	1	0	1	1	1	1	0	1	0	0	1	0	0	1	1	0	1	1
rPt_410966	1	0	1	1	1	0	1	1	0	1	1	0	1	0	1	1	0	0	0	1	0	1	0	1	1	1	1	1	0	1	1	1	1	1	0	1	1	0	0	1	1	0	1	1	1	1	1	1	1
rPt_508604	0	0	1	0	0	1	1	0	1	1	0	0	0	0	1	0	1	0	1	1	1	1	0	0	1	0	1	1	1	1	1	0	0	1	1	0	1	1	1	0	0	1	0	1	1	0	1	1	0
rPt_411497	0	0	1	1	0	1	1	0	1	1	0	1	1	1	1	1	1	1	1	1	0	1	0	1	0	0	1	1	1	1	1	1	1	0	1	1	1	1	0	0	1	0	1	0	0	0	0	1	0
rPt_508105	0	0	1	0	0	1	0	0	1	0	0	0	1	1	1	0	0	1	0	1	0	0	1	1	0	1	1	1	1	1	1	0	0	0	1	0	1	0	1	0	1	0	1	0	0	0	0	1	0
rPt_506978	1	1	1	0	1	0	0	1	0	0	0	1	0	1	1	0	1	0	1	0	1	0	0	0	0	1	0	0	0	1	0	1	0	1	1	0	1	0	1	0	1	1	0	1	0	0	1	1	1
wPt_2532	0	0	1	0	1	0	1	1	0	0	0	1	0	1	1	0	1	0	1	0	1	0	0	0	0	1	1	1	0	1	0	1	0	1	1	0	1	0	1	0	0	1	0	1	0	0	1	1	1
rPt_399715	0	1	1	1	1	0	0	1	1	1	1	1	1	0	1	1	1	1	1	1	0	1	1	1	1	1	1	1	1	1	0	0	1	0	1	0	1	1	1	1	1	1	1	1	1	1	1	1	0
rPt_399308	0	1	1	0	0	0	0	1	0	0	0	1	0	1	1	1	1	1	1	1	1	0	0	0	1	1	1	0	1	1	1	0	0	1	1	1	1	0	1	0	0	1	0	0	1	1	0	1	1
rPt_506178	1	0	0	1	0	0	1	0	0	0	1	1	1	0	1	0	0	0	1	1	0	1	0	0	1	1	1	1	1	0	1	1	1	1	0	0	1	0	1	1	0	1	1	1	0	0	1	1	0
rPt_400950	0	0	1	0	0	1	0	1	1	1	1	0	1	0	1	1	0	1	1	1	0	1	1	1	1	0	0	1	1	1	1	0	1	1	1	1	1	1	1	1	1	0	0	1	1	1	1	1	1
rPt_402647	0	0	0	0	0	0	0	0	0	0	0	0	0	0	0	0	1	0	0	0	0	0	0	0	0	1	0	0	0	0	0	0	0	0	0	0	0	0	0	0	1	0	0	0	0	0	0	1	0
wPt_6966	0	0	1	1	0	0	1	1	1	1	0	1	1	1	1	1	1	1	0	1	0	0	1	1	1	1	1	1	1	1	0	1	1	0	1	1	0	1	1	0	1	1	0	1	0	0	0	1	0
rPt_506224	1	0	1	1	1	0	1	1	0	1	1	0	1	0	1	1	1	0	0	1	0	1	0	1	1	1	1	1	0	1	1	1	1	1	0	1	1	0	0	1	1	0	1	1	1	1	1	1	1
rPt_505680	0	1	1	1	0	0	0	0	0	1	1	1	0	1	1	0	0	0	1	1	0	0	1	0	1	1	0	1	0	1	0	1	1	0	0	1	1	0	1	1	0	1	0	1	1	1	0	0	1
rPt_505722	1	0	1	1	1	0	1	1	0	0	0	1	0	1	1	0	1	0	1	0	1	0	1	0	0	1	1	0	0	1	0	1	0	1	1	0	1	0	1	0	1	1	0	1	0	0	1	1	1
rPt_509314	0	1	1	0	0	0	0	1	0	0	0	1	0	1	1	1	0	0	1	1	1	0	0	0	1	1	1	0	1	1	1	0	0	1	1	1	1	0	1	0	0	1	0	0	1	1	0	1	1
rPt_507299	1	1	0	0	0	0	1	0	0	0	1	0	1	0	1	0	0	0	1	1	0	1	0	0	0	1	1	1	1	0	1	0	1	1	0	0	0	0	1	1	0	1	0	0	0	0	1	1	1
rPt_509143	1	0	0	1	0	0	1	0	0	0	1	1	1	0	0	0	0	0	1	1	0	1	0	0	1	1	1	1	1	0	1	1	1	1	0	0	1	0	1	1	0	1	1	1	0	0	1	1	0
rPt_402538	0	0	1	1	0	1	1	0	1	1	0	1	1	1	1	1	0	1	1	1	0	0	0	1	0	1	1	1	1	1	1	1	1	0	0	1	1	1	0	0	1	0	1	0	0	0	0	1	0
rPt_509403	0	0	0	0	0	1	1	0	0	1	0	0	1	0	1	0	0	0	0	1	1	1	1	0	0	0	1	1	1	1	0	0	0	1	1	0	1	1	1	1	0	0	0	0	1	1	0	0	0
rPt_398818	0	1	1	0	0	0	1	1	1	1	1	1	1	0	0	0	0	0	0	0	1	0	1	0	1	1	1	1	0	1	0	1	1	0	0	1	0	1	1	1	1	0	1	0	1	1	1	0	0
rPt_400444	0	1	1	0	0	0	1	1	1	1	1	1	1	0	0	0	0	0	0	0	1	0	1	0	1	1	1	1	0	1	1	1	1	1	0	1	0	1	1	1	1	0	1	0	1	1	1	0	0
rPt_401170	0	0	1	1	0	1	0	1	1	1	0	1	1	0	1	1	1	0	0	1	1	0	1	1	1	0	1	0	1	1	0	1	1	0	0	0	1	1	1	1	0	1	1	1	1	1	0	0	1
rPt_508337	1	0	1	1	1	0	1	1	0	0	0	1	0	1	1	0	1	0	1	0	1	0	1	0	0	1	1	0	0	1	0	1	0	1	1	0	1	0	1	0	0	1	0	1	0	0	1	1	1
rPt_506507	1	0	1	1	1	0	1	1	0	0	0	1	0	1	1	0	1	0	1	0	1	0	1	0	0	1	1	0	0	1	1	1	0	1	1	0	1	0	1	0	0	1	0	1	0	0	1	1	1
rPt_505348	0	1	1	0	0	0	1	1	1	1	1	1	1	0	0	0	0	0	0	0	1	0	1	0	1	0	1	0	0	1	0	1	1	0	0	1	0	1	1	1	1	0	1	0	1	1	1	0	0
rPt_410820	1	0	1	1	1	0	1	1	0	0	0	1	0	1	1	0	1	0	1	0	1	0	1	0	0	1	1	0	0	1	0	1	0	1	1	0	1	0	1	0	0	1	0	1	0	0	1	1	1
rPt_400965	1	0	1	0	1	1	1	1	1	1	1	1	0	0	0	0	1	1	0	0	0	0	1	0	1	1	1	1	1	1	0	0	0	0	1	1	0	1	1	0	0	1	0	1	0	0	1	1	0
rPt_507910	0	1	1	0	1	0	1	1	0	0	0	1	0	1	1	0	0	0	1	0	1	0	0	0	0	1	0	0	0	1	0	1	0	1	1	0	1	0	1	0	0	1	0	1	0	0	1	1	1
rPt_506360	0	0	0	0	1	0	0	1	0	0	1	1	0	1	1	1	0	1	1	1	1	0	1	1	1	1	1	1	1	1	1	0	1	0	1	1	1	1	1	1	1	0	1	1	1	1	1	1	0
rPt_508683	0	1	1	0	1	0	0	0	0	0	0	1	0	1	1	0	0	0	1	1	1	0	0	0	1	1	0	1	0	1	0	1	0	1	1	1	1	1	1	0	0	1	0	1	1	1	0	1	1
rPt_411161	1	0	0	0	0	0	1	0	0	0	1	1	1	0	0	0	0	0	1	1	0	1	0	0	1	1	1	1	1	0	1	0	1	1	0	0	0	0	1	1	1	1	1	1	0	0	1	1	0
rPt_506157	0	1	0	0	1	0	1	1	0	0	0	1	0	1	1	0	0	0	1	0	1	0	0	0	0	1	0	0	0	1	0	1	0	1	1	0	1	0	1	0	0	1	0	1	0	0	0	1	1
rPt_506486	0	0	0	1	0	0	0	1	1	1	0	0	1	0	0	1	0	0	0	1	0	1	1	1	1	0	1	1	1	1	0	0	1	0	1	0	0	1	0	1	1	1	1	0	1	1	1	1	0
rPt_507207	0	0	0	1	0	0	0	1	1	1	0	0	1	0	0	1	0	0	0	1	0	1	1	1	1	0	1	0	1	1	0	0	1	0	1	0	1	1	0	1	0	1	1	0	1	1	1	1	0
rPt_400389	0	0	1	1	1	1	0	1	1	1	0	1	1	1	1	1	1	0	0	1	1	0	1	1	1	1	1	1	1	1	0	0	1	0	0	0	1	1	1	1	0	1	1	1	1	1	0	1	1
rPt_509418	0	0	0	0	0	0	0	0	0	0	0	0	0	0	0	0	0	0	0	0	0	0	0	0	0	0	0	0	0	0	0	0	0	0	0	0	0	0	0	0	0	0	0	0	0	0	0	0	0
rPt_400218	0	0	1	1	0	1	0	1	1	1	0	0	1	0	1	1	1	0	0	1	1	0	1	1	1	0	1	0	1	1	0	1	1	0	0	0	0	1	1	1	0	1	1	1	1	1	0	0	1
rPt_506145	0	0	0	0	0	0	0	0	0	0	0	0	0	0	0	0	0	0	0	0	0	0	0	0	0	0	0	0	0	0	0	0	0	0	0	0	0	0	0	0	0	0	0	0	0	0	0	0	0
[truncated: 152 more columns]
