# Supplementary material for: First insights into the genotype–phenotype map of phenotypic stability in rye
Source: J Exp Bot. 2015 Apr 6;66(11):3275–84. doi: 10.1093/jxb/erv145 (PMC4449549; doi:10.1093/jxb/erv145)
Supplement: Supplementary Data [file supp_erv145_jexbot135137_file003.xlsx]

## Sheet: Supplementary_Table_S3
Supplementary Table S3. Marker data of 220 F3:4 testcross progenies of segregating rye population (Lo115-N X Lo117-N) used for genomic selection
Marker/Genotype	POP-B_001	POP-B_002	POP-B_003	POP-B_004	POP-B_005	POP-B_006	POP-B_007	POP-B_008	POP-B_009	POP-B_010	POP-B_011	POP-B_012	POP-B_013	POP-B_014	POP-B_015	POP-B_016	POP-B_017	POP-B_018	POP-B_019	POP-B_020	POP-B_021	POP-B_022	POP-B_023	POP-B_024	POP-B_025	POP-B_026	POP-B_027	POP-B_028	POP-B_029	POP-B_030	POP-B_031	POP-B_032	POP-B_033	POP-B_034	POP-B_035	POP-B_036	POP-B_037	POP-B_038	POP-B_039	POP-B_040	POP-B_041	POP-B_042	POP-B_043	POP-B_044	POP-B_045	POP-B_046	POP-B_047	POP-B_048	POP-B_049
rPt_399684	1	1	1	1	1	1	1	1	1	1	1	1	1	1	1	1	1	1	1	1	1	1	1	1	1	1	1	1	1	1	1	1	1	1	1	1	1	1	1	1	1	1	1	1	1	1	1	1	1
rPt_508500	1	1	1	1	1	1	1	1	1	1	1	1	1	1	1	1	1	1	0	0	1	0	1	1	1	1	0	1	0	1	0	1	1	1	1	0	1	1	1	1	0	1	0	1	1	1	1	1	1
rPt_401181	1	0	1	1	1	1	1	0	0	1	1	1	1	1	0	1	1	1	1	1	1	0	1	1	1	1	1	1	1	1	1	1	1	1	1	1	1	1	1	1	0	0	1	1	1	1	1	0	1
rPt_508018	1	1	1	1	1	1	1	1	0	1	1	1	1	1	0	1	1	1	1	1	1	1	1	1	1	1	1	1	1	1	1	1	1	1	1	1	1	1	1	1	0	1	0	1	1	1	1	1	1
rPt_508842	1	0	1	1	1	1	1	0	0	1	1	1	1	1	0	1	1	1	1	1	1	0	1	1	1	1	1	1	1	1	1	1	1	1	1	1	1	1	1	1	0	0	1	1	1	1	1	0	1
rPt_505808	1	0	1	1	1	1	1	0	0	1	1	1	1	1	0	1	1	1	1	1	1	0	1	1	1	1	1	1	1	1	1	1	1	1	1	1	1	1	1	1	0	0	1	1	1	1	1	0	1
rPt_411089	1	0	0	1	1	1	1	0	0	1	1	1	1	1	0	0	1	1	1	1	1	0	1	1	1	1	1	1	1	1	0	0	0	0	1	0	1	1	1	1	1	1	0	1	1	1	1	0	1
rPt_507361	1	0	1	1	1	1	1	0	0	1	1	1	1	1	0	1	1	1	1	1	1	0	1	1	1	1	1	1	1	1	1	1	1	1	1	0	1	1	1	1	0	0	1	1	1	1	1	0	1
rPt_400699	1	1	0	1	0	0	1	1	1	0	0	1	0	0	1	1	0	1	1	1	1	1	1	0	1	1	1	0	0	1	1	1	1	1	1	1	1	1	0	1	1	1	1	1	1	1	0	0	1
rPt_505497	1	1	0	1	0	0	1	1	1	0	0	1	0	0	1	1	0	1	1	1	1	1	1	0	1	1	1	0	0	1	1	1	1	1	1	1	1	0	0	1	1	1	0	1	1	1	0	0	1
rPt_399323	1	1	1	1	1	0	1	1	1	1	1	1	1	1	1	1	1	1	1	1	1	1	1	1	1	1	1	1	1	1	1	1	1	1	1	1	1	0	1	1	1	1	1	1	1	1	1	1	1
rPt_401552	1	1	1	1	1	1	1	1	1	1	1	1	1	0	1	1	1	1	0	0	1	0	1	0	1	1	0	1	0	1	0	1	1	1	1	0	1	0	1	1	0	1	0	1	1	1	1	1	1
rPt_506964	1	1	0	1	0	0	1	1	1	0	0	1	0	0	1	1	0	1	1	1	1	1	1	0	1	1	1	0	0	1	1	1	1	1	1	1	1	1	0	1	1	1	0	1	1	1	0	0	1
rPt_505268	1	1	0	1	0	0	1	1	1	0	0	1	0	0	1	1	0	1	1	1	1	1	1	0	1	1	1	0	0	1	1	1	1	1	1	1	1	1	0	1	1	1	1	0	1	1	0	0	1
rPt_399794	1	1	0	1	0	0	1	1	1	0	0	1	0	0	1	1	0	1	1	1	1	1	1	0	1	1	1	0	0	1	1	1	1	1	1	1	1	1	0	1	1	1	1	0	1	1	0	0	1
rPt_506347	1	1	0	1	0	0	1	1	1	0	0	1	0	0	1	1	0	1	1	1	1	1	1	0	1	1	1	0	0	1	1	1	1	1	1	1	1	1	0	1	1	1	1	0	1	1	0	0	1
rPt_505329	1	1	1	1	0	0	1	1	1	0	0	1	0	1	1	1	0	1	1	0	1	0	1	0	1	1	1	0	0	1	1	0	1	1	1	1	1	1	0	1	1	1	0	0	1	1	0	0	1
rPt_400854	1	0	1	1	1	1	1	0	0	1	1	1	1	1	0	1	0	1	0	1	1	0	0	1	1	1	1	1	0	1	1	1	1	0	1	0	1	1	1	1	0	1	1	1	0	1	1	0	1
rPt_508189	1	1	0	1	0	0	1	1	1	0	0	1	0	0	1	1	0	1	1	1	1	1	1	0	1	1	1	0	0	1	1	1	0	1	1	1	1	0	1	1	1	1	0	1	0	1	0	0	1
rPt_508175	1	1	1	1	1	1	1	1	1	0	0	0	0	1	1	1	0	1	1	1	1	0	1	0	1	1	1	1	0	1	0	1	1	1	1	1	1	1	1	0	1	0	1	0	1	1	0	0	1
rPt_506820	1	1	0	1	0	0	1	1	1	0	0	1	0	0	1	1	0	1	1	1	1	1	1	0	1	1	1	0	0	1	1	1	1	1	1	1	1	1	0	1	1	1	0	0	1	1	0	0	1
rPt_411515	1	1	0	1	0	1	1	1	1	1	0	1	0	0	1	1	0	1	1	1	1	1	1	0	1	1	1	0	0	1	1	1	0	0	1	1	1	1	1	1	1	1	1	1	0	1	0	0	1
rPt_508210	1	1	0	0	1	0	0	1	1	1	0	0	0	0	0	1	1	0	1	0	1	0	1	1	1	1	1	1	0	1	0	1	1	1	0	1	0	0	0	1	1	0	0	1	1	1	0	0	1
rPt_401350	1	0	0	1	0	0	1	1	1	0	0	1	0	0	1	1	0	1	1	1	1	1	1	0	1	1	1	0	0	1	1	1	1	1	1	1	1	0	0	1	1	1	1	1	1	1	0	0	1
rPt_509173	1	0	1	1	0	0	1	1	1	0	0	1	0	1	1	1	0	1	1	0	1	0	1	0	1	1	1	0	0	1	1	1	1	1	1	1	1	1	0	1	1	1	0	0	1	1	0	0	1
rPt_400781	0	1	1	1	1	1	1	1	0	1	1	1	1	1	1	1	1	0	1	1	1	1	0	0	1	0	1	0	1	1	1	1	1	1	1	1	1	1	1	1	1	0	1	1	0	1	1	1	1
rPt_509321	1	1	1	1	0	1	1	1	1	0	0	1	0	0	1	1	1	1	1	0	1	0	1	0	1	1	1	1	0	1	1	1	1	0	1	1	1	1	0	1	1	0	0	0	1	1	0	1	1
rPt_508503	0	1	1	1	1	1	1	1	0	1	1	1	1	1	1	1	1	0	1	1	1	1	1	0	1	0	1	0	1	1	1	1	1	1	0	1	1	1	1	1	1	0	1	1	0	1	1	1	1
rPt_509572	0	1	1	1	1	1	1	1	0	1	1	1	1	1	1	1	1	0	1	1	1	1	1	0	1	0	1	0	1	1	1	1	1	1	1	1	1	1	1	1	1	0	1	1	0	1	1	1	1
rPt_410797	0	1	1	1	1	1	1	1	0	1	1	1	1	1	1	1	1	0	1	1	1	1	0	0	1	0	1	0	1	1	1	1	1	1	0	1	1	0	1	1	1	0	1	1	0	1	1	1	1
rPt_506406	1	1	0	1	0	0	1	1	1	0	0	1	0	0	0	1	0	1	1	1	1	1	1	0	1	1	1	0	0	1	1	1	1	1	1	1	1	1	0	1	1	1	0	1	1	1	0	0	1
rPt_505187	0	0	1	1	1	1	1	1	0	1	1	1	1	1	1	1	1	0	1	1	1	1	1	0	1	1	1	0	1	1	1	1	1	1	1	1	1	1	1	1	1	0	1	1	1	1	1	1	0
rPt_507031	1	1	1	1	1	1	1	1	0	1	1	1	1	1	0	1	1	0	1	0	1	0	1	1	1	0	1	1	0	1	1	1	0	0	1	1	1	1	1	1	1	1	1	0	1	1	0	0	1
rPt_400793	0	1	1	1	1	1	1	1	0	1	1	1	1	1	1	1	1	0	1	1	1	1	0	0	1	0	1	0	1	1	1	1	1	1	0	1	1	1	1	1	1	0	1	1	0	1	1	1	1
rPt_3699	1	1	1	1	1	1	1	1	1	1	1	1	1	1	0	1	1	0	0	0	1	0	0	0	0	1	0	1	0	1	0	1	1	1	1	0	1	0	1	1	0	1	0	1	1	1	1	1	1
rPt_5504	1	0	1	1	1	1	1	0	1	1	1	1	1	1	1	0	0	1	1	1	1	1	1	0	0	1	1	1	0	1	1	0	0	0	0	1	1	1	0	1	0	1	1	1	1	0	1	1	0
rPt_508666	0	1	1	1	1	1	1	1	0	1	1	1	1	1	1	1	1	0	1	1	1	1	1	1	1	0	1	0	1	1	1	1	1	1	0	1	1	0	1	1	1	0	1	1	0	1	1	1	1
rPt_508312	1	1	0	1	0	1	1	1	0	1	1	0	1	1	1	1	1	1	0	0	0	0	1	1	1	0	0	1	1	1	1	1	1	1	1	1	1	1	1	1	1	1	0	1	0	0	0	0	1
rPt_508293	1	1	1	1	1	1	1	1	1	1	1	1	1	1	1	0	1	1	1	1	1	1	1	0	0	1	1	1	1	1	1	0	0	0	0	1	1	1	0	1	0	1	1	1	1	0	1	1	0
rPt_505523	0	1	1	1	1	1	1	1	0	1	1	1	1	1	1	1	1	0	1	1	1	1	1	0	1	0	1	0	1	1	1	1	1	1	0	1	1	0	1	1	1	0	1	1	0	1	1	1	1
rPt_402504	0	0	1	1	1	1	1	0	1	0	1	1	1	1	1	1	1	1	1	1	1	1	1	1	1	1	1	1	1	0	1	1	0	0	0	1	0	1	1	0	1	1	1	1	1	1	0	1	0
rPt_389683	1	1	0	1	0	1	1	1	0	1	1	0	0	1	1	1	1	1	0	0	0	0	1	1	1	0	0	1	1	1	1	1	1	1	1	1	1	1	1	1	1	1	0	1	0	0	0	0	1
rPt_8987	0	1	0	0	1	0	1	1	1	1	0	1	1	1	1	1	1	1	1	1	1	1	0	0	1	0	0	1	1	0	0	1	0	1	0	1	0	0	1	0	0	1	1	1	1	1	1	1	1
rPt_400975	1	0	1	1	1	1	1	0	0	1	1	1	1	0	0	0	0	1	0	1	0	0	0	0	1	1	1	1	0	1	1	1	1	0	1	0	0	1	1	1	0	1	1	1	0	0	1	0	1
rPt_410884	0	1	1	1	1	1	1	1	0	1	1	1	1	1	1	1	1	0	1	1	1	1	0	0	1	0	1	0	1	1	1	1	1	1	0	1	1	1	1	1	1	0	1	1	0	1	1	1	0
rPt_506445	1	0	0	1	1	1	1	1	1	1	1	1	1	1	1	1	1	1	1	1	1	1	1	1	1	1	1	0	1	1	1	1	1	0	1	1	1	1	1	0	1	0	1	1	0	1	1	1	0
rPt_8043	0	1	0	0	1	0	1	1	1	1	0	1	1	1	1	1	1	1	1	1	1	1	0	0	1	0	0	1	1	0	0	0	0	1	0	1	0	0	1	0	0	0	1	1	1	1	1	1	1
rPt_505397	0	1	1	1	1	1	1	1	0	1	1	1	1	1	1	1	1	0	1	1	1	1	1	0	1	0	1	0	1	1	1	1	1	1	0	1	1	1	1	1	1	0	1	1	0	1	1	1	1
rPt_411108	1	1	1	0	1	0	1	1	1	0	0	1	1	1	1	1	0	0	1	1	1	1	1	1	1	1	1	1	1	0	1	1	1	1	0	1	0	0	1	1	1	0	1	0	1	1	1	1	0
rPt_509066	1	1	1	1	1	1	1	1	1	1	1	1	1	1	1	0	1	1	1	1	1	1	1	1	0	1	1	1	1	1	1	0	0	0	0	1	1	1	1	1	0	0	1	1	1	0	1	1	0
rPt_401334	1	1	0	0	1	0	0	1	1	1	0	0	0	0	0	1	1	0	1	0	1	0	1	1	1	1	1	1	0	1	0	1	1	1	0	1	0	0	0	1	1	0	0	1	1	1	0	1	0
rPt_400890	1	1	1	1	1	1	1	1	1	1	1	1	1	1	1	0	1	1	1	1	1	1	1	1	0	1	1	1	1	1	1	0	0	0	0	1	1	1	1	1	0	0	1	1	1	0	1	1	0
rPt_509140	0	1	1	1	1	1	1	1	0	1	1	1	1	1	1	1	1	0	1	1	1	1	1	0	1	0	1	0	1	1	1	1	1	1	0	1	1	1	1	1	1	0	1	1	0	1	1	1	1
rPt_401848	0	1	0	0	0	0	0	0	1	0	0	1	0	1	0	1	0	1	0	1	1	0	1	1	1	0	0	1	0	1	0	1	0	0	1	0	0	1	1	1	0	1	1	0	0	1	0	1	1
rPt_399265	0	1	0	0	0	0	0	0	1	0	0	1	0	1	0	1	0	1	0	1	1	1	1	1	1	0	0	1	0	1	0	1	0	0	1	0	0	1	1	1	0	1	1	1	0	1	0	1	1
rPt_402476	1	1	1	0	1	1	1	1	1	1	1	0	1	1	1	1	1	0	1	0	1	1	1	0	1	0	1	0	1	0	1	1	1	1	1	1	1	1	0	1	0	0	1	1	1	0	1	1	1
rPt_508879	1	1	1	0	1	0	1	1	1	1	1	0	1	1	1	1	1	0	1	0	1	1	1	0	1	0	1	0	1	0	1	1	1	1	1	1	1	1	0	1	0	0	1	1	1	0	1	1	1
rPt_400820	1	1	0	1	0	1	1	0	1	1	0	1	0	0	1	0	0	1	1	1	1	1	1	0	1	1	0	0	0	0	0	0	0	0	1	0	1	1	1	1	1	1	1	1	0	1	0	1	1
rPt_507575	0	1	1	1	1	1	1	1	1	0	1	1	1	1	1	1	1	1	1	1	1	1	1	1	1	1	1	0	1	0	1	1	0	0	0	1	0	1	0	0	1	0	1	1	1	1	1	1	0
rPt_401336	0	1	0	0	0	0	0	0	1	0	0	1	0	1	0	1	0	1	0	1	1	0	1	1	1	0	0	1	0	1	0	1	0	0	1	0	0	1	1	1	0	1	1	1	0	1	0	1	0
rPt_508878	0	1	0	0	0	0	0	0	1	0	0	1	0	1	0	1	0	1	0	1	1	0	1	1	1	0	0	1	0	1	0	1	0	0	1	0	0	1	1	1	0	1	1	1	0	1	0	1	1
rPt_389647	1	1	1	0	1	0	1	0	1	1	1	1	1	0	0	1	1	1	1	1	1	0	1	1	1	1	1	1	1	1	1	1	1	1	1	1	1	1	1	1	1	1	1	1	1	1	1	1	1
rPt_509077	1	1	1	1	1	1	0	1	1	1	0	0	0	1	1	0	0	1	1	1	1	1	1	1	1	0	1	1	1	0	0	1	1	1	1	0	1	1	1	1	1	1	0	0	0	0	1	1	0
rPt_507643	1	1	1	1	1	1	0	1	1	0	1	1	1	1	1	0	0	0	1	1	1	1	1	0	1	1	1	1	1	0	0	1	0	0	0	0	0	0	1	1	0	1	1	0	1	1	1	1	1
rPt_509013	0	0	1	1	1	1	1	1	1	1	1	1	1	1	1	0	1	1	1	1	1	1	1	1	1	1	1	0	1	0	1	1	1	1	0	1	0	1	1	0	1	0	1	1	1	1	1	1	1
rPt_389495	1	1	1	0	1	0	1	0	1	1	1	1	1	0	1	1	1	1	1	1	1	0	1	1	1	1	1	1	1	1	1	1	1	1	1	1	1	1	1	1	1	1	1	1	1	1	1	1	1
rPt_6124	0	0	1	1	1	1	0	1	1	1	0	1	0	0	1	1	1	1	1	1	1	1	0	1	0	0	0	1	0	1	0	1	1	0	0	1	0	1	1	0	0	0	1	0	0	0	1	0	1
rPt_411499	1	1	1	0	1	0	1	1	1	1	1	0	1	1	1	1	1	0	1	0	1	1	0	0	1	0	1	0	1	0	1	1	1	1	1	1	1	1	0	1	0	0	1	1	1	0	1	1	1
rPt_400754	1	0	0	1	1	1	1	0	1	1	1	1	0	1	1	1	1	0	1	1	1	0	1	1	0	1	1	1	1	1	1	1	1	1	0	0	1	0	0	1	1	1	0	1	0	1	1	0	0
rPt_389256	1	1	1	0	1	0	1	0	1	1	1	1	1	0	1	1	1	1	1	1	1	0	1	1	1	1	1	1	1	1	1	1	1	1	1	1	1	1	1	1	1	1	1	1	1	1	1	1	1
rPt_9239	0	1	1	1	1	1	1	1	1	1	1	1	1	1	1	1	1	1	1	1	1	1	1	1	1	1	1	0	1	0	1	1	1	1	0	1	0	1	1	0	0	0	1	1	1	1	1	1	1
rPt_4257	0	0	1	1	1	1	1	1	1	1	1	1	1	1	1	0	1	1	1	1	1	1	1	1	1	1	1	0	1	0	1	1	1	1	0	1	0	1	1	0	1	0	1	1	1	1	1	1	1
rPt_507502	1	1	1	1	1	1	0	1	1	0	1	1	1	1	1	0	0	0	1	1	1	1	1	0	1	1	1	1	1	0	0	1	0	0	0	0	0	0	1	1	0	1	1	0	1	1	1	1	1
rPt_401055	1	1	1	0	0	0	1	0	1	1	1	1	1	0	0	0	1	0	1	1	1	0	0	1	1	1	0	0	1	0	1	1	1	1	1	1	1	0	0	1	1	1	1	1	1	1	0	1	0
rPt_3268	1	0	0	1	1	1	1	0	1	1	1	1	0	1	1	1	1	0	1	1	1	0	1	1	0	1	1	1	1	1	1	1	1	1	0	0	1	0	0	1	1	1	0	1	0	1	1	0	0
rPt_390151	1	1	0	1	1	1	0	1	1	1	0	1	0	1	1	1	1	1	0	1	1	1	1	1	1	0	1	1	1	1	1	0	1	0	1	0	0	1	1	1	0	0	0	1	0	1	1	0	1
rPt_507482	1	1	1	0	1	0	1	0	1	1	1	1	1	0	1	1	1	1	1	1	1	0	1	1	1	1	1	1	1	1	1	1	1	1	1	1	1	1	1	1	1	1	1	1	1	1	1	1	1
rPt_509695	0	0	1	1	1	1	1	0	1	0	1	1	1	1	0	0	1	1	1	1	1	1	1	1	1	1	1	0	1	0	1	1	0	0	0	1	0	1	1	0	1	0	1	1	1	1	0	1	1
rPt_508868	1	0	1	1	1	1	1	1	1	1	1	1	1	1	0	1	1	0	1	1	1	1	0	1	0	1	1	1	1	0	1	1	1	1	1	1	1	1	1	1	1	0	1	1	1	0	1	1	1
rPt_509625	1	0	1	1	0	0	1	1	1	0	1	1	0	0	0	0	1	0	1	1	1	1	1	1	0	1	0	1	1	0	1	1	1	1	1	0	1	1	1	1	0	1	1	1	0	1	1	0	0
rPt_507691	1	1	1	0	1	0	1	0	1	1	1	1	1	0	1	1	1	1	1	1	1	0	1	1	1	1	1	1	1	1	1	1	1	1	1	1	1	1	1	1	1	1	1	1	1	1	1	1	1
rPt_505215	0	0	1	1	0	1	1	1	1	1	1	1	1	1	1	0	1	1	1	1	1	1	0	1	1	1	0	0	1	0	1	1	1	0	0	1	0	1	1	0	1	1	1	1	1	1	1	1	1
rPt_507812	1	1	0	1	0	1	1	0	1	1	0	1	0	0	0	0	0	1	1	1	1	1	1	0	1	1	0	0	0	1	1	1	0	0	1	0	1	1	1	1	1	1	0	1	0	1	0	1	1
rPt_507818	1	1	1	1	0	1	0	1	0	1	0	1	1	0	1	1	1	1	1	1	1	0	1	0	0	1	0	1	1	1	0	0	0	1	1	1	1	1	0	1	1	1	0	0	0	1	0	1	0
rPt_508678	1	0	1	1	0	1	1	1	1	1	1	1	1	1	1	1	1	1	1	1	1	0	1	1	0	1	1	0	1	1	1	1	1	0	0	0	1	1	1	0	1	1	0	0	0	0	1	0	1
rPt_401183	0	1	0	0	0	0	0	0	1	1	0	1	0	1	0	1	0	1	0	1	1	0	1	1	1	0	0	1	0	1	0	1	0	0	1	0	0	1	1	1	0	1	1	1	0	1	0	1	1
rPt_505462	0	1	1	1	1	1	1	1	1	1	1	1	1	1	1	1	1	0	1	0	1	1	1	0	1	0	1	0	1	0	1	1	1	1	0	1	1	1	1	1	1	0	1	1	0	1	1	1	1
rPt_400377	0	1	0	0	0	0	0	0	1	0	0	1	0	1	1	1	0	0	1	1	0	0	1	0	1	0	0	1	0	1	0	1	0	0	1	1	0	1	1	1	0	0	1	0	1	1	0	1	1
rPt_8933	1	1	1	0	1	0	1	0	1	1	1	1	1	0	0	1	1	1	1	1	1	0	1	1	1	1	1	1	1	1	1	1	1	1	1	1	0	1	1	0	1	1	1	1	1	1	1	1	1
rPt_509268	0	1	1	1	1	1	1	1	1	1	1	1	1	1	1	1	1	0	1	0	1	1	0	0	1	0	1	0	1	0	1	1	1	1	0	1	1	1	1	1	1	0	1	1	0	1	1	1	1
wPt_3484	0	0	1	1	0	1	1	1	1	1	1	1	1	1	1	1	1	1	1	1	1	1	0	1	1	1	0	0	1	0	1	1	1	0	0	1	0	1	1	0	1	1	1	1	1	1	1	1	1
rPt_401508	0	1	0	0	0	0	0	0	1	0	0	1	0	1	1	1	0	0	1	1	0	0	1	0	1	0	0	1	0	1	0	1	0	0	1	1	0	1	1	1	0	0	1	0	1	1	0	1	1
rPt_507703	0	1	0	0	1	1	0	0	1	1	0	1	1	1	1	0	1	1	1	1	0	1	0	0	1	0	1	0	0	1	0	0	0	0	1	1	0	1	1	1	0	1	1	1	1	1	1	0	1
rPt_411107	0	1	0	0	0	0	0	0	1	0	0	1	0	1	1	1	0	0	0	1	0	0	1	0	1	0	0	1	0	1	0	1	0	0	1	1	0	1	1	1	0	0	1	0	1	1	0	1	1
rPt_401273	0	1	0	0	0	0	0	0	1	0	0	1	0	1	1	1	0	0	1	1	0	0	1	0	1	0	0	1	0	1	0	1	0	0	1	1	0	1	1	1	0	0	1	0	1	1	0	1	1
rPt_400177	0	1	0	0	0	0	0	0	1	1	0	1	0	1	0	1	0	1	0	1	1	0	1	1	1	0	0	1	0	1	0	1	0	0	1	0	0	1	1	1	0	1	1	1	0	1	0	1	1
rPt_508209	0	0	1	1	1	1	0	1	1	1	0	1	0	0	1	1	1	1	1	1	1	1	1	1	0	0	0	1	0	1	0	1	1	0	0	1	0	1	1	0	0	0	1	0	0	0	1	0	1
rPt_400300	0	1	0	0	0	1	0	0	1	1	1	1	0	0	1	1	1	0	1	1	0	0	1	1	0	1	0	0	0	1	1	1	1	1	1	0	1	0	1	0	1	1	1	1	0	1	1	1	1
rPt_398711	0	1	0	0	0	0	0	0	1	1	0	1	0	1	0	1	0	1	0	1	1	0	1	1	1	0	0	1	0	1	0	1	0	0	1	0	0	1	1	1	0	1	1	1	0	1	0	1	1
rPt_505214	0	1	0	1	1	1	1	0	1	0	1	1	1	1	1	1	1	1	1	0	1	1	1	1	1	1	1	1	1	0	1	1	0	0	0	1	1	0	0	0	1	1	0	1	1	1	0	1	0
rPt_509734	0	0	1	0	1	0	1	0	1	0	0	1	1	1	1	1	0	0	1	1	1	0	0	1	1	1	1	1	1	0	1	1	1	1	0	1	0	0	1	1	1	0	0	0	1	1	1	1	0
rPt_505207	0	1	0	0	0	0	0	0	1	0	0	1	0	1	1	1	0	0	1	1	0	0	1	0	1	0	0	1	0	1	0	1	0	0	1	1	0	1	1	1	0	0	1	0	1	1	0	1	1
rPt_398747	0	1	0	0	0	0	0	0	1	0	0	1	0	1	1	1	0	0	1	1	0	0	1	0	1	0	0	1	0	1	0	1	0	0	1	1	0	1	1	1	0	0	1	0	1	1	0	1	1
rPt_399887	0	1	0	0	1	1	0	0	1	0	0	0	0	1	1	1	0	1	1	1	1	1	0	1	0	0	1	1	1	1	0	0	0	0	1	1	0	1	1	1	0	1	1	1	1	0	1	0	1
rPt_390787	0	1	0	0	0	0	0	0	1	1	0	1	0	1	0	1	0	1	0	1	1	0	1	1	1	0	0	1	0	1	0	1	0	0	1	0	0	1	1	1	0	1	0	1	0	1	0	1	1
rPt_401058	0	0	1	0	0	1	0	1	1	0	1	1	1	1	0	1	0	1	1	1	1	1	1	0	1	0	0	1	0	1	1	1	0	1	1	1	0	1	1	0	0	0	1	0	0	0	1	0	1
rPt_506494	0	0	1	1	1	1	1	1	0	1	1	1	1	1	1	1	1	0	1	1	1	1	1	0	1	0	1	0	1	1	1	1	1	1	0	1	1	1	1	1	1	0	1	1	0	1	1	1	1
rPt_505650	0	0	1	1	1	1	0	1	1	1	0	1	0	0	1	1	1	1	1	1	1	1	1	1	0	0	0	1	0	1	0	1	1	0	0	1	0	1	1	0	0	0	0	0	0	0	1	0	1
rPt_410948	0	0	1	0	0	1	0	1	1	0	1	1	1	1	0	1	0	1	1	1	1	1	1	0	1	0	0	1	0	1	1	1	0	1	1	1	0	1	1	0	0	1	1	0	0	0	1	0	1
rPt_402436	0	1	0	0	0	0	0	0	1	0	0	1	0	1	1	1	0	0	1	1	0	0	1	0	1	0	0	1	0	1	0	1	0	0	1	1	0	1	1	1	0	0	1	0	1	1	0	1	1
rPt_402157	0	1	0	0	0	0	0	0	1	1	0	1	0	1	0	1	0	1	0	1	1	0	1	1	1	0	0	1	0	1	0	1	0	0	1	0	0	1	1	1	0	1	1	1	0	1	0	1	1
rPt_509329	1	1	1	0	1	0	1	1	1	1	0	1	1	1	1	1	1	0	1	1	1	1	1	1	1	0	1	0	0	0	1	1	1	1	0	1	0	0	0	1	1	0	1	1	1	1	1	1	1
rPt_507905	0	1	0	1	1	0	0	1	1	1	1	0	0	0	0	1	1	0	0	0	1	0	1	1	1	1	0	1	0	0	0	1	1	1	0	1	1	0	0	1	1	0	0	0	0	1	1	0	0
rPt_401403	1	1	1	1	1	1	1	1	1	0	0	1	0	0	1	0	1	1	1	0	1	0	1	0	1	0	1	1	1	1	1	1	1	0	1	1	1	1	0	1	1	0	1	0	1	1	0	1	1
rPt_400933	0	1	0	0	0	0	0	0	1	0	0	1	0	1	1	1	0	0	1	1	0	0	1	0	1	0	0	1	0	1	0	1	0	0	1	1	0	1	1	1	0	0	1	0	1	1	0	1	1
rPt_509391	1	1	1	1	1	1	1	1	1	1	1	1	1	1	1	1	1	0	1	0	1	1	1	0	1	0	1	0	1	0	1	1	1	1	1	1	1	1	1	1	0	0	1	1	0	0	1	1	0
rPt_400484	0	1	0	0	0	0	0	0	1	1	0	1	0	1	0	1	0	1	0	1	1	0	1	1	1	0	0	0	0	1	0	1	0	0	1	0	0	1	1	1	0	0	1	0	0	1	0	1	1
rPt_505382	0	1	1	1	0	1	1	1	1	1	1	1	1	1	1	1	1	0	1	0	1	1	0	0	1	0	1	0	1	0	1	1	1	1	0	1	1	1	1	1	0	0	1	1	0	0	1	1	1
rPt_505278	0	0	0	1	1	1	1	0	1	0	1	1	1	0	1	0	1	1	1	1	1	1	1	1	1	1	1	0	1	0	1	1	1	0	0	1	0	1	0	0	1	1	1	1	1	1	0	1	0
rPt_399841	0	1	0	0	0	0	0	0	1	0	0	1	0	1	1	1	0	0	1	1	1	0	1	1	1	0	1	1	0	1	0	1	0	1	1	1	0	1	1	1	0	0	1	0	1	1	0	1	1
rPt_402501	1	1	1	0	1	0	1	1	1	1	0	1	1	1	1	1	1	0	1	1	1	1	1	1	1	0	1	0	0	0	1	1	1	1	0	1	0	0	0	1	1	0	1	1	1	1	1	1	1
rPt_400346	1	0	0	1	1	1	1	1	1	0	1	1	1	1	1	1	1	1	1	1	1	1	1	1	1	1	1	0	1	0	1	1	1	0	0	1	0	1	0	0	1	1	1	1	0	0	1	1	0
rPt_401425	1	1	1	1	1	1	1	1	1	1	0	1	0	0	1	0	1	1	1	0	1	1	1	0	1	0	1	1	1	1	1	0	1	0	1	1	1	1	0	1	1	1	1	0	1	1	0	1	1
rPt_507771	0	1	0	1	0	1	1	1	1	0	1	1	0	1	1	1	0	0	1	0	0	0	0	1	1	1	0	0	1	0	1	1	0	1	1	1	1	0	1	0	0	1	0	1	0	1	0	1	0
rPt_402536	0	1	0	0	0	1	0	0	1	1	1	1	0	0	1	1	1	0	0	1	0	0	1	1	0	1	0	0	0	1	1	0	1	1	0	0	1	0	0	0	0	1	0	1	1	1	1	1	1
rPt_401567	0	0	1	0	1	0	1	0	1	0	0	1	1	1	1	0	0	0	1	1	1	0	0	1	1	1	0	1	1	0	1	1	1	1	0	1	0	0	1	1	1	0	1	0	1	1	1	1	0
rPt_400035	1	1	1	1	1	1	1	1	1	1	1	1	1	1	1	0	1	1	1	1	1	1	0	1	0	1	1	1	1	1	1	0	1	0	0	1	1	1	0	1	0	0	1	1	1	0	1	1	0
rPt_402679	0	1	0	0	0	0	0	0	1	0	0	1	0	1	1	1	0	0	1	1	0	0	1	0	1	0	0	1	0	1	0	1	0	0	1	1	0	1	1	1	0	0	1	0	1	1	0	1	1
rPt_506836	1	1	0	1	1	1	1	1	0	1	1	1	1	0	1	1	0	1	1	0	1	1	1	1	1	1	1	1	1	0	1	0	1	1	1	1	1	0	1	1	1	1	1	1	1	1	1	1	1
rPt_508646	1	1	1	0	1	1	1	1	1	1	1	1	1	0	1	1	1	0	1	0	1	1	1	1	1	0	1	0	1	0	0	1	1	1	0	1	0	1	0	0	0	0	1	1	1	1	1	1	1
rPt_401070	0	1	0	0	0	0	0	0	1	0	0	1	0	1	1	1	0	0	1	1	1	0	1	1	1	0	0	0	0	1	0	1	0	0	1	1	0	1	1	1	0	0	1	0	1	1	0	1	1
rPt_398823	0	1	0	0	0	0	0	0	1	1	0	1	0	1	0	1	0	1	0	1	1	0	1	1	1	0	0	1	0	1	0	1	0	0	1	0	0	0	1	1	0	1	1	1	0	1	0	1	1
rPt_402101	0	1	0	0	0	0	0	0	1	1	0	1	0	1	0	1	0	1	0	1	1	0	1	1	1	0	0	1	0	1	0	1	0	0	1	0	0	1	1	1	0	1	1	1	0	1	0	1	1
rPt_507948	0	1	1	0	0	1	0	0	0	1	0	1	1	1	0	0	0	1	1	1	1	0	1	0	1	1	0	1	1	1	1	0	0	1	1	0	1	1	1	1	0	1	0	0	1	0	1	0	1
rPt_398813	1	1	0	0	1	0	0	1	1	1	0	0	0	0	0	1	1	0	0	0	1	0	1	1	1	1	1	1	0	1	0	1	1	1	0	1	0	0	0	1	0	0	0	0	1	1	0	0	0
rPt_508726	0	1	0	0	0	1	0	0	1	1	1	1	0	0	1	1	1	0	1	1	0	0	1	1	0	0	0	0	0	1	1	0	1	1	0	0	1	0	0	0	0	1	0	1	1	1	1	1	1
rPt_508837	0	0	1	1	1	1	1	1	0	1	1	1	1	1	1	1	1	0	1	1	1	1	1	0	1	0	1	0	1	1	0	1	1	1	0	1	0	1	1	1	1	0	1	1	0	1	1	1	1
rPt_399805	0	1	0	0	0	0	0	0	1	0	0	1	0	1	1	1	0	0	1	1	0	0	1	0	1	0	0	1	0	1	0	1	0	0	1	1	0	1	1	1	0	0	1	0	1	1	0	1	1
rPt_389670	0	1	0	0	0	0	0	0	1	1	0	1	0	1	0	1	0	1	0	1	1	0	1	1	1	0	0	1	0	1	0	1	0	0	1	0	0	1	1	1	0	1	1	1	0	1	0	1	1
rPt_508800	0	1	0	0	0	0	0	0	1	0	0	1	0	1	0	1	0	1	0	1	1	0	1	1	1	0	0	1	0	1	0	1	0	0	1	0	0	1	1	1	0	1	1	1	0	1	0	1	1
rPt_399922	1	0	1	1	1	1	1	1	1	0	0	1	0	1	1	1	1	0	1	1	1	0	0	1	1	1	1	0	1	0	1	0	0	1	1	1	1	1	0	1	0	1	0	0	0	1	0	1	1
rPt_399902	0	1	0	0	0	0	0	0	1	0	0	1	0	1	0	1	0	1	0	1	1	0	1	1	1	0	0	1	0	1	0	1	0	0	1	0	0	1	1	1	0	1	1	1	0	1	0	1	1
rPt_509598	0	0	1	1	1	1	1	1	0	1	1	1	1	1	1	1	1	0	1	0	1	1	1	0	1	0	1	0	1	1	1	1	1	1	0	1	1	1	1	1	1	0	1	1	0	1	1	1	1
rPt_505373	0	1	0	0	0	0	0	0	1	0	0	1	0	1	0	1	0	1	0	1	1	0	1	1	1	0	0	1	0	1	0	1	0	0	1	0	0	1	1	1	0	1	1	1	0	1	0	1	1
rPt_400252	0	0	1	1	1	1	1	1	0	1	1	1	1	1	1	1	1	1	1	1	1	1	1	0	1	0	1	0	1	1	1	1	1	1	0	1	1	1	1	1	1	0	1	1	0	1	1	1	1
rPt_507234	1	0	1	1	1	1	1	1	1	1	1	1	1	1	0	1	1	0	1	1	1	0	1	1	0	1	1	0	1	1	1	1	1	0	0	0	1	1	1	0	0	1	0	0	0	0	1	0	1
rPt_506276	0	1	0	0	0	1	0	1	1	1	1	1	0	0	0	1	1	0	0	1	0	0	1	1	0	1	0	0	0	1	1	0	1	1	0	0	1	0	0	0	0	1	0	1	1	1	1	1	1
rPt_400359	0	1	0	0	0	1	0	1	1	1	1	1	0	0	1	1	1	0	1	1	0	0	1	1	0	1	0	0	0	1	1	0	1	1	0	0	1	0	0	0	0	1	0	1	1	1	1	1	1
rPt_389501	0	1	0	0	0	0	0	0	1	1	0	1	0	1	0	1	0	1	0	1	1	0	1	1	1	0	0	1	0	1	0	1	0	0	1	0	0	1	1	1	0	0	1	1	0	1	0	1	1
rPt_509365	0	1	0	0	0	0	0	0	1	0	0	1	0	1	1	1	0	0	1	1	1	0	1	1	1	0	0	1	0	1	0	1	0	0	1	1	0	1	1	1	0	0	1	1	0	1	0	1	1
rPt_399831	1	0	1	1	1	1	1	0	1	1	1	1	1	1	1	1	1	0	1	1	1	0	1	1	0	1	1	0	1	1	1	1	1	0	0	0	1	1	1	0	1	1	0	0	0	0	1	0	1
rPt_400361	0	1	0	0	0	1	0	1	1	1	1	1	0	0	1	1	1	0	0	1	0	0	1	1	0	1	0	0	0	1	1	0	1	1	0	0	1	0	0	0	0	1	0	1	1	1	1	1	1
rPt_508091	0	0	0	1	1	1	1	0	1	0	1	1	1	1	1	1	1	0	1	0	1	1	1	1	1	1	1	1	1	0	1	1	0	0	0	1	1	0	1	0	0	1	1	1	1	1	0	1	0
rPt_399662	0	1	0	0	0	1	0	1	1	1	1	1	0	0	1	1	1	0	1	1	0	0	1	1	0	1	0	0	0	1	1	0	1	1	0	0	1	0	0	0	0	1	0	1	1	1	1	1	1
rPt_507848	0	1	0	0	0	1	0	1	1	1	1	1	0	0	1	1	1	0	1	1	0	0	1	1	0	1	0	0	0	1	1	0	1	1	0	0	1	0	0	0	0	1	0	1	1	1	1	1	0
rPt_411375	0	0	0	1	1	1	1	0	1	1	0	1	0	1	1	1	0	1	0	1	1	0	1	1	1	0	0	0	0	0	0	1	0	0	1	0	0	1	1	1	0	1	1	1	0	0	0	1	1
rPt_389987	0	1	0	0	0	0	0	0	1	0	0	1	0	1	1	1	0	0	1	1	0	0	1	0	1	0	0	1	0	1	0	1	0	0	1	1	0	1	1	1	0	0	1	0	1	1	0	1	1
rPt_400857	0	1	0	0	0	0	0	0	1	0	0	1	0	1	0	1	0	1	0	1	1	0	1	1	1	0	0	1	0	1	0	1	0	0	1	0	0	1	1	1	0	1	1	0	0	1	0	1	0
rPt_508769	1	1	0	1	1	1	0	1	1	1	0	1	0	1	1	1	0	1	0	1	1	1	1	1	0	0	1	1	0	1	0	0	0	0	0	0	0	1	1	1	0	0	0	0	0	1	1	0	1
rPt_506103	0	0	1	1	0	1	1	1	1	1	1	1	1	1	1	1	1	1	1	1	1	1	0	1	1	1	0	0	1	0	1	1	1	0	0	1	0	1	1	0	1	0	1	1	1	1	1	1	0
rPt_507459	0	1	0	0	0	0	0	0	1	0	0	1	0	1	1	1	0	0	1	1	0	0	1	0	1	0	0	1	0	1	0	1	0	0	1	1	0	1	1	1	0	0	1	0	1	1	0	1	1
rPt_400535	0	1	0	0	0	0	0	0	1	1	0	1	0	1	0	1	0	1	0	1	1	0	1	1	1	0	0	1	0	1	0	1	0	0	1	0	0	1	1	1	0	0	1	1	0	1	0	1	1
rPt_506425	0	1	1	0	1	1	1	0	1	1	0	1	1	1	1	1	1	0	1	1	1	1	1	1	0	1	1	1	0	0	1	1	0	0	1	1	1	0	1	0	0	1	0	1	1	1	0	1	1
rPt_411231	0	1	0	1	1	1	0	1	1	0	0	0	0	1	1	1	1	1	1	1	1	1	1	1	0	0	1	1	0	1	0	0	0	0	0	0	0	1	1	1	0	0	0	1	0	1	1	0	1
rPt_398797	0	1	0	0	0	0	0	0	1	0	0	1	0	1	1	1	0	0	1	1	0	0	1	0	1	0	0	1	0	1	0	1	0	0	1	1	0	1	1	1	0	0	1	0	1	1	0	1	1
rPt_401203	0	1	0	0	0	0	0	0	1	0	0	1	0	1	1	1	0	0	1	1	0	0	1	0	1	0	0	1	0	1	0	1	0	0	1	1	0	1	1	1	0	0	1	0	1	1	0	1	1
rPt_506188	0	1	1	0	1	1	1	0	1	1	0	1	1	1	1	1	1	0	1	1	1	1	1	1	0	1	1	1	0	0	1	1	0	0	1	1	1	0	1	0	0	1	0	1	1	1	0	1	0
rPt_400382	0	1	0	0	0	0	0	0	1	0	0	1	0	1	0	1	0	1	0	1	1	0	1	1	1	0	0	1	0	1	0	1	0	0	1	0	0	1	1	1	0	1	1	1	0	1	0	1	0
rPt_389384	1	1	1	1	1	1	1	1	1	1	1	1	1	1	1	1	1	1	1	1	1	1	1	1	1	1	1	1	1	1	1	1	1	1	1	1	1	1	1	1	1	1	1	1	1	1	1	1	1
rPt_506376	0	1	0	0	0	0	0	0	1	0	0	1	0	1	0	1	0	1	0	1	1	0	1	1	1	0	0	1	0	1	0	1	0	0	1	0	0	1	1	1	0	1	1	1	0	1	0	1	0
rPt_508914	0	0	0	1	1	1	1	0	1	1	0	1	0	1	0	1	0	1	0	1	1	0	1	1	1	0	0	0	0	0	0	1	0	0	1	0	0	1	1	1	0	1	0	1	0	0	0	1	1
rPt_505418	0	1	0	0	0	0	0	0	1	0	0	1	0	1	1	1	0	0	1	1	0	0	1	0	1	0	0	1	0	1	0	1	0	0	1	1	0	1	1	1	0	0	1	0	1	1	0	1	1
rPt_509263	1	1	1	1	0	1	0	0	0	1	0	1	1	0	1	1	1	1	1	1	1	0	1	0	0	1	0	1	1	1	0	0	0	1	1	1	1	1	0	1	1	1	0	0	0	1	0	1	0
rPt_509707	0	0	0	1	1	1	1	0	1	1	0	1	0	1	0	1	0	1	0	1	1	0	1	0	1	0	0	0	0	0	0	1	0	0	1	0	0	1	1	1	0	1	0	1	0	0	0	1	1
rPt_508316	1	1	1	0	1	0	1	1	1	1	0	1	1	1	1	1	1	0	1	1	1	1	1	1	1	0	1	0	0	0	1	1	1	1	0	1	0	0	0	1	1	0	0	1	1	1	1	1	0
rPt_400410	1	0	1	1	1	1	1	0	0	1	1	1	1	1	0	1	1	1	1	1	1	0	1	1	1	1	1	1	1	1	1	1	1	1	1	1	1	1	1	1	0	0	1	1	1	1	1	0	1
rPt_399899	0	1	0	0	0	0	0	0	1	0	0	1	0	1	0	1	0	1	0	1	1	0	1	1	1	0	0	1	0	1	0	1	0	0	1	0	0	0	1	1	0	1	1	1	0	1	0	1	0
rPt_508012	1	1	1	1	1	1	1	1	1	1	1	1	1	1	1	1	1	1	1	1	1	1	1	1	1	1	1	1	1	1	1	1	1	1	1	1	1	1	1	1	1	1	1	1	1	1	1	1	1
rPt_505603	1	1	1	1	1	1	1	1	1	1	0	1	1	1	1	1	1	1	1	1	1	1	1	1	1	1	0	1	1	1	1	1	1	1	1	1	0	1	0	1	1	1	1	0	1	1	0	1	1
rPt_411086	0	1	1	1	0	0	0	1	1	0	1	1	1	0	1	0	0	0	1	0	1	1	0	1	0	1	0	1	0	0	0	1	0	1	0	1	0	0	1	0	0	1	0	0	1	1	0	1	1
rPt_399656	1	1	1	1	1	1	1	1	1	0	0	0	0	1	1	1	0	1	1	1	1	0	1	0	1	1	1	1	0	0	0	1	1	1	1	1	1	1	1	0	1	0	1	0	1	1	0	0	0
rPt_401844	1	1	1	1	1	1	1	1	1	1	1	1	1	1	1	1	1	1	1	0	1	1	1	1	1	1	1	1	1	1	1	1	1	1	1	1	1	1	1	1	1	1	1	1	1	1	0	1	1
rPt_399681	1	1	1	0	0	1	0	0	0	1	0	1	1	1	1	0	0	1	0	1	1	0	1	0	1	1	0	1	1	1	1	0	0	1	1	0	1	1	1	1	0	1	1	1	1	0	0	0	1
rPt_400921	0	1	1	1	0	0	0	1	1	0	1	1	1	0	1	0	0	0	1	0	1	1	0	1	0	1	0	1	0	0	1	1	0	1	0	1	0	0	1	0	0	1	0	0	1	1	0	1	1
rPt_401549	0	1	0	1	1	0	0	1	1	0	1	1	1	0	1	0	0	0	1	0	1	1	0	1	0	1	0	1	0	0	1	1	0	1	0	1	1	0	1	0	0	1	1	0	1	1	0	1	1
rPt_509459	1	1	1	1	1	1	1	1	1	0	0	0	0	1	1	1	0	1	1	1	1	0	1	0	1	1	1	1	0	0	0	1	1	1	1	1	1	1	1	0	1	0	1	0	1	1	0	0	0
rPt_506011	1	1	1	1	1	1	1	1	1	0	0	0	0	1	1	1	0	1	1	1	1	0	1	0	1	1	1	1	0	0	0	1	1	1	1	1	1	1	1	0	1	0	1	0	1	1	0	0	0
rPt_509110	1	1	1	1	1	1	1	1	1	0	0	0	0	1	1	1	0	1	1	1	1	0	1	0	1	1	1	1	0	0	0	1	1	1	1	1	1	1	1	0	1	0	1	0	1	1	0	0	0
rPt_508226	0	1	0	0	0	1	0	0	1	1	1	1	0	0	1	1	1	0	0	1	0	0	1	1	0	1	0	0	0	1	1	0	1	1	0	0	1	0	0	0	0	1	0	1	1	1	0	1	1
rPt_401125	0	1	1	1	1	0	0	1	1	0	1	1	1	0	1	0	0	0	1	0	0	1	0	1	0	1	0	1	0	0	1	1	0	1	0	1	1	0	1	0	0	1	0	0	1	1	0	1	1
rPt_507170	1	1	1	1	1	1	1	1	1	0	0	0	0	1	1	1	0	1	1	1	1	0	1	0	1	1	1	1	0	0	0	1	1	1	1	1	1	1	1	0	1	0	1	0	1	1	0	0	0
rPt_505782	1	1	1	1	1	1	1	1	1	0	0	0	0	1	1	1	0	1	1	1	1	0	1	0	1	1	1	1	0	0	0	1	1	1	1	1	1	1	1	0	1	0	1	0	1	1	0	0	0
rPt_508519	1	1	1	1	1	1	1	1	1	0	0	0	0	1	1	1	0	1	1	1	1	0	1	0	1	1	1	1	0	0	0	1	1	1	1	1	1	1	1	0	1	0	1	0	1	1	0	0	0
rPt_401940	0	0	1	1	0	1	1	1	1	1	1	1	1	1	1	1	1	1	1	1	1	1	0	1	1	1	0	1	1	0	1	1	1	0	0	1	1	1	1	0	1	1	1	1	1	1	1	1	1
rPt_505774	1	1	1	1	1	1	1	1	1	0	0	0	0	1	1	1	0	1	1	1	1	0	1	0	1	1	1	1	0	0	0	1	1	1	1	1	1	1	1	0	1	0	1	0	1	1	0	0	0
rPt_508032	0	1	0	0	0	1	0	0	1	1	1	1	0	0	1	1	1	0	1	1	0	0	1	1	0	1	0	0	0	1	1	0	1	1	0	0	1	0	0	0	0	1	0	1	1	1	1	1	1
rPt_508631	1	1	1	1	1	1	1	1	1	1	0	1	1	1	1	1	1	0	1	0	1	0	0	1	1	1	0	1	0	1	1	1	0	1	1	1	1	1	1	1	0	1	0	1	1	1	0	1	1
rPt_509294	1	1	1	1	1	1	1	1	1	1	1	1	1	1	1	0	1	1	1	1	1	1	1	1	1	1	1	1	1	1	1	1	1	1	1	1	1	1	1	1	1	1	1	1	1	1	1	1	1
rPt_509262	1	1	0	0	0	1	0	1	0	0	0	1	0	0	0	0	0	1	0	0	1	1	0	1	1	0	0	1	0	0	0	0	0	1	1	1	1	1	1	0	1	1	0	0	1	0	0	1	0
rPt_401465	1	1	1	0	1	1	1	1	1	1	1	0	1	1	1	1	1	0	1	0	1	1	0	0	1	0	1	0	1	0	1	1	1	1	1	1	1	1	0	1	0	0	1	1	1	0	1	1	1
rPt_399706	1	0	1	1	1	1	1	1	0	1	1	1	1	1	1	1	1	1	1	1	1	1	1	1	1	1	1	1	1	1	1	1	1	0	1	0	1	1	1	1	1	1	1	1	1	1	1	0	1
rPt_505763	1	1	1	1	1	1	1	1	1	0	0	0	0	1	1	1	0	1	1	1	1	0	1	0	1	1	1	1	0	0	0	1	1	1	1	1	1	1	1	0	1	0	1	0	1	1	0	0	0
rPt_508123	1	1	1	0	1	0	1	1	1	0	0	1	1	1	1	1	0	0	1	1	1	1	1	1	1	1	1	1	1	0	1	1	1	1	0	1	0	0	1	1	1	0	1	0	1	1	1	1	0
rPt_506358	1	1	1	0	1	0	1	1	1	0	0	1	0	1	0	1	0	0	1	1	1	1	1	1	1	1	1	1	1	0	1	1	1	1	0	1	0	0	1	1	1	0	1	0	1	1	1	1	0
rPt_508213	1	0	0	1	1	1	1	0	0	1	1	1	1	1	0	1	1	1	1	1	1	0	1	1	1	1	1	1	0	1	1	1	1	0	1	1	1	1	1	1	0	0	1	1	1	1	1	0	1
rPt_401533	1	0	0	1	1	1	1	0	0	1	1	1	1	1	0	1	1	1	1	1	1	0	1	1	1	1	1	1	0	1	1	1	1	1	1	0	1	1	1	1	0	0	1	1	1	1	1	0	1
rPt_401211	0	0	1	1	0	1	1	1	1	1	1	1	1	0	1	0	1	1	1	1	1	1	1	1	1	1	0	0	1	0	1	1	1	0	0	1	0	1	1	0	1	1	1	1	1	1	1	1	1
rPt_401721	1	1	1	1	1	1	1	1	1	1	1	1	1	1	1	0	1	1	1	1	1	1	0	1	0	1	1	1	1	1	1	0	1	0	1	1	1	1	1	1	0	0	1	1	1	0	1	1	1
wPt_5433	0	0	1	1	1	1	1	1	0	1	1	1	1	1	1	1	1	0	1	1	1	1	1	0	1	0	1	0	1	1	0	1	1	1	1	1	1	1	1	1	1	0	1	1	0	1	1	1	1
rPt_402163	1	1	1	1	0	1	1	1	1	0	0	1	0	0	0	1	1	1	1	0	1	0	1	0	1	1	1	1	0	1	1	1	1	1	1	1	1	1	0	1	1	1	1	0	1	1	0	1	1
rPt_399643	1	1	0	1	0	0	0	1	0	1	0	0	0	0	0	1	1	1	1	1	1	0	1	1	1	1	0	0	0	1	0	0	1	1	1	1	0	0	0	1	1	0	1	1	1	1	1	0	1
rPt_401137	0	1	0	1	1	0	1	1	1	0	1	0	1	1	1	0	0	0	0	1	1	1	0	1	1	0	1	0	1	1	1	1	1	1	1	0	0	1	1	0	1	0	1	1	1	0	1	0	1
rPt_411254	1	1	1	0	1	1	1	1	1	1	1	0	1	1	1	1	1	0	1	0	1	1	1	0	1	0	1	0	1	0	1	1	1	1	1	1	1	1	0	1	0	0	1	1	0	0	1	1	1
rPt_411260	0	0	1	1	0	1	1	1	1	1	1	1	1	0	1	0	1	1	1	1	1	1	0	1	1	1	0	0	1	0	1	1	1	0	0	1	0	1	1	0	1	1	1	1	1	1	1	1	1
rPt_506260	0	1	1	1	1	1	1	1	1	1	1	1	1	1	1	1	1	0	1	0	1	1	0	0	1	0	1	0	1	0	1	1	1	1	0	1	1	1	1	1	1	0	1	1	0	0	1	1	1
rPt_507512	0	1	0	1	1	0	1	1	0	0	1	0	1	1	1	0	0	1	0	1	1	1	0	1	1	0	1	0	1	1	1	1	1	1	1	0	0	1	1	0	1	0	1	1	1	0	1	0	1
rPt_508661	0	1	0	1	1	0	1	1	0	0	1	0	1	1	1	0	0	1	0	1	0	1	0	1	1	0	1	0	1	1	1	1	1	1	1	0	0	1	1	0	1	0	1	1	1	0	1	0	1
rPt_506221	1	0	0	1	1	1	1	1	1	0	1	1	1	1	1	1	1	1	1	1	1	1	1	1	1	1	1	0	1	1	1	1	1	0	0	1	0	1	0	0	1	0	1	1	0	0	1	1	0
rPt_398845	0	1	0	1	1	0	1	1	0	0	1	0	1	1	1	0	0	1	0	1	1	1	0	1	1	0	1	0	1	1	1	1	1	1	1	0	0	1	1	0	1	0	1	1	1	0	1	0	1
rPt_401828	1	1	1	0	1	1	1	1	1	1	1	0	1	1	1	1	1	0	1	0	1	1	1	0	1	0	1	0	1	0	1	1	1	1	1	1	1	1	0	1	0	0	1	1	0	0	1	1	1
rPt_402133	0	1	0	1	1	0	1	1	0	0	1	0	1	1	1	0	0	1	0	1	0	1	0	1	1	0	1	0	1	1	1	1	1	1	1	0	0	1	1	0	1	0	1	1	1	0	1	0	1
rPt_506503	1	1	0	0	1	0	0	1	1	1	0	0	0	0	0	1	1	0	1	0	1	0	1	1	1	1	1	1	0	1	0	1	1	1	0	1	0	0	0	1	1	0	0	1	1	1	0	1	1
rPt_509361	0	0	1	1	0	1	1	1	1	1	1	1	1	1	1	0	1	1	1	1	1	1	0	1	1	1	0	0	1	0	1	1	1	0	0	1	0	1	1	0	1	1	1	1	1	1	1	1	1
rPt_401473	1	0	1	1	1	1	1	0	0	1	0	1	0	0	0	1	1	1	0	0	1	1	0	0	1	1	1	1	0	1	0	1	1	0	1	0	1	1	1	1	0	1	1	1	0	1	1	0	1
rPt_8081	0	0	1	1	0	1	1	1	1	1	1	1	1	0	1	0	1	1	1	1	1	1	0	1	1	1	0	0	1	0	1	1	1	0	0	1	0	1	1	0	1	1	1	1	1	1	1	1	1
rPt_398587	1	1	0	1	0	0	1	1	1	0	0	1	0	0	1	1	0	1	1	1	1	1	1	0	1	1	1	0	0	1	1	1	1	1	1	1	1	0	0	1	1	1	0	0	1	0	0	0	1
rPt_401335	1	1	0	1	0	0	0	1	1	1	0	0	0	0	0	1	1	0	1	0	1	0	1	1	1	1	0	0	0	0	0	1	1	1	0	1	0	0	0	1	1	0	0	1	1	1	1	1	0
rPt_507095	1	1	0	1	0	0	1	1	1	0	0	1	0	0	1	1	0	1	1	1	1	1	1	0	1	1	1	0	0	1	1	1	0	1	1	1	1	0	1	1	1	1	0	1	0	1	0	0	1
rPt_507342	1	1	0	1	0	0	0	1	0	0	0	0	0	0	0	1	1	0	1	0	1	0	1	1	1	1	0	0	0	0	0	0	1	1	0	1	0	0	0	1	1	0	0	1	1	1	1	1	0
rPt_402513	0	1	0	1	1	0	1	1	1	0	1	0	1	1	1	0	0	1	0	1	1	1	0	1	1	0	1	0	1	1	1	1	1	1	1	0	0	1	1	0	1	0	1	1	1	0	1	0	1
rPt_399613	0	1	0	1	1	0	1	1	0	0	1	0	1	1	1	0	0	1	0	1	1	1	0	1	1	0	1	0	1	1	1	1	1	1	1	0	0	1	1	0	1	0	1	1	1	0	1	0	1
rPt_401478	0	1	0	1	1	0	1	1	1	0	1	0	0	1	1	0	0	1	0	1	0	1	0	1	1	0	1	0	1	1	1	1	1	1	1	0	0	1	1	1	1	0	1	1	1	0	1	0	1
rPt_401176	1	0	1	1	1	1	1	0	0	1	0	1	0	1	0	1	1	1	0	0	1	0	0	0	1	1	1	1	0	1	0	1	1	0	1	0	1	1	1	1	0	1	1	1	0	1	1	0	1
rPt_401509	1	1	0	1	0	1	1	0	1	1	0	1	0	0	0	0	0	1	1	1	1	1	1	0	1	1	1	0	0	1	1	1	0	0	1	1	1	1	0	1	1	1	1	1	0	1	0	1	1
rPt_411316	0	0	1	1	0	1	1	1	1	1	1	1	1	0	1	0	1	1	1	1	1	1	0	1	1	1	0	0	1	0	1	1	1	0	0	1	0	1	1	0	1	0	1	1	1	1	1	1	0
rPt_402546	1	1	0	1	0	0	0	1	0	0	0	0	0	0	0	1	1	0	1	0	1	0	1	1	1	1	0	0	0	0	1	1	1	1	0	1	0	0	0	1	1	0	0	1	1	1	1	1	1
rPt_399830	0	0	1	1	0	1	1	1	1	1	1	1	1	0	0	0	1	1	1	1	1	1	0	1	1	1	0	0	1	0	1	1	1	1	0	1	0	1	1	0	1	1	1	1	1	1	1	1	1
rPt_508252	1	1	0	0	1	0	0	1	1	1	0	0	0	0	0	1	1	0	1	0	1	0	1	1	1	1	1	1	0	1	0	1	1	1	0	1	0	0	0	1	0	0	0	1	1	1	0	1	1
rPt_509353	1	1	1	1	1	0	1	1	0	1	1	1	1	1	1	1	1	1	1	0	1	1	0	0	1	1	1	1	1	1	1	0	1	1	0	1	1	1	0	0	1	1	0	1	1	1	1	0	0
rPt_509730	1	1	1	1	1	0	1	1	1	1	1	1	0	1	1	0	1	1	1	1	1	1	1	0	0	1	1	1	1	1	1	0	0	0	0	1	1	1	0	1	1	0	1	1	1	0	1	1	0
rPt_3869	0	1	0	1	1	0	1	1	1	0	1	0	1	1	1	0	0	1	0	1	0	1	0	1	1	0	1	0	1	1	1	1	1	1	1	0	0	1	1	0	1	0	1	1	1	0	1	0	1
rPt_508071	0	0	1	1	1	1	1	1	0	1	1	1	1	1	1	1	1	0	1	1	1	1	1	0	1	1	1	0	1	1	1	1	1	1	1	1	1	1	1	1	1	0	1	1	1	1	1	1	0
rPt_505881	1	0	0	1	0	0	1	1	1	0	0	1	0	0	1	1	0	1	1	0	1	1	1	0	1	1	1	0	0	1	1	1	0	1	1	1	1	0	1	1	1	0	0	1	0	1	0	0	1
rPt_402420	0	1	0	1	1	0	1	1	1	0	1	0	1	1	1	0	0	1	0	1	1	1	0	1	1	0	1	0	1	1	1	1	1	1	1	0	0	1	1	0	1	0	1	1	1	0	1	0	1
rPt_402560	1	1	0	1	0	1	1	0	1	1	0	1	0	0	1	1	0	1	1	1	1	1	1	0	1	1	1	0	0	1	1	1	0	0	1	1	1	1	0	1	1	1	0	1	0	1	0	1	1
rPt_411320	1	1	1	1	0	0	1	0	1	1	1	0	1	0	1	1	1	1	0	0	1	0	1	1	0	1	1	0	1	1	0	0	1	1	1	0	1	0	0	1	1	1	0	1	1	1	0	1	0
rPt_507890	1	1	1	0	1	1	1	1	1	1	1	0	1	1	1	1	1	0	1	0	1	1	1	0	1	0	1	0	1	0	1	1	1	1	1	1	1	1	0	1	0	0	1	1	1	0	1	1	1
rPt_389678	1	1	1	1	1	1	1	1	1	1	1	1	1	1	1	1	1	1	1	1	1	1	1	1	1	1	1	1	1	1	1	1	1	1	1	1	1	1	1	1	1	1	1	1	1	1	1	1	1
rPt_505512	1	1	1	1	1	1	1	1	1	1	1	1	1	1	1	1	1	1	1	1	1	1	1	1	1	1	1	1	1	1	1	1	1	1	1	1	1	1	1	1	1	1	1	1	1	1	1	1	1
rPt_410992	0	1	0	1	1	0	1	1	1	0	1	0	1	1	1	0	0	1	0	1	1	1	0	1	1	0	1	0	1	1	1	1	1	1	1	0	0	1	1	0	1	0	1	1	1	0	1	0	1
rPt_400777	1	1	1	0	1	0	1	0	0	1	1	0	1	1	1	0	0	1	0	1	1	1	1	0	0	0	1	1	1	1	0	1	1	0	1	0	0	1	1	1	1	0	1	1	1	1	1	1	0
rPt_402657	0	1	1	1	1	1	1	1	0	1	1	1	1	1	1	1	1	0	1	1	1	1	1	0	1	0	1	0	1	1	1	1	1	1	0	1	0	1	1	1	1	0	1	1	0	1	1	1	1
rPt_398737	1	0	1	1	1	1	1	0	0	1	0	1	0	1	0	1	1	1	0	0	1	0	0	0	1	1	1	1	0	1	0	1	1	0	1	0	1	1	1	1	0	1	1	1	0	1	1	0	1
rPt_505404	0	1	0	1	1	0	1	1	1	0	1	0	1	1	1	0	0	1	0	1	1	1	0	1	1	0	1	0	1	1	1	1	1	1	1	0	0	1	1	0	1	0	1	1	1	0	1	0	1
rPt_411109	1	1	1	1	0	0	1	0	0	1	1	0	1	0	1	1	1	1	0	0	1	0	1	1	0	1	1	0	1	1	0	0	0	1	1	0	1	0	0	1	1	1	0	1	1	1	0	1	1
rPt_389656	1	1	1	1	0	1	0	1	1	0	1	1	1	1	1	0	0	0	0	1	0	1	1	1	0	1	1	1	0	0	1	1	0	0	0	0	1	0	1	1	0	1	1	0	1	1	0	1	1
rPt_507887	1	1	1	0	0	0	1	0	0	1	1	1	1	0	0	0	0	0	1	1	1	0	0	1	1	1	0	0	1	0	1	1	1	1	1	1	1	0	0	1	1	1	1	1	1	1	0	1	0
rPt_508672	0	1	1	1	1	1	1	1	1	0	1	1	1	1	0	0	1	1	1	1	1	1	1	1	1	1	1	0	1	0	1	1	0	0	0	1	0	1	0	0	1	0	1	1	1	1	1	1	0
rPt_506794	1	0	1	1	1	1	1	0	0	1	0	1	0	1	0	1	1	1	0	0	1	0	0	0	1	1	1	1	0	1	0	1	1	0	1	0	1	1	1	1	0	1	0	1	0	1	1	0	1
rPt_509540	1	0	1	1	1	1	1	0	0	1	0	1	0	1	0	1	1	1	0	0	1	0	0	0	1	1	1	1	0	1	0	1	1	0	1	0	1	1	1	1	0	1	1	1	0	1	1	0	1
rPt_401688	1	1	0	1	1	1	0	1	0	1	0	1	0	1	1	1	1	1	1	1	1	1	1	0	0	0	1	1	1	1	1	0	0	0	0	0	0	1	1	1	0	0	1	1	0	0	1	0	1
rPt_507635	1	1	0	0	1	0	1	1	0	0	1	0	1	1	1	0	0	0	0	1	1	1	0	1	0	0	1	0	1	1	0	1	1	0	0	0	0	0	1	0	1	0	1	1	1	1	1	0	0
rPt_509552	1	1	0	1	0	1	1	0	1	1	0	1	0	0	1	0	0	1	1	1	1	1	1	0	1	1	0	0	0	1	1	1	0	0	1	0	1	1	1	1	1	1	1	1	0	1	0	1	1
rPt_402494	1	0	1	1	1	1	1	0	0	1	0	1	0	1	0	1	0	1	0	0	1	0	0	1	1	1	1	1	0	1	0	1	1	0	1	0	1	1	1	1	0	1	1	1	0	1	1	0	1
rPt_400398	1	0	0	0	1	0	1	1	0	0	1	0	1	1	1	0	0	0	1	1	0	1	0	1	0	0	1	0	0	1	0	1	1	0	0	0	0	0	1	0	1	0	1	1	1	1	1	0	1
rPt_507953	1	1	1	1	1	0	1	0	1	1	1	1	1	0	1	1	1	1	0	0	1	0	1	1	0	1	1	0	1	0	0	0	1	1	0	0	1	0	0	1	1	1	0	1	1	1	0	1	1
rPt_401486	1	0	0	1	1	0	1	0	0	1	0	1	1	0	0	1	1	1	1	1	1	0	0	1	1	0	1	1	1	1	1	0	1	0	1	1	1	1	1	0	1	0	1	1	0	1	1	0	1
rPt_508201	1	1	1	1	0	0	1	0	0	1	1	1	1	0	1	1	0	1	1	0	1	0	1	1	1	1	1	0	1	0	0	0	1	1	1	0	1	0	0	1	1	1	1	1	1	1	0	1	1
rPt_505220	1	1	1	0	0	0	1	0	0	1	1	1	1	0	0	0	0	0	1	1	1	0	0	1	1	1	0	0	1	0	1	1	1	1	1	0	1	0	0	1	1	1	1	1	1	1	0	1	0
rPt_402522	1	1	1	1	1	1	0	1	1	0	1	1	0	1	1	0	1	0	1	1	1	1	1	0	1	1	1	1	1	0	0	1	0	0	1	0	0	0	1	1	0	1	1	0	1	1	1	1	1
rPt_400851	1	1	1	0	1	0	1	1	1	1	0	1	1	1	0	1	0	0	1	1	1	1	1	1	1	1	1	1	1	0	1	1	1	1	0	1	0	0	0	1	1	0	1	1	1	1	1	1	0
rPt_398489	1	0	1	1	1	1	1	0	0	1	0	1	0	1	0	1	1	1	0	0	1	0	0	0	1	1	0	1	0	1	0	1	0	0	1	0	1	1	1	1	0	1	1	1	0	1	1	0	1
rPt_509473	1	1	1	0	1	0	1	1	0	0	1	0	1	1	1	0	0	0	0	1	1	1	0	1	0	0	1	0	1	1	0	1	1	0	0	0	0	0	1	0	1	0	1	1	1	1	1	0	0
rPt_401356	1	1	1	1	1	1	1	0	0	1	1	1	1	1	1	0	0	1	1	1	0	1	0	1	1	0	1	1	1	1	1	1	0	0	1	0	1	1	1	0	1	1	1	1	1	0	1	1	1
rPt_410775	1	1	1	1	1	1	0	1	1	0	1	1	0	1	1	0	0	0	1	1	1	1	1	0	1	1	1	1	1	0	0	1	0	0	0	0	0	0	1	1	0	1	1	0	1	1	1	1	1
rPt_411050	1	1	1	1	0	0	1	0	0	1	1	1	1	0	1	1	0	1	1	0	1	0	1	1	1	1	1	0	1	0	0	0	1	1	1	0	1	0	0	1	1	1	1	1	1	1	0	1	1
rPt_509243	1	1	1	1	1	0	1	1	0	1	1	1	1	1	1	1	1	1	1	0	1	1	0	0	1	1	1	1	1	1	1	0	1	1	0	1	1	1	0	0	1	1	0	1	1	1	1	0	0
rPt_506729	1	1	0	1	1	1	0	1	0	1	0	1	0	1	1	1	1	1	0	0	1	1	1	1	0	0	1	1	0	1	0	0	0	0	0	0	0	1	1	1	0	0	0	0	0	0	1	0	1
rPt_505424	1	0	0	0	1	0	1	0	0	1	0	1	1	0	0	1	1	1	1	1	1	0	0	1	1	0	1	1	1	1	1	0	1	0	1	1	1	1	1	0	1	0	0	1	0	1	1	0	0
rPt_398800	1	1	1	1	1	0	1	0	0	1	1	1	1	0	1	1	1	1	0	0	1	0	1	1	0	1	1	0	1	0	0	0	1	1	0	0	1	0	0	1	1	1	0	1	1	1	0	1	0
rPt_505546	1	0	1	1	1	0	1	1	0	0	1	0	1	1	1	0	1	1	1	1	1	1	0	0	1	1	1	1	1	1	1	1	0	0	1	1	0	1	1	1	1	1	1	0	1	0	1	0	0
rPt_508638	1	0	1	1	1	1	1	1	0	1	1	1	1	1	0	1	1	1	1	0	1	1	0	1	1	1	1	1	1	0	1	0	1	1	0	1	1	1	1	0	1	1	0	1	0	1	1	0	0
rPt_390030	1	0	1	1	1	0	1	1	0	0	1	0	1	1	1	0	1	1	1	1	1	1	0	0	1	1	1	1	1	1	1	1	0	0	1	1	0	1	1	1	1	1	1	0	1	0	1	0	0
rPt_506860	1	1	0	1	1	1	0	1	0	1	0	1	0	1	1	1	1	1	1	0	1	1	1	1	0	0	1	1	0	1	0	0	0	0	0	0	0	1	1	1	0	0	0	0	0	0	1	0	1
rPt_509356	1	1	1	1	1	0	0	1	0	1	1	1	1	1	1	1	1	0	0	0	0	1	0	1	0	1	1	1	1	1	1	0	1	1	1	1	1	1	1	1	1	1	1	0	1	1	1	1	1
rPt_508204	1	1	1	0	1	0	0	0	1	0	0	1	1	1	1	0	1	1	0	1	1	1	1	1	0	1	1	0	1	0	1	1	1	1	0	1	1	0	1	0	0	1	0	1	1	1	1	1	1
rPt_401346	1	1	1	1	0	1	0	1	1	0	1	1	1	1	1	1	0	0	0	1	1	1	1	1	0	1	1	1	0	0	1	1	0	0	0	0	1	0	1	1	0	1	1	0	1	1	0	1	1
rPt_509168	0	0	0	0	0	0	0	1	1	0	1	0	0	0	0	1	1	0	1	0	1	0	1	1	1	1	1	0	1	0	0	0	1	1	0	1	0	0	0	0	1	0	0	1	1	1	1	0	0
rPt_505263	0	1	0	0	1	0	1	0	1	0	0	1	1	1	1	0	1	1	0	1	1	1	0	1	0	1	0	0	1	0	1	1	1	1	0	1	1	1	1	0	0	1	0	1	0	0	1	1	1
rPt_506473	1	0	0	0	1	0	1	0	0	1	0	1	1	0	0	1	1	1	1	1	1	0	0	1	1	0	1	1	1	1	1	0	1	0	1	1	1	0	1	0	1	0	0	1	0	1	1	0	1
rPt_509435	1	1	1	1	1	0	1	1	0	1	1	1	1	1	1	1	1	0	0	1	0	1	0	1	0	1	1	1	1	1	1	0	1	1	1	1	1	0	0	0	1	1	1	1	1	1	1	1	0
rPt_506621	1	0	0	1	1	1	1	0	0	1	0	1	0	1	0	1	1	1	0	0	1	0	0	0	1	1	1	1	0	1	0	1	1	0	1	0	1	1	1	1	0	1	1	1	0	1	1	0	1
rPt_399606	1	1	1	0	0	0	1	0	1	1	1	1	1	0	0	0	1	0	1	1	1	0	0	1	1	1	0	0	1	0	1	1	1	1	1	1	1	0	0	1	1	1	1	1	1	1	0	1	0
rPt_508164	0	0	0	1	1	1	1	1	0	1	1	1	1	1	1	1	1	0	1	1	1	0	1	0	1	1	1	0	1	1	1	1	1	1	0	1	1	1	0	1	1	0	1	1	1	1	1	1	0
rPt_507302	1	1	1	1	1	1	1	1	1	1	1	1	1	1	1	1	1	0	1	1	1	1	0	1	0	1	1	1	1	0	1	1	1	0	1	1	1	1	0	1	1	0	1	1	1	0	1	1	1
rPt_399597	1	0	0	0	1	0	1	0	0	1	0	1	1	0	0	1	1	1	1	1	1	0	0	1	1	0	1	1	1	1	1	0	1	0	1	1	1	1	1	0	1	0	0	1	0	1	1	0	1
rPt_505620	1	1	1	1	1	0	0	1	0	1	1	1	1	1	1	1	1	0	0	0	0	1	0	1	0	1	1	1	1	1	1	0	1	1	1	1	1	0	0	0	1	1	1	1	1	1	1	1	0
wPt_344347	1	1	1	1	0	1	0	1	1	0	1	1	0	1	1	0	0	0	0	1	0	1	1	1	0	1	0	1	0	0	1	1	0	1	0	1	1	0	1	1	1	1	1	0	1	1	0	1	1
rPt_505954	1	0	1	1	1	0	1	1	0	0	1	0	1	1	1	0	1	1	1	1	1	1	0	0	1	1	1	1	1	1	1	1	0	0	1	0	0	0	1	1	1	1	1	0	1	0	1	0	0
rPt_505711	1	1	1	0	1	0	1	0	0	1	1	0	1	1	1	0	0	1	0	1	1	1	1	0	0	0	0	1	1	1	0	1	1	0	1	0	0	1	1	1	0	0	1	1	1	1	1	1	0
rPt_507838	1	0	0	0	1	0	1	0	0	1	0	1	1	0	0	1	1	1	1	1	1	0	0	1	1	0	1	1	1	1	1	0	1	0	1	1	1	1	1	0	1	0	0	1	0	1	1	0	1
rPt_402654	1	1	1	0	1	0	1	1	0	0	1	0	1	1	1	0	0	0	0	1	1	1	0	1	0	0	1	0	1	1	0	1	1	0	0	0	0	0	1	1	1	0	1	1	1	1	1	0	0
rPt_506974	1	1	1	0	1	0	1	1	1	0	0	1	0	1	1	1	0	0	1	1	1	1	1	1	1	1	1	1	1	0	1	1	1	1	0	1	0	0	0	1	1	0	1	1	1	1	1	1	0
rPt_400783	0	0	0	1	0	1	0	1	0	0	1	1	1	0	1	0	0	1	0	0	1	1	1	1	0	1	0	1	1	1	0	0	1	1	1	0	1	1	1	0	1	1	1	0	0	0	1	0	0
rPt_508614	1	1	1	0	1	1	1	0	0	1	0	1	1	1	1	1	0	1	0	0	0	1	1	1	1	0	1	0	1	1	0	0	0	0	1	1	0	0	1	0	1	0	0	0	1	1	1	1	1
rPt_400124	1	1	1	1	1	0	1	1	0	1	1	1	1	1	1	1	1	1	1	0	1	1	0	1	0	1	1	1	1	1	1	0	1	1	1	1	1	0	0	0	1	1	1	1	1	1	1	0	0
rPt_401495	0	1	0	0	0	0	1	0	0	0	0	0	0	0	1	0	1	1	0	1	1	0	1	1	1	1	0	0	1	1	1	0	0	1	1	0	0	0	1	0	1	1	1	1	0	1	0	1	1
rPt_505153	1	1	0	1	1	1	0	1	1	1	0	1	0	1	1	1	1	1	0	0	0	1	1	1	0	0	0	1	0	1	0	0	0	0	0	0	0	1	1	1	0	0	0	0	0	0	1	0	1
rPt_509704	1	0	1	1	1	0	1	1	0	0	1	0	1	1	1	0	1	1	1	0	1	1	0	0	1	1	1	1	1	1	1	1	0	0	1	1	0	1	1	1	1	1	1	0	1	0	1	0	0
rPt_505564	1	0	1	1	1	1	1	0	1	1	1	1	1	1	1	1	1	0	1	1	1	0	1	1	0	1	1	0	1	1	1	1	1	1	0	0	1	1	1	0	0	1	0	0	0	0	1	0	0
rPt_398773	0	0	1	1	1	1	0	1	1	1	1	1	0	1	1	1	1	0	1	1	1	1	1	0	1	0	0	1	0	1	1	1	1	1	1	1	0	1	1	0	0	1	1	0	0	0	1	0	1
rPt_507366	1	1	1	1	1	0	1	0	1	1	1	1	1	0	1	1	1	1	0	0	1	0	1	1	0	1	1	0	1	0	0	0	1	1	0	0	0	0	0	1	1	1	0	1	1	1	0	1	0
rPt_509220	1	0	0	0	1	0	1	0	0	1	0	0	1	0	0	1	1	1	1	0	1	0	0	1	1	0	1	0	1	1	1	0	1	0	1	0	1	1	1	0	1	0	0	1	0	1	1	0	0
rPt_509058	1	0	0	0	1	0	1	0	0	1	0	1	1	0	0	1	1	1	1	0	1	0	0	1	1	0	1	0	1	1	1	0	1	0	1	0	1	1	1	0	1	0	0	1	0	1	1	0	0
rPt_505900	1	1	1	1	1	0	1	1	0	1	1	1	1	1	1	1	1	1	1	0	1	1	0	1	0	1	1	1	1	1	1	0	1	1	1	1	1	0	0	0	1	1	1	0	1	1	1	0	0
wPt_8760	1	1	1	1	1	0	1	1	1	1	1	1	1	1	1	0	1	1	1	1	1	0	1	0	0	0	0	1	1	1	1	0	0	0	0	1	1	1	0	1	1	0	1	1	1	0	1	1	0
rPt_411506	1	1	1	1	1	0	0	0	1	0	0	1	1	0	1	0	1	1	0	1	1	1	1	1	0	1	1	0	1	0	1	1	1	1	0	1	1	0	1	0	0	1	0	1	1	1	1	1	1
rPt_508427	1	1	0	1	1	1	0	1	1	1	0	1	0	1	1	1	0	1	0	1	1	1	1	1	0	0	1	1	0	1	0	0	0	0	0	0	1	1	1	1	0	0	0	1	0	1	1	0	1
rPt_401305	1	1	1	1	0	1	0	0	1	1	0	1	1	0	1	1	1	0	1	1	1	1	1	0	1	1	0	1	1	1	1	0	0	1	1	1	1	1	0	1	1	1	1	0	0	1	0	1	1
rPt_402069	1	1	1	0	0	1	1	1	0	0	0	1	1	1	1	0	0	1	1	1	0	1	0	1	1	0	1	1	1	1	1	1	0	0	1	0	1	1	1	1	1	1	1	1	1	0	1	1	1
rPt_402059	1	0	1	0	1	0	0	1	1	0	0	0	0	0	0	0	0	1	0	1	1	0	1	1	0	1	0	1	1	1	0	1	0	0	1	0	1	0	0	0	1	1	1	1	1	1	0	0	1
rPt_401781	1	1	0	1	0	1	0	0	0	1	1	0	1	0	1	0	1	1	0	0	1	1	0	0	0	0	1	1	0	1	0	0	1	0	1	0	1	1	0	0	1	1	1	1	0	0	0	0	1
rPt_508919	1	0	0	0	1	0	1	0	0	1	0	0	0	1	0	1	1	1	0	1	0	0	0	1	1	0	1	1	1	1	1	0	1	0	1	0	1	1	0	1	1	0	1	1	0	1	1	0	0
rPt_389305	0	1	1	1	1	0	0	1	1	0	1	1	1	0	1	0	0	0	1	0	0	1	0	1	0	1	0	1	0	0	1	1	0	1	0	1	0	0	1	0	0	1	1	0	1	1	0	1	1
rPt_507032	0	1	0	1	1	1	1	1	1	0	1	1	0	1	1	1	0	0	1	0	0	0	0	1	1	1	0	1	1	0	1	1	0	1	0	1	1	0	1	0	0	1	0	1	0	1	0	1	1
rPt_390711	1	0	1	1	0	1	1	1	1	0	0	1	0	1	0	1	1	0	1	1	1	0	0	1	1	1	1	1	1	0	1	0	0	1	1	1	1	1	0	0	1	1	1	0	0	1	0	1	1
rPt_506193	1	1	1	0	1	0	1	0	0	1	1	0	1	1	1	0	0	1	0	0	1	1	1	1	0	0	1	1	1	1	0	0	1	0	0	0	0	1	0	1	1	0	0	0	1	1	1	1	0
rPt_508079	1	1	1	1	0	1	1	0	0	1	1	1	1	1	1	0	0	1	1	1	0	1	0	1	1	0	1	1	1	1	1	1	0	0	1	0	1	1	1	1	1	1	1	1	0	0	1	1	1
rPt_400987	1	1	1	0	0	1	1	1	0	0	1	1	1	1	1	0	0	1	1	1	0	1	0	1	1	0	1	1	1	1	1	1	0	0	1	0	1	1	1	1	1	1	1	1	1	0	1	1	1
rPt_399735	0	1	0	0	0	0	1	0	0	0	1	0	0	0	1	0	1	1	0	0	1	0	1	1	1	1	0	1	1	1	0	0	0	1	1	0	0	0	1	0	0	1	1	0	0	1	0	1	1
rPt_508869	1	0	1	1	0	0	0	1	1	0	0	1	0	1	0	1	1	0	1	1	1	1	1	1	0	1	1	1	1	1	1	1	1	1	1	0	1	1	0	1	0	1	1	1	0	1	1	0	0
rPt_400475	1	1	1	0	1	1	1	0	1	1	0	0	1	0	1	0	0	0	0	0	0	0	0	0	0	0	0	1	1	1	1	0	0	1	1	1	1	0	1	1	0	1	0	1	1	1	0	1	1
rPt_410924	1	1	1	1	1	0	1	0	0	1	1	0	0	0	1	1	1	0	0	0	1	0	1	1	1	1	1	0	1	0	0	1	1	0	0	0	1	0	0	0	1	0	0	1	1	1	0	1	0
rPt_508160	1	0	1	1	1	1	1	0	1	1	1	1	1	1	1	0	0	1	1	1	1	1	0	1	1	0	1	1	1	1	1	1	0	0	1	0	1	1	1	1	1	1	1	1	1	0	1	1	1
rPt_508272	0	1	0	0	1	1	1	0	1	0	0	1	0	1	1	1	1	1	1	0	0	1	0	0	0	0	1	1	1	1	0	0	0	0	1	1	0	1	1	1	0	1	1	1	1	1	1	0	1
rPt_398480	1	0	1	1	1	1	1	1	1	0	0	1	0	1	1	1	1	0	1	1	1	0	0	1	1	1	1	0	1	0	1	0	0	1	1	1	1	1	0	1	0	1	0	0	0	1	0	1	1
rPt_509627	1	1	1	0	1	0	0	0	0	1	0	0	0	1	1	1	0	0	0	1	0	1	1	1	0	0	1	1	0	1	0	0	1	1	1	0	1	1	0	1	0	1	0	0	1	0	0	0	1
rPt_509422	0	1	0	0	1	1	0	0	1	1	0	1	1	1	1	1	1	1	1	1	1	1	0	0	1	0	1	0	0	1	0	0	0	0	1	1	0	1	1	1	0	1	1	1	1	1	1	0	1
rPt_508786	1	1	1	1	0	1	0	1	1	0	1	1	0	1	1	0	0	0	1	1	1	1	1	1	0	1	0	1	0	0	1	1	0	1	0	1	1	0	1	1	0	1	1	0	1	1	0	1	1
rPt_1348	0	1	0	0	0	0	1	1	1	0	0	1	0	1	1	0	1	1	0	1	0	1	0	1	0	1	0	0	1	0	1	1	1	1	0	1	1	0	1	0	0	1	1	1	0	0	1	1	0
rPt_507164	0	1	0	0	0	0	0	0	1	0	0	0	0	1	1	1	0	0	1	1	0	0	1	0	0	0	0	1	0	1	0	1	0	0	1	0	0	1	1	1	0	0	1	0	1	1	0	1	1
rPt_400374	1	1	0	1	1	1	1	0	1	1	0	1	0	1	1	1	1	0	1	1	1	0	1	1	0	1	1	1	0	1	1	1	1	1	0	1	1	0	0	1	1	1	0	1	0	1	1	0	0
rPt_389261	1	0	1	1	0	1	0	1	1	0	1	1	1	1	1	1	0	1	1	1	1	0	0	0	1	0	0	1	1	1	1	1	0	1	1	1	0	1	1	1	0	1	1	0	0	0	1	0	1
rPt_505136	0	1	0	0	0	0	1	0	0	0	1	0	0	0	1	0	1	1	0	0	1	0	1	1	1	1	0	0	1	1	0	0	0	1	1	0	0	0	1	0	1	1	0	0	0	1	0	1	1
rPt_411113	1	1	1	0	1	0	0	0	0	1	0	0	0	1	1	1	0	0	0	1	0	1	1	1	0	0	1	1	0	1	0	0	1	1	1	1	1	1	0	1	0	1	0	0	1	0	0	0	1
rPt_401099	1	1	1	1	0	1	0	1	1	0	1	1	0	1	1	0	0	0	0	0	0	1	1	1	0	1	1	1	0	0	1	1	0	1	0	1	1	0	1	1	0	1	1	0	1	1	0	1	1
rPt_508587	1	0	1	0	0	1	0	0	1	1	1	1	1	1	1	0	0	1	1	1	1	0	0	0	1	1	0	1	1	1	1	1	0	1	1	1	1	1	1	1	0	1	1	0	0	0	1	0	1
rPt_398705	1	1	1	0	1	0	0	1	0	1	0	0	0	1	1	1	0	0	0	1	0	1	1	1	0	0	1	1	0	1	0	0	1	1	1	0	1	1	1	1	0	1	0	0	0	0	1	0	1
rPt_506747	0	0	1	1	1	1	0	1	1	1	1	1	0	1	1	0	1	0	1	1	1	1	1	0	1	0	0	1	0	1	1	1	1	1	1	1	0	1	1	0	0	1	1	0	0	0	1	0	1
rPt_509641	1	1	0	1	0	1	0	0	0	1	1	0	0	0	1	0	1	1	0	0	1	1	1	0	0	0	1	0	0	1	0	0	1	0	1	0	1	1	0	0	1	1	0	1	0	0	0	1	1
rPt_410872	1	1	1	0	1	0	0	1	0	1	0	0	0	1	1	1	0	0	0	1	0	1	1	1	0	0	1	1	0	1	0	0	1	1	1	0	1	1	1	1	0	1	0	0	0	0	1	0	1
rPt_398836	1	1	0	0	0	0	1	0	1	1	1	0	0	0	0	0	0	1	0	1	0	0	1	1	1	1	0	1	1	1	0	0	0	1	1	0	1	0	1	0	1	1	0	0	0	1	0	1	1
rPt_399979	0	1	0	0	0	0	1	0	0	0	1	0	0	0	1	0	1	1	0	0	1	0	1	0	1	1	0	0	1	1	0	0	0	1	0	0	0	0	1	0	1	1	0	0	0	1	0	1	1
rPt_505391	1	0	0	0	1	1	0	1	0	1	1	0	0	0	1	0	1	1	0	0	0	0	1	0	1	1	0	0	0	1	1	1	1	0	1	1	1	0	1	1	1	1	1	0	0	1	0	0	1
rPt_401119	1	1	1	0	1	0	0	0	0	1	0	0	0	1	1	1	0	0	0	0	0	1	0	0	0	1	1	1	0	1	0	0	1	1	1	0	1	1	1	1	0	1	0	0	1	0	0	0	1
rPt_400179	1	1	1	1	0	1	0	1	1	0	1	1	0	1	1	0	0	0	0	1	0	1	1	1	0	1	1	1	0	0	1	1	0	1	0	1	1	0	1	1	0	1	1	0	1	1	0	1	1
rPt_507504	1	1	1	1	1	1	1	0	1	1	1	1	1	1	1	0	0	1	1	1	0	1	0	1	1	0	1	1	1	1	1	1	0	0	1	0	1	1	1	1	1	1	1	1	1	0	1	1	1
rPt_398543	1	1	1	1	0	1	0	1	1	0	1	1	1	1	1	0	0	0	0	1	1	1	1	1	0	1	1	1	0	0	1	1	0	1	0	0	1	0	1	1	0	1	1	0	1	1	0	1	1
rPt_509131	1	1	1	0	1	1	1	0	1	1	0	0	0	0	0	0	0	0	0	0	0	0	0	0	0	1	0	1	1	1	1	0	0	1	1	1	1	0	1	1	0	1	0	1	1	1	0	1	1
rPt_411422	0	1	1	0	1	1	0	1	0	1	1	1	1	1	0	1	1	0	0	0	0	1	0	1	0	1	0	1	1	1	1	1	1	0	1	1	1	0	1	1	0	1	0	1	0	1	1	1	1
rPt_506066	1	1	1	1	0	1	1	1	1	1	0	1	0	1	1	1	1	1	1	1	1	1	1	1	1	1	1	1	1	0	1	0	0	1	1	1	1	1	0	1	1	1	0	0	0	1	0	1	1
rPt_401359	1	1	1	0	1	0	0	0	0	1	0	0	0	1	1	1	0	0	0	1	0	1	1	1	0	0	1	1	0	1	0	0	1	1	1	1	1	1	0	1	0	1	0	0	1	0	0	0	1
rPt_507078	1	0	1	1	0	1	1	0	0	1	1	1	1	1	1	0	0	1	1	1	0	1	0	1	1	0	1	1	1	1	1	0	0	0	1	0	1	1	1	1	0	1	1	1	0	0	1	1	1
rPt_401636	1	1	1	1	0	1	0	1	1	0	1	1	1	1	1	0	0	0	1	1	1	1	1	0	1	1	1	1	1	0	0	1	0	0	0	0	0	0	1	1	0	1	1	0	1	1	1	1	1
rPt_506954	0	1	1	0	1	1	0	1	0	1	1	1	1	1	0	1	1	0	0	0	0	1	1	1	0	1	0	1	1	1	1	1	1	0	1	1	1	0	1	1	0	1	0	1	0	0	1	1	1
rPt_398503	0	1	1	0	1	1	0	1	0	1	1	1	1	0	0	1	1	0	0	0	0	1	0	1	0	1	0	1	1	1	1	1	1	0	1	1	0	0	1	1	0	1	0	1	0	0	1	1	1
rPt_509312	0	1	0	0	0	0	1	0	0	0	1	0	0	0	1	0	1	1	0	0	1	0	1	1	1	1	0	0	1	1	0	0	0	1	1	0	0	0	1	0	0	1	0	0	0	1	0	1	1
rPt_410913	1	1	0	0	0	0	1	0	1	1	1	0	0	0	1	0	0	1	0	1	1	0	1	0	1	1	0	1	1	1	0	0	0	1	1	0	1	0	1	0	1	1	0	0	0	1	0	1	1
wPt_344500	0	0	1	1	1	1	0	1	1	1	1	1	0	1	0	0	1	0	1	1	1	1	1	0	1	0	0	1	0	1	0	1	1	1	1	1	0	1	1	0	0	0	1	0	0	0	1	0	0
rPt_508478	1	0	0	1	0	1	0	0	0	0	1	0	1	0	1	0	1	1	0	0	1	1	0	1	0	0	0	0	0	1	0	0	1	0	1	0	1	1	1	0	1	1	1	0	0	0	0	0	1
rPt_402045	1	1	1	1	1	0	1	0	0	1	1	0	0	0	1	1	1	0	0	0	1	0	1	1	1	1	1	0	1	0	0	1	1	0	0	0	1	0	0	0	1	0	0	1	1	1	0	1	0
rPt_508657	1	1	1	1	1	1	1	0	1	1	1	1	1	1	1	0	0	1	1	1	1	1	0	1	1	0	1	1	1	1	1	1	0	0	1	0	1	1	1	1	1	1	1	1	1	0	1	1	1
rPt_508639	1	1	1	1	1	1	1	1	1	1	0	1	0	1	1	1	1	0	1	1	1	1	1	1	1	0	1	1	1	0	0	1	1	1	1	0	1	1	1	1	1	1	0	1	0	0	1	0	0
rPt_508369	1	1	1	1	1	0	1	1	1	1	1	1	1	1	1	0	1	1	1	0	1	0	1	0	0	1	0	0	1	1	1	0	0	0	0	1	1	1	0	1	1	0	1	1	1	0	1	1	0
rPt_505781	0	1	1	0	0	0	0	1	1	0	1	0	0	1	1	1	1	1	1	1	0	1	1	1	0	0	1	0	1	0	1	0	1	1	0	1	0	1	1	0	1	0	0	0	1	1	0	1	0
wPt_0540	0	1	0	0	0	0	1	0	0	0	1	0	0	0	0	0	1	1	0	0	0	0	1	1	1	1	0	0	1	1	0	0	0	1	1	0	0	0	1	0	1	1	1	0	0	1	0	1	1
rPt_509735	0	1	0	1	1	1	1	1	1	0	1	1	0	1	1	1	0	0	1	0	0	0	0	1	1	1	0	0	1	0	1	1	0	1	0	1	1	0	1	0	0	1	0	1	0	1	0	1	1
rPt_399642	1	0	1	0	1	0	0	1	1	0	1	0	0	0	0	0	0	1	0	1	1	0	1	1	0	1	0	1	1	1	0	0	0	0	1	0	1	0	0	0	1	1	0	0	1	1	0	0	1
rPt_507491	1	1	1	1	0	1	0	0	0	1	0	1	1	0	1	1	1	1	1	1	1	0	1	0	0	1	0	1	1	1	0	0	0	1	1	1	1	1	0	1	1	1	0	0	0	1	0	1	0
rPt_398510	0	1	1	0	1	1	0	0	0	1	1	1	1	1	1	1	1	0	0	1	0	1	0	1	0	1	1	1	1	1	0	1	1	0	0	1	1	1	0	1	0	1	1	0	1	1	1	1	0
rPt_399879	1	1	0	0	1	0	1	0	0	1	0	1	1	0	0	1	1	1	1	1	0	0	0	1	1	0	1	1	1	1	1	0	1	0	1	1	1	1	0	0	1	0	0	1	0	1	1	0	0
rPt_400833	1	1	1	0	1	1	1	0	1	1	0	0	1	0	1	0	0	0	0	0	0	0	0	0	0	0	0	1	1	1	1	0	0	1	1	0	1	0	1	1	0	1	0	1	1	1	0	1	1
rPt_400803	1	1	1	1	1	0	1	1	1	1	1	1	1	1	1	0	1	1	1	0	1	0	1	0	0	1	0	0	1	1	1	0	0	0	0	1	1	1	0	1	0	0	1	1	1	0	1	1	0
rPt_507970	1	0	1	0	1	0	0	1	1	0	1	0	0	0	0	0	0	1	0	1	1	0	1	1	0	1	0	1	1	1	0	0	0	0	1	0	1	0	0	0	1	1	0	0	1	1	0	0	1
rPt_505227	1	1	1	0	1	0	0	1	1	1	0	0	0	1	1	0	0	0	0	0	0	1	0	0	0	1	0	1	0	1	0	0	1	1	1	1	1	1	1	1	0	1	0	1	1	1	0	1	1
rPt_402389	0	1	1	0	1	1	0	0	0	1	1	1	1	1	1	1	1	0	0	1	0	1	0	1	0	1	1	1	1	1	0	1	1	1	0	1	1	1	0	1	0	1	1	1	1	1	1	1	0
rPt_411103	0	1	1	0	1	1	0	0	0	1	1	1	1	0	1	1	1	0	0	0	0	1	0	1	0	1	1	1	1	1	0	0	1	1	0	1	1	1	1	0	0	1	1	1	1	1	1	1	0
rPt_505544	1	1	1	0	1	0	0	0	1	1	0	0	0	1	1	0	0	0	0	0	0	1	0	0	0	1	0	1	0	1	0	0	1	1	1	1	1	1	1	1	0	1	0	0	1	1	0	1	1
rPt_506263	1	1	0	0	1	0	1	0	0	1	0	1	1	0	0	1	1	1	1	1	0	0	0	1	1	0	1	1	1	1	1	0	1	0	1	1	1	1	0	0	1	0	0	1	0	1	1	0	0
rPt_508099	1	0	0	0	1	1	0	1	0	1	1	0	0	0	0	0	1	1	0	0	0	0	1	0	1	1	0	0	0	1	1	1	1	1	1	1	1	0	1	1	1	1	0	0	0	1	0	0	1
rPt_508377	1	1	1	0	1	0	0	0	0	1	0	0	0	1	1	1	0	0	0	1	0	1	1	1	0	0	1	1	0	1	0	0	1	1	1	1	1	0	0	1	0	1	0	0	1	0	0	0	1
rPt_507589	1	1	0	0	1	0	1	0	0	1	0	1	1	0	0	1	1	1	0	1	0	0	0	1	1	0	1	1	1	1	1	0	1	0	1	1	0	1	0	0	1	0	1	1	0	1	1	0	0
rPt_400278	0	1	0	0	0	0	1	0	0	0	1	0	0	0	1	0	1	1	0	0	1	0	1	1	1	1	0	0	1	1	0	0	0	1	1	0	0	0	1	0	1	1	0	0	0	1	0	1	1
rPt_399825	1	1	0	0	1	0	1	0	0	1	0	1	1	0	0	1	1	1	1	1	0	0	0	1	1	0	1	1	1	1	1	0	1	0	1	1	1	1	0	0	1	0	1	1	0	1	1	0	0
wPt_378065	0	1	1	0	1	1	0	0	0	1	1	1	1	0	1	1	1	0	0	0	0	1	0	1	0	1	1	1	1	1	0	0	1	1	0	1	1	1	1	0	0	1	1	1	1	1	1	1	0
rPt_506967	1	1	1	0	1	0	0	0	0	1	0	0	0	1	1	1	0	0	0	1	0	1	1	1	0	0	1	1	0	1	0	0	1	1	1	1	1	0	0	1	0	1	0	0	1	0	0	0	1
rPt_398498	0	1	1	0	1	1	0	0	0	1	1	1	1	1	0	1	1	0	0	0	0	1	0	1	0	1	1	1	1	1	0	0	1	0	0	1	1	1	0	1	0	1	1	0	1	1	1	1	0
rPt_508194	1	1	1	0	1	0	0	0	0	1	0	0	0	1	1	1	0	0	0	1	0	1	1	1	0	0	1	1	0	1	0	0	1	1	1	1	1	0	0	1	0	1	0	0	0	0	0	0	1
rPt_411168	0	1	1	0	1	1	0	0	0	1	1	1	1	1	1	1	1	0	0	0	0	1	0	1	0	1	1	1	1	1	0	1	1	0	0	1	1	1	0	1	0	1	1	0	1	1	1	1	0
rPt_507926	1	0	0	1	1	1	0	1	1	1	0	1	0	1	1	1	1	1	0	0	1	1	1	1	0	0	1	1	0	1	0	0	0	0	0	0	0	1	1	1	0	0	0	0	0	0	1	0	1
rPt_6661	1	1	0	1	1	1	0	1	0	0	0	1	0	1	1	1	1	1	1	0	1	1	1	0	0	0	1	1	0	1	0	0	0	0	0	0	0	1	1	1	0	0	0	0	0	0	1	0	1
rPt_390262	1	1	1	1	1	1	1	1	1	1	1	1	1	1	1	1	1	1	1	1	1	1	1	1	1	1	1	1	1	1	1	1	1	1	1	1	1	1	1	1	1	1	1	1	1	1	1	1	1
rPt_505837	0	1	1	0	1	1	0	0	0	1	1	1	1	1	1	1	1	0	0	0	0	1	0	1	0	1	1	1	1	1	0	1	1	1	0	1	1	1	1	0	0	1	1	1	1	1	1	1	0
rPt_402487	1	1	1	1	1	1	1	1	1	1	1	1	1	1	1	1	1	1	1	1	1	1	1	1	1	1	1	1	1	1	1	1	1	1	1	1	1	1	1	1	1	1	1	1	1	1	1	1	1
rPt_400468	0	1	0	1	1	1	0	0	0	1	1	1	1	0	0	1	1	0	0	1	0	1	0	1	0	1	1	1	1	1	0	1	1	1	0	1	1	1	1	1	0	1	1	1	1	1	1	1	0
rPt_402485	1	1	1	0	0	0	0	1	0	1	0	0	0	1	1	1	0	0	0	1	0	1	1	1	0	1	0	0	0	1	1	0	1	1	1	0	1	1	1	1	1	1	1	0	0	0	1	1	1
rPt_505912	1	1	0	0	1	0	1	1	0	0	1	0	1	1	1	0	0	1	0	1	1	1	0	1	0	0	1	1	1	1	0	1	1	0	1	0	0	1	1	1	1	0	1	1	1	1	1	1	0
rPt_390337	0	0	0	0	1	0	1	0	0	1	0	1	1	0	0	1	1	1	1	1	1	0	0	1	1	0	1	1	1	1	1	0	1	1	1	1	1	1	1	0	1	0	1	1	0	0	1	0	1
rPt_399818	1	0	1	1	0	0	0	1	0	0	1	0	0	1	1	0	1	1	1	0	0	0	0	0	1	0	0	0	1	1	1	1	1	1	1	0	0	1	1	1	1	1	1	0	0	0	1	1	0
rPt_400310	1	0	1	1	1	1	1	1	0	1	1	1	1	1	0	1	1	1	1	0	1	1	1	1	1	1	1	1	1	0	1	1	1	1	0	1	1	1	1	0	1	1	0	1	0	1	1	0	0
rPt_389413	1	0	1	1	0	0	0	1	0	0	1	1	0	1	1	0	0	1	1	0	1	0	0	0	1	0	0	0	1	1	1	0	1	1	1	0	0	1	1	1	1	0	1	0	1	0	1	1	1
rPt_399953	1	1	1	1	1	0	1	1	1	0	1	0	0	0	1	1	1	0	1	0	1	1	0	1	1	0	1	0	0	0	0	1	1	0	0	1	1	1	0	0	1	0	1	1	1	1	1	1	0
rPt_401327	1	0	1	1	0	0	0	1	0	0	1	1	0	1	1	0	0	1	1	0	1	0	0	0	1	0	0	0	1	1	1	0	1	1	1	0	0	1	1	1	1	0	1	0	1	0	1	1	1
rPt_399859	1	0	1	1	0	0	0	1	0	0	1	1	0	1	1	0	0	1	1	0	1	0	0	0	1	0	0	0	1	1	1	0	1	1	1	0	0	1	1	1	1	0	1	0	0	0	1	0	1
rPt_389808	1	0	1	1	0	0	0	1	0	0	1	0	0	1	1	0	0	1	1	0	0	0	0	0	1	0	0	0	1	1	1	0	1	1	1	0	0	1	0	1	1	0	1	1	1	0	1	0	1
rPt_398656	1	0	1	1	1	1	1	1	0	1	1	1	1	1	0	1	1	1	1	0	1	1	1	1	1	1	1	1	1	0	1	0	1	1	0	1	1	1	0	0	1	1	0	1	0	1	1	0	0
rPt_400788	1	0	1	0	1	1	1	0	0	1	0	0	1	1	0	0	1	1	0	1	1	1	1	1	1	0	1	1	1	1	0	0	1	0	1	0	0	1	0	1	1	0	1	1	0	1	1	0	1
rPt_390260	1	0	0	1	1	0	1	1	1	0	1	0	0	0	0	1	1	0	1	0	1	1	0	1	0	0	1	0	0	0	0	1	1	0	0	1	1	1	0	0	1	0	1	1	1	1	1	1	0
rPt_389611	1	0	0	0	1	0	1	0	0	1	0	1	1	0	0	1	1	1	1	1	1	1	0	1	1	0	1	1	1	1	1	0	1	0	1	1	1	1	1	1	1	0	0	1	0	1	1	0	1
rPt_398506	1	1	1	1	1	0	1	1	1	0	1	0	0	0	0	1	1	0	1	0	1	1	0	1	1	0	1	0	0	0	0	1	1	0	0	1	1	1	0	0	1	0	0	1	1	1	1	1	0
rPt_411522	1	1	1	1	1	0	1	0	1	1	1	0	1	0	1	1	1	1	0	0	1	0	1	1	0	1	1	0	1	1	0	0	1	1	0	0	1	0	0	1	1	1	0	1	1	1	0	1	1
rPt_400060	0	0	0	0	1	0	1	0	0	1	0	1	1	0	0	1	1	1	1	1	1	0	0	1	1	0	0	1	1	1	1	0	1	1	1	1	1	1	1	0	1	0	1	1	0	1	1	0	0
wPt_117257	1	1	1	1	0	0	1	0	1	1	1	1	1	0	0	0	1	0	0	0	1	0	1	1	1	1	0	0	1	0	1	1	1	1	1	1	1	0	0	1	1	1	1	1	1	0	0	1	1
rPt_509009	1	0	1	1	1	0	1	1	0	0	1	0	1	1	0	0	0	1	1	1	1	1	0	0	1	1	1	1	1	1	1	1	0	0	1	1	0	1	1	1	1	1	1	0	1	0	1	0	0
rPt_399245	1	0	0	0	1	0	1	0	0	1	0	1	1	0	0	1	1	1	1	1	1	0	0	1	1	0	1	1	1	1	1	0	1	1	1	1	1	1	1	0	1	0	1	1	0	1	1	0	0
rPt_402091	0	1	0	0	0	0	0	1	1	0	1	0	1	1	1	1	1	1	1	1	0	1	1	1	0	0	1	0	1	0	1	0	1	1	0	1	1	1	0	0	1	0	1	0	1	1	0	1	0
rPt_508867	1	0	1	1	0	0	0	1	0	0	1	1	0	1	1	0	0	1	1	0	1	0	0	0	1	0	0	0	1	1	1	0	1	1	1	0	0	1	0	1	1	0	1	0	1	0	1	1	1
rPt_399991	0	0	0	0	1	0	1	0	0	1	0	1	1	0	0	1	1	1	1	1	1	0	0	1	1	0	1	1	1	1	1	0	1	1	1	1	1	1	1	0	1	0	0	1	0	1	1	0	1
rPt_508690	0	0	0	0	1	0	1	0	0	1	0	1	1	0	0	1	1	1	1	1	1	0	0	1	1	0	1	1	1	1	1	0	1	1	1	1	1	1	1	0	1	0	0	1	0	1	1	0	1
rPt_389731	0	1	1	1	0	0	1	1	1	1	1	1	1	1	1	1	0	0	1	1	1	1	1	1	1	1	1	1	1	0	0	1	0	1	1	0	1	0	0	0	1	1	0	1	1	0	1	1	0
rPt_401505	1	0	1	0	1	1	1	0	1	1	0	0	1	1	0	0	1	1	0	1	1	1	1	1	1	0	1	1	1	1	0	0	1	0	1	0	0	1	0	1	1	0	1	1	0	1	1	0	1
rPt_390501	1	0	0	0	1	1	1	0	0	1	0	0	0	1	0	1	1	1	0	1	0	0	1	1	1	0	1	1	1	1	1	0	1	0	1	0	1	1	0	1	1	0	1	1	0	1	1	0	1
rPt_506330	1	0	1	1	1	1	1	1	0	1	1	1	1	1	0	1	1	1	1	0	1	1	1	1	1	1	1	1	1	0	1	0	1	1	0	1	1	1	1	0	1	1	0	1	0	1	1	0	0
rPt_390233	1	1	1	1	1	0	1	1	1	0	1	1	1	0	0	1	1	0	1	0	1	1	0	1	1	1	1	1	0	0	1	1	0	0	0	1	0	1	0	0	0	0	1	1	1	0	1	1	0
rPt_509392	1	1	1	1	0	0	1	0	1	1	1	1	1	0	0	0	1	0	0	1	1	0	1	1	1	1	0	0	1	0	1	1	1	1	1	1	1	0	0	1	1	1	1	1	1	0	0	1	1
rPt_410942	1	1	1	0	0	0	1	0	0	1	1	1	1	0	1	0	0	0	1	0	1	1	0	1	1	1	1	0	1	0	1	1	1	1	1	0	0	0	0	1	1	1	1	1	1	1	0	1	1
rPt_507724	1	1	1	0	0	0	1	0	0	1	1	1	1	0	1	0	0	0	1	0	1	1	0	1	1	1	1	0	1	0	1	1	1	1	1	0	1	0	0	1	1	1	0	1	1	1	0	1	1
rPt_402367	1	1	1	1	1	0	1	0	1	1	1	1	1	0	1	1	1	1	0	0	1	0	1	1	1	1	1	0	1	0	0	0	1	0	0	0	1	0	0	1	1	1	0	1	1	1	0	1	1
rPt_401349	1	1	1	1	0	1	0	0	1	1	0	1	1	0	1	1	1	0	1	1	1	1	1	0	1	1	0	1	1	1	1	0	0	1	1	1	1	1	0	1	1	1	0	0	0	1	0	1	1
rPt_509728	1	0	0	0	1	0	1	0	0	1	0	1	1	0	0	1	1	1	1	1	1	0	0	1	1	0	1	1	1	1	1	0	1	1	1	1	1	1	1	0	1	0	0	1	0	1	1	0	1
rPt_505440	1	0	1	1	1	1	1	1	0	1	1	1	1	1	1	1	1	1	1	0	1	1	1	1	1	1	1	1	1	0	1	0	1	1	0	1	1	1	0	0	1	1	0	1	0	1	1	0	0
rPt_507609	0	1	1	1	0	0	1	1	0	1	0	1	1	1	1	1	0	0	1	1	1	1	1	1	1	1	1	1	1	0	0	1	0	1	1	0	1	0	0	0	1	1	0	1	1	0	1	1	0
rPt_399984	1	1	1	1	1	0	1	1	1	0	1	1	0	0	0	1	1	0	1	0	1	1	0	1	1	1	1	1	0	0	1	1	0	0	0	1	0	1	0	0	1	0	1	1	1	0	1	1	0
rPt_6659	1	0	1	1	1	1	1	1	0	1	1	1	1	1	1	1	1	1	1	0	1	1	0	1	1	1	1	1	1	0	1	0	1	1	0	1	1	1	0	0	1	1	0	1	0	1	1	0	0
rPt_411270	1	1	1	1	1	0	1	1	1	0	1	1	0	0	1	1	1	0	1	0	1	1	0	1	1	1	1	0	0	0	0	1	1	0	0	1	1	0	0	0	1	0	1	1	1	1	1	1	0
rPt_507802	1	0	1	1	1	0	1	1	0	0	1	0	1	1	1	0	1	1	1	1	1	1	0	0	1	1	1	1	1	1	0	1	0	0	1	1	0	1	1	1	1	1	1	0	1	0	1	0	0
rPt_507480	1	0	1	1	0	0	1	1	1	1	1	1	1	0	0	0	1	0	1	1	1	0	1	1	1	1	0	1	1	1	0	1	1	1	0	0	1	1	0	0	1	1	1	1	1	1	0	1	0
rPt_401220	1	0	1	0	1	0	0	1	1	0	1	0	0	0	0	0	0	1	0	1	1	0	1	1	0	1	0	1	1	1	1	0	0	0	1	0	1	0	0	0	1	1	1	0	1	1	0	0	1
rPt_505959	1	0	0	0	1	0	1	0	0	1	0	1	1	0	0	1	1	1	1	1	1	0	0	1	1	0	0	1	1	1	1	0	1	1	1	1	1	1	1	0	1	0	0	1	0	1	1	0	1
rPt_398700	0	1	1	1	1	1	1	0	0	0	1	0	1	0	1	1	1	1	0	1	0	0	1	0	0	1	0	0	1	1	1	0	0	1	0	1	1	1	1	0	0	0	1	1	1	1	0	1	1
rPt_506435	1	0	0	0	1	0	1	0	0	1	0	1	1	0	0	1	1	1	1	1	1	0	0	1	1	0	1	1	1	1	1	0	1	0	1	1	1	1	1	0	1	0	0	1	0	1	1	0	1
rPt_400159	1	1	1	0	1	0	0	1	0	1	0	0	0	1	1	1	0	0	0	1	0	1	1	1	0	0	1	1	0	1	0	0	1	1	1	1	1	1	1	1	0	1	0	0	0	0	1	0	1
rPt_411373	1	0	0	0	1	0	1	0	0	1	0	1	1	0	0	1	1	1	1	1	1	0	0	1	1	0	1	1	1	1	1	0	1	0	1	1	1	0	1	0	1	0	0	1	0	1	1	0	1
rPt_506940	0	1	1	1	1	1	1	0	0	0	1	0	1	0	1	1	1	1	0	1	0	0	1	0	0	1	0	0	1	1	1	0	0	1	0	1	1	1	1	0	0	0	1	1	1	1	0	1	1
rPt_389503	0	1	1	0	0	1	0	1	1	1	0	1	1	1	1	0	1	1	0	0	1	1	1	1	0	0	1	0	1	0	1	0	0	1	0	1	1	1	0	0	1	1	1	1	1	1	0	1	0
rPt_508968	1	0	0	0	1	0	1	0	0	1	0	1	1	0	0	1	1	1	1	1	1	0	0	1	1	0	1	1	1	1	1	0	1	0	1	1	1	1	1	0	1	0	0	1	0	1	1	0	1
rPt_509172	0	0	0	0	1	0	1	0	0	1	0	1	1	0	0	1	1	1	1	1	1	0	0	1	1	0	1	1	1	1	1	0	1	1	1	1	1	1	1	0	1	0	0	1	0	1	1	0	0
rPt_505383	1	0	0	0	1	0	1	0	0	1	0	1	1	0	0	1	1	1	1	1	1	0	0	1	1	0	1	1	1	1	1	0	1	0	1	1	1	1	1	0	1	0	0	1	0	1	1	0	1
rPt_506172	1	1	1	0	0	0	1	0	1	1	1	1	1	0	0	0	1	0	1	1	1	0	0	1	1	1	0	0	1	0	1	1	1	1	1	1	1	0	0	1	1	1	1	1	1	1	0	1	0
rPt_508811	0	1	1	1	0	0	1	1	1	1	1	1	1	1	1	1	0	0	1	1	1	1	1	1	1	1	1	1	1	0	0	1	0	1	1	0	1	0	0	0	1	1	0	1	1	1	1	1	0
rPt_506455	1	1	1	0	1	0	0	0	0	1	0	0	0	1	1	1	0	0	0	0	0	1	1	1	0	1	1	1	0	1	0	0	1	1	1	0	1	1	0	1	0	1	0	0	1	0	0	0	1
rPt_399904	1	0	1	1	0	0	0	1	0	0	1	1	0	1	1	0	0	1	1	0	1	0	0	0	1	0	0	0	1	1	1	0	1	1	1	0	0	1	1	1	1	0	1	0	0	0	1	0	1
rPt_2245	0	1	1	1	1	1	1	0	0	0	1	0	1	0	1	1	1	1	0	1	0	0	1	0	0	1	0	0	1	1	1	0	1	1	0	1	1	1	1	0	0	0	1	1	1	1	0	1	0
rPt_508571	1	1	1	0	1	0	0	1	1	0	1	0	0	0	0	0	0	1	0	1	1	0	1	1	0	1	0	1	1	1	1	0	0	0	1	0	1	0	0	0	1	1	0	0	1	1	0	0	1
rPt_509554	1	1	1	1	1	0	1	1	0	1	1	1	1	1	1	1	1	0	1	1	1	1	0	1	0	1	1	1	1	1	1	0	1	1	1	1	1	0	0	0	1	1	1	1	1	1	1	0	0
rPt_508367	1	0	1	1	1	1	1	0	1	1	1	1	1	1	1	0	0	1	1	1	1	1	0	1	1	0	1	1	1	1	1	1	0	0	1	0	1	1	1	1	1	1	1	1	1	0	1	1	1
rPt_399644	1	1	1	1	1	1	0	0	1	0	0	1	1	0	1	0	1	1	0	1	1	1	1	0	0	1	1	0	0	1	1	1	1	1	0	1	1	0	0	0	0	1	0	1	1	1	1	1	1
rPt_9914	1	1	1	1	1	1	0	0	1	0	0	1	1	0	1	0	1	1	1	1	1	1	1	0	0	1	1	0	0	0	1	1	1	1	0	1	1	0	0	0	1	1	0	1	1	1	1	1	1
rPt_508819	1	1	1	0	1	0	0	0	0	1	0	0	0	1	0	1	0	0	0	0	0	1	1	1	0	1	1	1	0	1	0	0	1	1	1	1	1	1	0	1	0	1	0	0	1	0	0	0	1
rPt_508412	1	1	1	1	0	0	1	0	1	1	1	1	1	0	0	0	1	0	0	0	1	0	1	1	1	1	0	0	1	0	1	1	1	1	1	1	1	0	0	1	1	1	1	1	1	0	0	1	1
rPt_402256	1	0	1	0	1	0	0	1	1	0	1	0	0	0	0	0	0	1	0	1	1	0	1	1	0	1	0	1	1	1	0	0	0	0	1	0	1	0	0	0	1	1	0	0	1	1	0	0	1
rPt_401581	1	0	1	1	1	1	1	0	1	1	1	1	1	1	1	0	0	1	1	1	0	1	0	1	1	0	1	1	1	1	1	1	0	0	1	0	1	1	1	0	1	1	1	1	1	0	1	1	1
rPt_401147	1	1	0	0	0	0	1	0	1	1	1	0	0	0	0	0	0	1	0	0	1	0	1	1	1	1	0	1	1	1	0	0	0	1	1	0	0	0	1	0	1	1	0	0	0	1	0	1	1
rPt_508834	1	1	1	1	1	0	1	1	1	0	1	0	1	0	1	1	1	0	1	0	1	1	0	1	1	0	1	0	0	0	0	1	1	0	0	1	0	1	0	0	1	0	1	1	1	1	1	1	0
rPt_506904	0	1	1	0	0	1	0	1	1	1	0	1	1	1	1	0	1	1	0	0	1	1	1	1	0	0	1	0	1	0	1	0	1	1	0	1	1	1	0	0	1	1	1	1	1	1	0	1	0
rPt_411158	0	1	1	0	0	1	0	1	1	1	0	1	1	1	1	0	1	1	0	0	0	1	1	1	0	0	1	0	1	0	1	0	0	1	0	1	1	1	0	0	1	1	1	1	1	1	0	1	0
rPt_508594	1	0	1	0	1	0	0	1	1	0	1	0	0	0	0	0	0	1	0	1	1	0	1	1	0	1	0	1	1	1	1	0	0	0	1	0	1	0	0	0	1	1	0	0	1	1	0	0	1
rPt_506183	1	1	1	0	1	0	0	1	1	0	1	0	0	0	0	0	0	1	0	1	1	0	1	1	0	1	0	1	1	1	1	0	0	0	1	0	1	0	0	0	1	1	0	0	1	1	0	0	1
rPt_506554	1	1	1	0	1	0	1	0	0	1	1	0	1	1	1	0	0	1	0	1	1	1	1	1	0	0	1	1	1	1	0	0	1	0	1	0	0	1	0	1	1	0	1	0	1	1	1	1	0
rPt_390646	0	1	1	1	1	1	0	0	1	0	0	1	1	0	1	0	0	1	1	1	1	1	1	0	0	1	1	0	0	0	0	1	1	1	0	0	1	1	0	0	1	1	1	1	1	1	1	1	1
rPt_508055	1	1	1	0	1	0	1	1	0	1	1	0	1	1	1	0	0	1	0	1	1	1	1	0	0	0	0	1	1	1	0	1	1	0	0	0	0	1	1	1	1	0	1	1	1	1	1	1	0
rPt_507326	1	1	1	0	1	0	1	1	1	0	1	0	0	1	0	0	0	0	1	1	0	1	0	1	1	0	1	0	1	0	1	1	1	1	0	0	0	1	1	0	1	1	1	1	1	0	0	1	1
rPt_507168	0	1	1	1	1	1	0	0	1	0	0	1	1	0	1	0	0	1	1	1	0	1	1	0	0	1	1	0	0	0	0	1	1	1	0	0	1	0	0	0	0	1	1	1	1	1	1	1	1
wPt_345565	1	1	1	0	0	1	1	0	1	1	0	0	0	0	0	0	0	0	0	0	0	0	0	0	0	0	0	1	1	1	0	0	0	1	1	0	1	0	1	1	0	1	0	1	1	1	0	1	1
rPt_401280	1	0	1	1	1	1	1	1	0	1	1	1	1	1	1	1	1	1	1	0	1	1	0	0	1	1	1	1	1	0	1	0	1	1	0	1	1	0	0	0	1	1	0	1	1	1	1	0	0
rPt_508034	1	1	1	1	1	1	1	0	1	0	1	1	1	1	1	0	1	1	1	1	1	1	1	1	0	0	0	1	1	1	1	1	0	0	1	0	1	1	1	1	1	1	1	0	1	1	1	1	0
rPt_507474	1	1	1	1	1	1	1	0	1	0	1	1	1	1	1	0	1	1	1	1	1	1	1	1	0	1	0	1	1	1	1	1	0	0	1	0	1	1	1	1	1	1	1	0	1	1	1	1	0
rPt_401348	1	1	0	1	0	1	0	1	0	1	1	0	1	0	1	0	1	1	0	0	1	1	0	0	0	0	1	0	0	1	0	0	1	0	1	0	1	1	0	0	1	1	0	1	0	0	0	0	1
rPt_505873	1	1	1	0	0	1	0	1	0	0	0	1	1	0	1	0	0	1	0	0	0	1	0	1	1	0	1	1	0	0	0	1	0	0	1	1	1	1	1	1	1	1	1	0	1	1	0	1	1
rPt_399937	0	1	0	0	0	0	1	0	0	0	0	0	1	0	1	1	1	0	0	0	1	1	1	1	1	1	0	0	1	0	0	1	1	1	1	0	0	0	1	1	1	1	1	0	0	1	1	0	1
rPt_411501	1	1	1	1	1	1	0	0	1	0	0	1	1	1	1	0	1	1	0	1	1	1	1	0	0	1	1	0	0	0	1	1	1	1	0	1	1	0	0	0	0	1	0	1	1	1	1	1	1
rPt_507486	1	0	0	0	1	0	1	1	0	0	1	0	1	1	1	0	0	0	0	1	1	1	0	1	0	0	1	0	1	1	1	1	1	0	1	0	0	0	1	0	0	0	1	1	1	0	1	0	1
rPt_507120	1	0	1	1	1	0	1	1	0	0	1	0	1	1	1	0	1	1	1	1	1	1	0	0	1	1	1	1	1	0	0	1	0	0	1	1	0	1	1	1	1	1	1	0	1	0	1	0	0
rPt_507765	1	1	0	0	0	1	0	1	0	0	0	0	1	0	1	0	0	1	0	0	1	1	0	0	1	0	1	1	0	0	1	0	0	0	1	1	0	0	1	1	1	0	1	1	1	1	1	1	1
rPt_402236	1	1	0	0	0	1	0	1	1	1	0	0	1	1	1	1	1	1	0	1	1	1	1	1	0	1	0	0	1	1	1	0	0	1	0	1	1	0	0	0	1	1	1	0	1	1	0	1	0
rPt_507877	1	1	1	0	0	0	0	1	0	1	0	0	0	1	1	1	0	1	0	1	0	1	0	1	0	0	0	0	0	1	1	0	1	1	1	1	1	1	1	1	1	1	1	0	1	0	1	1	0
rPt_6603	1	0	0	0	1	0	1	1	0	0	1	0	1	1	1	0	0	0	0	1	1	1	0	1	0	0	1	0	1	1	1	1	1	0	1	0	0	0	1	0	1	0	0	1	1	0	0	0	1
rPt_507495	0	1	1	1	0	0	1	1	1	1	0	1	1	1	1	1	0	0	1	1	1	1	1	1	1	1	1	1	0	0	0	1	0	1	1	0	1	1	0	0	0	1	1	1	1	1	1	1	1
rPt_410774	0	1	0	0	1	1	0	0	0	1	1	1	1	0	0	1	1	0	0	0	0	1	1	1	0	1	0	1	1	1	1	0	1	0	1	1	1	0	1	1	0	1	0	1	0	1	1	1	1
rPt_399592	1	0	1	1	1	1	1	0	1	1	1	1	1	1	1	0	0	1	1	1	0	1	0	1	1	0	1	1	1	1	1	1	0	1	1	0	1	1	1	1	1	1	1	1	1	0	1	1	1
rPt_508543	1	1	1	1	1	1	0	0	1	0	0	1	1	0	1	0	1	1	1	1	1	1	1	0	0	1	1	0	0	0	1	1	1	1	0	1	1	0	0	0	0	1	0	0	1	1	1	1	1
rPt_506524	0	1	1	0	0	0	0	1	1	1	0	1	1	1	1	0	0	1	0	1	0	1	0	1	0	1	0	0	1	0	1	1	1	1	0	0	1	0	0	0	0	1	1	1	0	0	1	1	0
rPt_400316	0	1	1	1	1	1	0	0	1	0	0	1	1	0	1	0	0	1	1	1	1	1	1	0	0	1	1	0	0	0	0	1	1	1	0	0	1	1	0	0	0	1	1	1	1	1	1	1	1
rPt_401114	1	1	0	0	1	1	1	1	0	0	1	0	0	1	1	0	0	1	0	1	0	1	0	1	0	0	1	0	1	1	0	1	1	0	1	0	0	0	1	0	0	0	1	1	1	0	1	0	1
rPt_411210	0	1	1	0	1	1	0	1	0	1	1	1	1	0	0	1	1	0	0	0	0	1	0	1	0	1	0	1	1	1	1	1	0	0	1	1	1	0	1	1	0	1	0	1	0	0	1	1	1
rPt_4601	1	0	0	0	1	0	1	1	0	0	1	0	1	1	1	0	0	0	0	1	1	1	0	1	0	0	1	0	1	1	1	0	1	0	1	0	0	0	1	0	1	0	1	1	1	0	1	0	1
rPt_509381	1	1	1	1	1	1	0	0	1	0	0	1	1	1	1	0	1	1	0	1	1	1	1	0	0	1	1	0	0	0	0	1	1	1	0	1	1	0	0	0	0	1	0	1	1	1	1	1	1
rPt_401164	0	1	1	1	1	1	0	0	1	0	0	1	1	0	1	0	0	1	1	1	1	1	1	0	0	1	1	0	0	0	0	1	1	1	0	0	1	1	0	0	0	1	1	1	1	1	1	1	1
tPt_4576	0	1	1	0	0	1	0	1	0	1	1	1	1	1	0	1	1	0	0	0	0	1	1	1	0	1	0	1	1	1	1	1	0	0	0	1	1	0	0	1	0	1	0	1	0	1	1	1	1
rPt_399980	1	1	1	0	1	0	0	0	0	1	0	0	0	1	1	1	0	0	0	0	0	1	0	0	0	1	0	1	0	1	0	0	1	1	1	1	1	1	1	1	0	1	0	0	1	1	0	1	1
rPt_508833	0	1	1	1	1	1	0	0	0	1	1	1	1	0	0	1	1	0	0	1	0	1	0	1	0	1	1	1	1	1	0	1	1	1	0	1	0	1	1	1	0	1	1	1	1	1	1	1	0
rPt_505228	1	1	1	1	1	0	1	1	1	0	1	0	0	0	0	1	1	0	1	0	1	1	0	1	1	1	1	0	0	0	0	1	1	0	0	1	0	1	0	0	1	0	1	1	1	1	1	1	0
rPt_507337	1	1	1	0	0	0	0	1	0	1	0	0	0	1	1	1	0	0	0	1	0	1	1	1	0	1	1	0	0	1	1	0	1	1	1	0	1	1	1	1	1	1	1	0	0	0	1	1	1
rPt_400878	1	0	1	0	1	0	0	1	1	0	1	0	0	0	0	0	0	1	0	1	1	0	1	1	0	1	0	1	1	1	0	0	0	0	1	0	1	0	0	0	1	1	0	0	1	1	0	0	1
rPt_400938	1	1	1	1	1	1	0	0	1	0	0	1	1	0	1	0	0	1	1	1	0	1	1	0	0	1	1	0	0	0	1	1	1	1	0	0	1	0	0	0	1	1	1	1	1	1	1	1	1
rPt_401221	0	1	0	0	0	1	0	0	0	0	1	0	0	0	1	1	0	0	0	1	0	1	0	1	1	1	1	0	1	0	0	1	1	1	1	1	0	0	1	0	1	1	0	1	0	1	1	0	1
rPt_401315	0	1	1	0	0	1	0	1	1	1	0	0	1	1	1	1	1	1	0	1	1	1	1	1	0	0	1	1	1	0	1	0	1	1	0	1	1	1	0	0	1	1	1	1	1	1	0	1	0
rPt_508618	1	0	1	1	0	0	0	1	0	0	1	0	0	1	1	1	0	1	1	0	1	0	0	0	1	0	0	0	1	1	0	0	1	1	0	0	0	1	1	1	1	0	1	0	1	0	1	1	1
rPt_508069	1	1	1	0	0	1	0	0	1	1	0	0	1	0	1	0	0	0	0	0	0	0	0	0	0	0	0	1	1	1	1	0	0	1	1	0	1	0	1	1	0	1	0	1	1	1	0	1	1
rPt_402431	1	1	0	1	0	1	0	1	0	1	1	0	1	0	1	0	1	1	1	0	1	1	0	0	0	0	1	0	0	1	0	0	1	0	1	0	1	1	0	0	1	1	1	1	0	0	0	0	1
rPt_506089	1	0	1	1	1	1	1	1	0	1	1	1	1	1	1	1	1	1	1	0	1	1	0	0	1	1	1	1	1	1	1	0	1	1	0	1	0	1	0	0	1	1	0	1	1	1	1	0	0
rPt_411056	1	1	0	1	0	1	0	0	0	1	1	0	1	0	1	0	1	1	0	0	0	1	0	0	0	0	1	0	0	1	0	0	1	0	1	0	1	1	0	0	1	1	0	1	0	0	0	0	1
rPt_509630	0	1	1	0	0	1	0	1	1	1	0	0	1	1	1	1	1	1	0	1	1	1	1	1	0	0	0	0	1	0	1	0	1	1	0	1	1	1	0	0	1	1	1	1	1	1	0	1	0
rPt_399280	0	1	1	0	0	1	0	1	1	1	0	0	1	1	1	1	1	1	0	1	1	1	1	1	0	0	0	0	1	0	1	0	1	1	0	1	1	1	0	0	1	1	1	1	1	1	0	1	0
rPt_506308	1	0	1	1	0	0	1	1	1	1	1	1	1	0	0	0	1	0	1	1	1	1	1	1	1	1	0	0	1	1	1	1	1	1	0	0	1	1	0	0	1	1	1	1	1	0	0	1	0
rPt_509238	0	1	1	1	1	1	0	0	1	0	0	1	1	0	1	0	0	1	1	1	1	1	1	0	0	1	1	0	0	0	0	1	1	1	0	0	1	1	0	0	0	1	1	0	1	1	1	1	0
rPt_398690	1	1	1	1	1	1	0	0	1	0	0	1	1	0	1	0	1	1	0	1	1	1	1	0	0	1	1	0	0	0	1	1	1	1	0	1	1	0	0	0	0	1	0	1	1	1	1	1	1
rPt_507650	1	1	0	0	0	1	0	1	0	0	0	1	1	0	1	0	0	1	0	0	0	1	0	1	1	1	0	1	0	0	1	1	0	1	1	1	1	1	1	0	1	1	1	0	1	1	1	1	0
rPt_399710	1	1	1	0	1	0	0	0	0	1	0	0	0	1	1	1	0	0	0	1	0	1	1	1	0	0	1	1	0	1	0	0	1	1	1	1	1	1	1	1	0	1	0	0	0	0	1	0	1
rPt_410835	0	1	1	1	1	1	0	0	0	1	1	1	1	0	0	1	1	0	0	1	0	1	0	1	0	1	1	1	1	1	0	1	1	1	0	1	1	1	1	1	0	1	1	1	1	1	1	1	0
rPt_401227	1	1	1	0	1	0	0	0	0	1	0	0	0	1	1	1	0	0	0	1	0	1	1	1	0	0	1	1	0	1	0	0	1	1	1	1	1	1	1	1	0	1	0	0	0	0	1	0	1
rPt_399333	1	1	0	0	0	1	0	1	1	1	0	0	1	1	1	1	1	1	0	1	1	1	1	1	0	0	0	0	1	1	1	0	0	1	0	1	1	1	0	0	1	1	1	1	1	1	0	1	0
rPt_509335	1	1	1	0	1	0	0	0	0	1	0	0	0	1	1	1	0	0	0	1	0	1	1	1	0	0	1	1	0	1	0	0	1	1	1	1	1	1	1	1	0	1	0	0	0	0	1	0	1
rPt_505883	1	1	1	0	1	0	0	0	0	1	0	0	0	1	1	1	0	0	0	1	0	1	1	1	0	0	1	1	0	1	0	0	1	1	1	1	1	1	1	1	0	1	0	0	0	0	1	0	1
rPt_507076	0	0	0	0	0	0	0	0	0	0	0	0	0	0	0	0	0	0	0	0	0	0	0	0	0	0	0	0	0	0	0	0	0	0	0	0	0	0	0	0	0	0	0	0	0	0	0	0	0
rPt_507636	1	1	1	1	0	1	1	1	0	0	1	1	1	1	1	0	0	1	1	1	0	1	0	1	1	0	1	1	1	0	1	1	0	0	1	0	1	1	1	1	1	1	1	0	1	0	0	1	0
rPt_401488	1	1	1	0	1	0	0	0	0	1	0	0	0	1	1	1	0	0	0	1	0	1	1	1	0	0	1	1	0	1	0	0	1	1	1	0	1	1	1	1	0	1	0	0	0	0	1	0	1
rPt_402043	1	1	0	0	0	1	0	1	0	0	0	1	1	0	1	0	0	1	0	0	0	1	0	1	1	1	0	1	0	0	1	1	0	1	1	1	1	1	1	0	1	1	1	0	1	1	1	1	0
rPt_508512	1	0	0	0	1	0	1	0	0	1	0	1	1	0	0	1	1	1	1	1	1	0	0	1	1	0	0	0	1	1	1	0	1	0	1	0	1	1	1	0	1	0	0	1	0	1	1	0	0
rPt_505911	1	1	1	0	0	1	0	0	1	1	0	0	1	0	1	0	0	0	0	0	0	0	0	0	0	0	0	1	1	1	1	0	0	1	1	0	1	0	1	1	0	1	0	1	1	1	0	1	1
rPt_402348	1	0	1	1	1	1	1	1	1	0	0	1	0	1	1	1	1	0	1	1	1	0	0	1	1	1	1	0	1	0	1	1	0	1	1	1	1	1	1	1	0	1	0	0	0	0	0	0	1
rPt_505482	1	1	1	0	1	0	0	0	0	1	0	0	0	1	0	1	0	0	0	1	0	1	1	0	0	0	1	1	0	1	0	0	1	1	1	1	1	1	1	1	0	1	0	0	0	0	1	0	1
rPt_508897	0	1	1	0	0	0	0	1	1	1	0	1	1	1	1	0	0	1	0	1	1	1	0	0	0	1	0	0	1	0	1	1	1	1	0	0	1	0	0	0	0	1	0	1	0	0	1	1	0
rPt_507305	1	0	1	1	1	1	1	1	1	0	0	1	0	1	0	1	1	0	1	1	1	0	0	1	1	1	1	0	1	0	1	1	0	1	1	1	1	1	1	1	0	1	0	0	0	1	0	1	1
rPt_506742	1	1	1	0	1	0	0	0	0	1	0	0	0	1	0	1	0	0	0	1	0	1	1	1	0	0	1	1	0	1	0	0	1	1	1	1	1	1	1	1	0	0	0	0	0	0	1	0	1
rPt_400973	0	1	1	1	1	1	0	0	1	0	0	1	1	0	1	0	0	1	1	1	1	1	1	0	0	1	1	1	0	0	0	1	1	1	0	0	1	1	0	0	0	1	1	1	1	1	1	1	1
rPt_401244	0	1	1	1	1	1	0	0	1	0	0	1	1	0	1	0	0	1	1	1	1	1	1	0	0	1	1	0	0	0	0	1	1	1	0	0	1	0	0	0	0	1	1	1	1	1	1	1	1
rPt_507968	1	1	1	1	1	1	1	0	0	1	1	1	0	1	1	0	0	1	1	1	0	1	0	1	1	0	1	1	1	1	1	1	0	0	1	0	1	1	1	1	1	1	1	1	1	0	1	1	1
rPt_509276	0	1	0	0	0	0	1	0	0	0	0	0	0	0	1	1	1	0	0	0	1	1	1	1	1	1	0	0	1	0	0	1	1	1	1	0	0	0	1	1	1	1	0	0	0	1	1	0	1
rPt_508516	0	1	0	0	0	0	1	0	0	0	0	0	0	0	0	1	1	0	0	0	1	1	1	1	1	1	0	0	1	0	0	1	1	1	1	0	0	0	1	1	1	1	0	0	0	1	1	0	1
tPt_1103	1	1	1	0	0	1	1	0	1	1	0	0	1	0	0	0	0	0	0	0	0	0	0	0	0	0	0	1	0	1	0	0	0	1	1	0	1	0	1	1	0	1	0	1	1	1	0	1	1
rPt_410800	1	1	0	0	0	1	0	1	1	1	0	0	1	1	1	1	1	1	0	1	1	1	1	1	0	0	0	0	1	0	1	0	1	1	0	1	1	1	0	0	1	1	1	1	1	1	0	1	0
rPt_506374	1	1	1	0	1	0	0	0	0	1	0	0	0	1	1	1	0	0	0	1	0	1	1	1	0	0	1	1	0	1	0	0	1	1	1	1	0	1	1	1	0	1	0	0	0	0	1	0	1
rPt_400923	0	1	1	1	1	1	0	0	1	0	0	1	1	0	1	0	0	1	1	1	1	1	1	0	0	1	1	0	0	0	0	1	1	1	0	0	1	1	0	0	0	1	1	1	1	1	1	1	1
rPt_389845	0	1	0	0	0	0	1	0	0	0	1	0	0	0	1	1	1	0	0	1	1	0	1	1	1	1	0	0	1	0	0	1	0	1	1	0	0	0	1	1	1	1	0	0	0	1	1	1	0
rPt_508199	0	1	1	0	1	0	0	1	0	0	1	1	1	1	1	1	1	0	0	1	0	1	1	1	0	1	1	1	1	1	1	1	1	1	0	1	1	1	0	1	0	1	1	0	1	1	1	1	0
rPt_2544	0	1	0	0	0	0	1	0	0	0	0	0	0	0	0	1	1	0	0	0	1	1	1	1	1	1	0	0	1	0	0	1	1	1	1	0	0	0	1	1	0	1	0	0	0	1	1	0	1
rPt_7349	1	1	1	0	0	1	1	0	1	1	0	0	1	0	1	0	0	0	0	0	0	0	0	0	0	1	0	1	1	1	0	0	0	1	1	0	1	0	1	1	0	1	0	1	1	1	0	1	1
rPt_506645	1	1	1	1	1	0	0	1	0	1	1	1	1	1	0	1	0	0	0	1	0	1	0	1	0	1	1	1	1	1	1	0	1	1	1	1	1	0	0	0	1	1	1	0	1	1	1	1	0
wPt_344792	1	1	1	0	0	1	1	0	1	1	0	0	1	0	0	0	0	0	0	0	0	0	0	0	0	1	0	1	1	1	0	0	0	1	1	0	1	0	1	1	0	1	0	1	1	1	0	1	1
rPt_402647	0	1	1	0	1	1	0	0	0	1	1	1	1	1	1	1	1	0	0	1	0	1	0	1	0	1	1	1	1	1	0	0	1	1	0	1	1	1	1	0	0	0	1	1	1	1	1	1	0
rPt_505927	1	1	1	1	1	1	1	0	1	1	1	1	1	1	1	0	0	1	1	1	0	1	0	1	1	0	1	1	1	1	1	0	0	0	1	0	1	1	1	1	0	1	1	1	1	0	0	1	1
rPt_402581	0	1	0	0	0	1	0	1	1	1	0	1	0	1	1	0	1	1	0	0	1	1	0	1	0	1	1	0	1	0	1	1	1	1	0	1	1	0	0	0	0	1	1	1	0	1	0	1	0
tPt_8002	1	1	1	0	0	1	1	0	1	1	0	0	0	0	1	0	0	0	0	0	0	0	0	0	0	0	0	1	1	1	0	0	0	1	1	0	1	0	1	1	0	1	0	1	1	1	0	1	1
rPt_401028	0	1	1	0	0	1	1	0	1	1	1	0	1	0	0	0	0	0	0	0	0	0	0	0	0	0	1	1	1	1	1	0	0	1	1	0	1	0	1	1	0	1	0	1	1	1	0	1	1
rPt_401382	0	1	0	0	0	0	1	0	0	0	1	0	0	0	1	1	1	0	0	0	1	0	1	1	1	1	0	0	1	0	0	1	0	1	1	0	0	0	1	1	1	1	0	0	0	1	1	1	0
wPt_344800	1	1	1	0	0	1	1	0	1	1	0	0	1	0	0	0	0	0	0	0	0	0	0	0	0	0	0	1	1	1	0	0	0	1	1	0	1	0	1	1	0	1	0	1	1	1	0	1	1
rPt_505223	1	1	0	1	0	1	0	1	0	1	1	0	0	0	1	1	1	1	0	0	0	1	1	0	0	0	0	0	0	1	0	0	1	0	1	0	1	1	0	0	1	1	1	1	0	0	0	1	0
rPt_508235	1	1	0	0	0	1	0	1	1	1	0	0	1	1	1	1	1	1	0	1	1	1	1	1	0	0	0	0	1	0	1	0	0	1	0	1	1	0	0	0	1	1	1	1	1	1	0	1	0
rPt_400282	0	1	0	0	0	1	0	1	1	1	0	1	0	1	1	0	1	1	0	0	1	1	0	1	0	0	1	0	1	0	1	1	1	1	0	1	1	0	0	0	0	1	1	1	0	1	0	1	0
rPt_508764	0	1	0	0	0	1	0	1	0	0	1	0	0	0	1	1	0	0	0	1	1	1	0	1	1	1	1	0	1	0	0	1	1	1	1	1	0	0	1	0	1	1	0	1	0	1	1	0	1
rPt_507090	1	1	1	0	0	1	0	1	0	0	0	1	1	0	0	0	0	1	0	0	0	1	0	1	1	0	0	1	0	0	0	0	0	0	1	1	1	1	1	1	1	1	0	0	1	0	0	1	1
rPt_401170	1	0	1	1	1	1	1	1	1	0	0	1	0	1	0	1	1	0	1	0	1	0	0	0	1	1	1	0	1	0	1	1	0	1	1	1	1	0	1	0	0	1	0	0	0	0	0	0	1
rPt_507927	0	1	0	0	0	0	0	1	1	1	0	1	0	1	1	0	0	1	0	1	1	1	0	1	0	1	0	0	1	0	1	1	1	1	0	1	1	1	0	0	0	1	1	1	0	1	0	1	0
rPt_506711	0	1	0	0	0	0	1	0	0	0	1	0	0	0	1	1	1	0	0	0	1	0	1	1	1	1	0	0	1	0	0	1	0	1	1	0	0	0	1	1	1	1	0	0	0	1	1	1	0
rPt_400958	0	1	0	0	0	0	1	0	0	0	1	0	0	0	1	1	1	0	0	0	1	0	1	1	1	1	0	0	1	0	0	1	0	1	1	0	0	0	1	1	1	1	0	0	0	1	1	1	0
rPt_507853	1	0	0	0	1	1	1	0	0	1	0	0	0	1	0	1	1	1	1	1	0	0	1	1	1	0	1	1	1	1	0	0	1	0	1	0	1	1	0	1	1	0	1	1	0	1	1	0	1
rPt_401579	0	0	0	0	0	0	0	0	0	0	0	0	0	0	0	0	0	0	0	0	0	0	0	0	0	0	0	0	0	0	0	0	0	0	0	0	0	0	0	0	0	0	1	1	0	0	0	0	0
rPt_411063	0	0	0	0	0	0	0	0	0	0	0	0	0	0	0	0	0	0	0	0	0	0	0	0	0	0	0	0	0	0	0	0	0	0	0	0	0	0	0	0	0	0	0	0	0	0	0	0	0
rPt_509330	0	0	0	0	0	0	0	0	0	0	0	0	0	0	0	0	0	0	0	0	0	0	0	0	0	0	0	0	0	0	0	0	0	0	0	0	0	0	0	0	0	0	0	0	0	0	0	0	0
rPt_400157	0	0	0	0	0	0	0	0	0	0	0	0	0	0	0	0	0	0	0	0	0	0	0	0	0	0	0	0	0	0	0	0	0	0	0	0	0	0	0	0	0	0	0	0	0	0	0	0	0
rPt_509395	0	0	0	0	0	0	1	0	0	0	0	0	0	0	0	0	0	1	1	0	1	0	0	0	0	0	0	0	0	1	0	0	0	0	0	0	0	1	0	0	1	0	0	0	0	0	0	0	0
rPt_509071	0	0	0	0	0	0	0	0	0	0	0	0	1	1	0	0	0	0	0	0	0	0	0	0	0	0	0	0	0	0	0	0	0	0	0	0	0	0	0	0	0	0	0	0	0	0	0	0	0
rPt_411129	0	0	0	0	0	0	0	0	0	1	0	0	0	0	0	0	0	0	0	0	0	0	0	0	0	0	0	0	0	0	0	0	0	0	0	0	0	0	0	0	0	0	0	0	0	0	0	0	0
[truncated: 170 more columns]
