# Supplementary material for: First insights into the genotype–phenotype map of phenotypic stability in rye
Source: J Exp Bot. 2015 Apr 6;66(11):3275–84. doi: 10.1093/jxb/erv145 (PMC4449549; doi:10.1093/jxb/erv145)
Supplement: Supplementary Data [file supp_erv145_jexbot135137_file001.xlsx]

## Sheet: Supplementary_Table_S1
Supplementary Table S1. Conditional probabilities of QTL genotypes of population (POP-B; Lo115-N X Lo117-N) and population (POP-A; Lo115-N X Lo90-N)
Chromosome	Position	Marker name	POP-B_001	POP-B_002	POP-B_003	POP-B_004	POP-B_005	POP-B_006	POP-B_007	POP-B_008	POP-B_009	POP-B_010	POP-B_011	POP-B_012	POP-B_013	POP-B_014	POP-B_015	POP-B_016	POP-B_017	POP-B_018	POP-B_019	POP-B_020	POP-B_021	POP-B_022	POP-B_023	POP-B_024	POP-B_025	POP-B_026	POP-B_027	POP-B_028	POP-B_029	POP-B_030	POP-B_031	POP-B_032	POP-B_033	POP-B_034	POP-B_035	POP-B_036	POP-B_037	POP-B_038	POP-B_039	POP-B_040	POP-B_041	POP-B_042	POP-B_043	POP-B_044	POP-B_045	POP-B_046	POP-B_047
Chr1	3	rPt_507103	0	0.1	0	0	0	0.1	0	0	0.1	0.1	0.342	0.1	0	0	0	0.1	0.357	0	0	0	0	0	0.1	0.1	0	0.035	0	0	0	0.1	0.1	0	0.1	0.1	0	0	0.1	0	0	0	0	0.342	0	0	0.161	0.1	0.1
	6	rPt_508726	0	0.044	0	0	0	0.044	0	0	0.044	0.044	0.301	0.044	0	0	0	0.044	0.317	0	0.001	0.003	0	0	0.044	0.044	0	0	0	0	0	0.044	0.044	0	0.044	0.044	0	0	0.044	0	0	0	0	0.301	0	0.001	0.109	0.044	0.044
	9	rPt_402670	0	0.001	0	0	0	0.001	0	0	0.001	0.001	0.258	0.001	0	0	0.003	0.001	0.275	0	0.001	0.003	0	0	0.001	0.001	0	0	0	0	0	0.003	0.002	0	0.001	0.002	0	0	0	0	0	0	0	0.258	0.001	0.002	0.054	0.001	0
	12	rPt_506161	0	0.002	0	0	0	0.002	0	0.005	0.002	0.002	0.212	0.002	0	0.001	0.005	0.002	0.23	0	0	0.001	0	0	0.002	0.002	0.001	0.003	0	0	0	0.012	0.009	0	0.002	0.005	0	0.001	0	0.001	0	0.001	0	0.212	0	0.009	0	0.002	0.005
	15	rPt_400354	0.001	0	0.001	0.001	0.001	0	0.001	0.012	0	0	0.163	0	0.001	0.002	0.003	0	0.183	0.001	0.003	0.009	0.001	0.001	0	0	0.002	0.003	0.001	0.001	0.001	0.018	0.012	0.001	0	0.006	0.001	0.002	0	0.002	0.001	0.002	0.001	0.163	0.001	0.012	0.001	0	0.005
	18	rPt_400441	0	0.003	0	0	0	0.003	0	0.015	0.003	0.003	0.111	0.003	0	0	0.002	0.003	0.132	0	0.002	0.013	0	0	0.003	0.003	0	0	0	0	0	0.02	0.011	0	0.003	0.003	0	0	0.003	0	0	0	0	0.111	0.002	0.011	0	0.003	0.002
	21	rPt_390604	0.001	0.003	0.001	0.001	0.001	0.003	0.001	0.015	0.003	0.003	0.056	0.003	0.001	0.001	0.004	0.003	0.078	0.001	0.003	0.014	0.001	0.001	0.003	0.003	0.001	0.007	0.001	0.001	0.001	0.019	0.007	0.003	0.003	0.001	0.001	0.001	0.003	0.001	0.001	0.001	0.001	0.056	0.006	0.007	0.005	0.003	0.01
	24	rPt_507802	0.003	0	0.003	0.003	0.003	0	0.003	0.012	0	0	0	0	0.003	0.003	0.003	0	0.021	0.003	0.008	0.011	0.003	0.003	0	0	0.003	0.029	0.003	0.003	0.003	0.014	0	0.008	0	0	0.003	0.003	0	0.003	0.003	0.003	0.003	0.001	0.006	0	0.018	0	0.038
	27	rPt_389469	0.002	0	0.002	0.002	0.002	0	0.002	0.005	0	0	0.001	0	0.002	0.002	0	0	0	0.002	0.01	0.004	0.002	0.002	0.001	0	0.002	0.047	0.002	0.002	0.002	0.005	0.001	0.01	0	0	0.002	0.002	0	0.002	0.002	0.002	0.002	0.021	0.003	0	0.028	0	0.063
	30	rPt_507281	0.001	0	0.001	0.001	0.001	0	0.001	0.001	0	0	0.001	0	0.001	0.001	0	0	0	0.001	0.009	0	0.001	0.001	0	0	0.001	0.061	0.001	0.001	0.001	0.002	0.002	0.009	0	0	0.001	0.001	0	0.001	0.001	0.001	0.001	0.038	0.001	0	0.034	0	0.085
	33	rPt_400552	0.001	0.001	0.001	0.001	0.001	0.001	0.001	0	0.001	0.001	0.004	0.001	0.001	0.001	0.004	0.001	0.021	0.001	0.004	0.001	0.001	0.001	0.001	0.001	0.001	0.072	0.001	0.001	0.001	0.004	0.004	0.004	0.001	0.001	0.001	0.001	0.001	0.001	0.001	0.001	0.001	0.051	0.001	0.001	0.037	0.001	0.103
	36	rPt_507120	0.001	0.001	0.001	0.001	0.001	0.001	0.001	0.002	0.001	0.001	0.01	0.001	0.001	0.001	0.005	0.001	0.042	0.001	0.005	0.006	0.001	0.001	0.001	0.001	0.001	0.08	0.001	0.001	0.001	0.002	0.002	0.002	0.001	0.001	0.002	0.001	0.001	0.001	0.002	0.001	0.002	0.062	0.002	0.001	0.037	0.001	0.118
	39	rPt_400300	0	0	0	0	0	0	0	0.005	0	0.003	0.013	0	0	0	0.002	0	0.061	0	0.013	0.015	0	0	0	0	0	0.084	0	0	0	0	0	0.005	0.003	0	0.005	0	0	0	0.005	0	0.005	0.068	0.005	0	0.032	0	0.13
	42	rPt_399803	0.001	0.002	0.001	0.001	0.001	0.002	0.001	0.003	0.002	0.006	0.012	0.002	0.001	0.001	0.003	0.002	0.076	0.001	0.017	0.021	0.001	0.001	0.002	0.002	0.001	0.086	0.001	0.001	0.001	0.004	0.002	0.003	0.006	0.002	0.003	0.001	0.002	0.001	0.003	0.001	0.003	0.071	0.003	0.002	0.025	0.002	0.139
	45	rPt_508032	0.001	0.003	0.001	0.001	0.001	0.003	0.001	0.002	0.003	0.004	0.007	0.003	0.001	0.001	0.005	0.003	0.088	0.001	0.018	0.023	0.001	0.001	0.003	0.003	0.001	0.083	0.001	0.001	0.001	0.003	0.003	0.001	0.004	0.003	0.001	0.001	0.003	0.001	0.001	0.001	0.001	0.071	0.001	0.003	0.014	0.003	0.144
	48	rPt_390314	0.002	0.001	0.002	0.002	0.002	0.001	0.002	0.006	0.001	0.001	0.003	0.001	0.002	0.002	0.003	0.001	0.096	0.002	0.015	0.022	0.002	0.002	0.001	0.001	0.002	0.078	0.002	0.002	0	0.001	0.001	0.002	0.001	0.001	0.002	0.002	0.001	0.002	0.002	0.002	0.002	0.068	0.002	0.001	0.001	0.001	0.147
	51	rPt_507848	0	0.008	0	0	0	0.008	0	0.007	0.008	0.017	0.045	0.017	0	0	0.001	0.017	0.101	0	0.009	0.017	0	0	0.008	0.017	0	0.069	0	0	0	0.017	0.017	0	0.017	0.008	0	0	0.017	0	0	0	0	0.061	0	0.008	0.017	0.008	0.147
	54	rPt_506276	0	0.011	0	0	0	0.011	0	0.005	0.011	0.029	0.085	0.029	0	0	0.006	0.029	0.103	0	0	0.009	0	0	0.011	0.029	0	0.057	0	0	0	0.029	0.029	0	0.029	0.011	0	0	0.029	0	0	0	0	0.051	0	0.011	0.029	0.011	0.143
	57	rPt_402536	0	0.011	0	0	0	0.011	0	0	0.011	0.037	0.12	0.037	0	0	0.008	0.037	0.102	0	0	0.001	0	0	0.011	0.037	0	0.041	0	0	0	0.037	0.037	0	0.037	0.011	0	0	0.037	0	0	0	0	0.038	0	0.011	0.037	0.011	0.136
	60
	63	rPt_505528	0.016	0	0.016	0.016	0.016	0	0.016	0.016	0	0.044	0.183	0.044	0.016	0.016	0	0.044	0.089	0.016	0.016	0	0.016	0.016	0	0.044	0.016	0	0.016	0.016	0.016	0.044	0.044	0.016	0.044	0	0.016	0.016	0.044	0.016	0.016	0.016	0.016	0	0.016	0	0.044	0	0.114
	66
	69
	72	rPt_389517	0.017	0.01	0.017	0.017	0.017	0.01	0.017	0.017	0.01	0.028	0.255	0.028	0.017	0.017	0.01	0.028	0.046	0.017	0.017	0.01	0.017	0.017	0.083	0.028	0.017	0.01	0.017	0.017	0.017	0.028	0.028	0.017	0.028	0.01	0.017	0.017	0.028	0.017	0.017	0.017	0.017	0.01	0.017	0.01	0.028	0.01	0.056
	75
	78
	81	rPt_402026	0	0.003	0.006	0	0	0.003	0	0.003	0.003	0.003	0.302	0	0	0	0.022	0.003	0.006	0	0	0	0.001	0	0.148	0	0	0.006	0	0	0	0	0	0.001	0.006	0.003	0	0	0.006	0	0	0	0.001	0.006	0	0.006	0.003	0.003	0.004
	84	rPt_411229	0.002	0.003	0.01	0.018	0.002	0.003	0.002	0.003	0.003	0.003	0.313	0.002	0.002	0.002	0.046	0.003	0.01	0.002	0.002	0.002	0.018	0.002	0.163	0.002	0.01	0.01	0.002	0.002	0.002	0.018	0.002	0.002	0.01	0.003	0.002	0.002	0.01	0.002	0.018	0.002	0.002	0.01	0.002	0.01	0.003	0.003	0.006
	87	rPt_402362	0.003	0.001	0.01	0.041	0.003	0.001	0.003	0.001	0.001	0.001	0.321	0.003	0.003	0.003	0.068	0.001	0.01	0.003	0.003	0.003	0.041	0.003	0.175	0.003	0.023	0.01	0.003	0.003	0.003	0.041	0.003	0.003	0.01	0	0.003	0.003	0.01	0.003	0.041	0.003	0.003	0.01	0.003	0.01	0.001	0.001	0.005
	90	rPt_399883	0	0.002	0.007	0.061	0	0.002	0	0.002	0.002	0.002	0.327	0	0	0	0.086	0.002	0.007	0	0	0	0.061	0	0.184	0	0.032	0.007	0	0	0	0.061	0	0	0.007	0	0	0	0.007	0	0.061	0	0	0.007	0	0.007	0.002	0.002	0
	93	rPt_399892	0.022	0	0	0.078	0.022	0	0.022	0	0	0	0.331	0.022	0.022	0.022	0.1	0	0	0.022	0.028	0.022	0.078	0.022	0.19	0.048	0.038	0	0.011	0.022	0.028	0.078	0.022	0.022	0	0	0.022	0.011	0	0.022	0.078	0.022	0.011	0	0.011	0	0	0	0.022
	96
	99
	102	rPt_507474	0.067	0.051	0.051	0.109	0.067	0.051	0.067	0.015	0.068	0.015	0.327	0.067	0.067	0.067	0.125	0.015	0.051	0.067	0.09	0.067	0.109	0.067	0.192	0.171	0.034	0.015	0.021	0.067	0.09	0.109	0.067	0.067	0.015	0.015	0.067	0.021	0.051	0.067	0.109	0.067	0.021	0.051	0.021	0.015	0.086	0.051	0.067
	105
	108
	111	rPt_508034	0.082	0.071	0.071	0.11	0.082	0.071	0.082	0	0.107	0	0.301	0.082	0.082	0.082	0.121	0	0.071	0.082	0.123	0.082	0.11	0.082	0.167	0.267	0	0	0	0.082	0.123	0.11	0.082	0.082	0	0	0.082	0	0.071	0.082	0.11	0.082	0.001	0.071	0	0	0.141	0.071	0.082
	114	rPt_508039	0.081	0.071	0.071	0.104	0.081	0.071	0.081	0	0.113	0	0.287	0.081	0.081	0.081	0.114	0	0.071	0.081	0.128	0.081	0.104	0.081	0.152	0.294	0	0	0	0.081	0.128	0.104	0.081	0.081	0	0	0.081	0	0.071	0.081	0.104	0.081	0.019	0.071	0	0	0.154	0.071	0.081
	117
	120
	123
	126	rPt_509168	0.041	0.037	0.037	0.048	0.041	0.037	0.041	0.013	0.106	0.013	0.206	0.041	0.041	0.041	0.051	0.013	0.037	0.041	0.114	0.041	0.048	0.041	0.064	0.375	0.013	0.013	0.039	0.041	0.114	0.048	0.041	0.041	0.013	0.013	0.041	0.013	0.037	0.041	0.048	0.041	0.058	0.037	0.013	0.013	0.173	0.037	0.041
	129
	132
	135	rPt_505283	0.041	0.014	0.006	0.011	0.006	0.006	0.006	0.001	0.067	0.017	0.116	0.006	0.006	0.006	0.006	0.001	0.001	0.006	0.071	0.006	0.001	0.006	0.001	0.413	0.016	0.001	0.034	0.006	0.071	0.006	0.008	0.006	0.001	0.001	0.006	0.001	0.004	0.006	0.006	0.033	0.051	0.006	0.006	0.011	0.156	0.001	0.001
	138	rPt_505927	0.073	0.022	0.007	0.018	0.007	0.007	0.007	0	0.047	0.028	0.079	0.007	0.007	0.007	0.007	0	0	0.007	0.05	0.007	0	0.007	0	0.421	0.036	0	0.026	0.007	0.05	0.007	0.012	0.007	0	0	0.007	0	0.006	0.007	0.007	0.058	0.042	0.007	0.007	0.023	0.145	0	0
	141
	144	rPt_398748	0.128	0.028	0	0.02	0	0	0	0.002	0	0.04	0	0	0	0	0	0.002	0.002	0	0	0	0.012	0	0.002	0.431	0.064	0.006	0	0	0	0	0.009	0	0.002	0.002	0	0.002	0	0	0	0.098	0.013	0	0	0.036	0.112	0.002	0.009
	147	rPt_399643	0.151	0.025	-0.001	0.015	-0.001	-0.001	-0.001	0.001	-0.001	0.041	-0.001	-0.001	-0.001	-0.001	-0.001	0.001	0.001	0.003	0.003	0.003	0.014	-0.001	0.001	0.433	0.073	0.005	-0.001	-0.001	-0.001	0.003	-0.001	-0.001	0.001	0.001	0.003	0.001	-0.001	-0.001	-0.001	0.114	0.001	-0.001	0.003	0.038	0.091	0.001	0.008
	150	rPt_508657	0.171	0.019	0.001	0.008	0.001	0.001	0.001	0	0.003	0.039	0.001	0.001	0.001	0.001	0.001	0	0	0.003	0.003	0.003	0.012	0.001	0	0.433	0.079	0	0.001	0.001	0.001	0.003	0.003	0.001	0	0	0.003	0	0.001	0.001	0.001	0.126	0.002	0.001	0.003	0.036	0.067	0	0.005
	153	rPt_508822	0.188	0.01	0.001	0.001	0.001	0.001	0.001	0.002	0.004	0.033	0.001	0.001	0.001	0.001	0.001	0.002	0.002	0.001	0.002	0.001	0.007	0.001	0.002	0.431	0.082	0.002	0.001	0.003	0.001	0.001	0.004	0.004	0.002	0.002	0.001	0.002	0.001	0.001	0.001	0.135	0.002	0.001	0.001	0.031	0.039	0.002	0.001
	156	rPt_508160	0.202	0.002	0.001	0.001	0.001	0.001	0.001	0	0.001	0.023	0.001	0.001	0.001	0.001	0.001	0	0	0.001	0.006	0.001	0.001	0.001	0	0.427	0.081	0.001	0.001	0.012	0.001	0.001	0.001	0.014	0.001	0	0.001	0	0.001	0.001	0.001	0.141	0.006	0.001	0.001	0.022	0.008	0	0.001
	159	rPt_509169	0.213	0.01	0.001	0.001	0.001	0.001	0.001	0.003	0.001	0.01	0.001	0.001	0.001	0.001	0.001	0.003	0.003	0.001	0.006	0.001	0.006	0.001	0.003	0.42	0.077	0.006	0.001	0.016	0.001	0.001	0.001	0.021	0.006	0.003	0.001	0.003	0.001	0.001	0.001	0.143	0.006	0.001	0.001	0.01	0.024	0.003	0.001
	162
	165	rPt_509253	0.226	0.016	0	0	0	0	0	0.005	0.005	0.003	0	0	0	0	0	0.005	0.005	0	0	0	0.006	0	0.005	0.402	0.059	0.006	0	0.015	0	0	0	0.025	0.006	0.005	0	0.005	0	0	0	0.14	0.004	0	0	0	0.078	0.005	0
	168	rPt_507504	0.228	0.013	0.002	0.011	0.002	0.002	0.002	0	0.004	0.006	0.002	0.002	0.002	0.002	0.002	0	0	0.003	0.003	0.002	0	0.002	0	0.389	0.045	0	0.002	0.009	0.002	0.003	0.002	0.021	0	0	0.002	0	0.002	0.002	0.002	0.133	0.01	0.002	0.002	0.003	0.1	0	0.002
	171	rPt_399799	0.228	0.007	0	0.02	0	0	0	0.001	0	0.006	0	0	0	0	0	0.001	0.001	0.004	0.004	0	0.007	0	0.001	0.374	0.027	0.001	0	0	0	0.004	0	0.014	0.001	0.001	0	0.001	0	0	0	0.123	0.013	0	0	0.003	0.118	0.001	0
	174	rPt_509310	0.225	0.001	0	0.026	0	0	0	0.001	0	0.002	0	0	0	0	0	0.001	0.001	0.001	0.001	0	0.011	0	0.001	0.357	0.006	0.001	0	0	0	0.001	0	0.003	0.001	0.001	0	0.001	0	0	0	0.111	0.012	0	0	0	0.134	0.001	0.001
	177	rPt_401335	0.219	0.004	0	0.029	0	0	0	0.004	0.007	0.001	0	0	0	0	0	0.004	0.004	0	0.008	0	0.011	0	0.004	0.338	0.008	0.004	0	0	0	0	0	0.008	0.004	0.004	0	0.004	0	0	0	0.095	0.008	0	0	0	0.146	0.004	0.002
	180	rPt_390587	0.211	0.004	0	0.028	0	0	0	0.004	0.019	0	0	0	0	0	0	0.004	0.004	0	0.017	0	0.007	0	0.004	0.316	0.023	0.004	0	0	0	0	0	0.023	0.004	0.004	0	0.004	0	0	0	0.075	0	0	0	0.006	0.155	0.004	0.007
	183	rPt_506666	0.199	0	0.004	0.023	0.004	0.004	0.004	0	0.027	0.007	0.004	0.004	0.004	0.004	0.004	0	0	0.004	0.022	0.004	0	0.004	0	0.292	0.034	0	0.004	0.013	0.004	0.004	0.004	0.034	0	0	0.004	0	0.004	0.004	0.004	0.053	0.004	0.004	0.004	0.008	0.162	0	0.009
	186	rPt_508367	0.185	0.001	0.004	0.015	0.004	0.004	0.004	0.001	0.032	0.012	0.004	0.004	0.004	0.004	0.004	0.001	0.001	0.004	0.023	0.004	0.001	0.004	0.001	0.265	0.042	0.001	0.004	0.023	0.004	0.004	0.004	0.042	0.001	0.001	0.004	0.001	0.004	0.004	0.004	0.027	0.004	0.004	0.004	0.007	0.165	0.001	0.007
	189	rPt_401581	0.168	0	0.001	0.004	0.001	0.001	0.001	0	0.033	0.013	0.001	0.001	0.001	0.001	0.001	0	0	0.001	0.021	0.001	0	0.001	0	0.236	0.046	0	0.001	0.03	0.001	0.001	0.001	0.046	0	0	0.001	0	0.001	0.001	0.001	0	0.001	0.001	0.001	0.002	0.165	0	0.002
	192	rPt_508357	0.147	0	0.002	0.002	0.006	0.002	0.002	0	0.031	0.011	0.002	0.002	0.001	0	0.002	0	0	0.002	0.016	0.002	0	0.002	0	0.204	0.047	0.002	0.002	0.034	0.002	0.004	0.002	0.047	0	0	0.002	0	0.002	0.002	0.002	0.006	0.002	0.002	0.002	0.002	0.162	0	0.002
	195	rPt_398813	0.124	0.044	0.002	0.002	0.012	0.002	0.002	0.003	0.026	0.005	0.002	0.002	0.001	0.001	0.002	0.003	0.003	0.002	0.006	0.002	0.003	0.002	0.003	0.169	0.044	0.006	0.002	0.034	0.002	0.007	0.002	0.044	0.003	0.003	0.002	0.003	0.002	0.002	0.002	0.008	0.002	0.002	0.002	0.002	0.156	0.003	0.002
	198
	201	rPt_401356	0.068	0.137	0	0	0.013	0	0	-0.001	-0.001	0.005	0	0	0	0	0	-0.001	-0.001	0	0.005	0	-0.001	0	-0.001	0.09	0.029	-0.001	0	0.024	0	0	0	0.029	-0.001	-0.001	0	-0.001	0	0	0	-0.001	0.036	0	0	0.005	0.136	-0.001	0
	204	rPt_507968	0.035	0.178	0.001	0.001	0.008	0.001	0.001	0.001	0.001	0.004	0.001	0.001	0.001	0.001	0.001	0.001	0.001	0.001	0.004	0.001	0.001	0.001	0.001	0.045	0.016	0.001	0.005	0.013	0.001	0.001	0.001	0.016	0.001	0.001	0.001	0.001	0.001	0.001	0.001	0.002	0.056	0.001	0.001	0.004	0.121	0.001	0.001
	207	rPt_411471	0.001	0.217	0	0	0	0	0	0	0	0.001	0	0	0	0	0	0	0	0	0	0	0	0	0	0	0	0.003	0.015	0.001	0	0	0	0	0	0	0	0	0	0	0	0.001	0.073	0	0	0.001	0.102	0	0
	210	rPt_508906	0.021	0.253	0.002	0.002	0.005	0.002	0.002	0.003	0.003	0.011	0.002	0.002	0.002	0.002	0.002	0.003	0.003	0.002	0.004	0.002	0.003	0.002	0.002	0.004	0.005	0.007	0.021	0.024	0.002	0.002	0.002	0.004	0.003	0.003	0.002	0.003	0.002	0.002	0.002	0.004	0.086	0.002	0.002	0.011	0.081	0.003	0.002
	213	rPt_3206	0.038	0.286	0	0	0.007	0	0	0.005	0.005	0.018	0	0	0	0	0	0.005	0.005	0	0.004	0	0.005	0	0.003	0.004	0.007	0.008	0.023	0.043	0	0	0	0.004	0.005	0.005	0	0.005	0	0	0	0.008	0.096	0	0	0.018	0.056	0.005	0
	216	rPt_401334	0.051	0.317	0	0	0.005	0	0	0.004	0.004	0.022	0	0	0	0	0	0.004	0.004	0	0	0	0.004	0	0	0	0.005	0.005	0.022	0.059	0	0.005	0	0	0.004	0.004	0	0.004	0	0	0	0.009	0.103	0	0	0.022	0.028	0.004	0
	219	rPt_508252	0.06	0.345	0	0	0	0	0	0	0	0.022	0	0	0	0	0	0	0	0	0.003	0	0	0	0	0.003	0.001	0	0.017	0.071	0	0.009	0	0.002	0	0	0	0	0	0	0	0.006	0.107	0	0	0.022	0	0	0
	222	rPt_400034	0.067	0.371	0.002	0.002	0	0.002	0.002	0	0	0.018	0.003	0.002	0.002	0.002	0.002	0	0	0.002	0.003	0.001	0	0.002	0	0.003	0.003	0	0.009	0.08	0.002	0.01	0.002	0.017	0	0	0.002	0	0.002	0.002	0.002	0	0.108	0.005	0.002	0.018	0	0	0.002
	225	rPt_400103	0.069	0.395	0.002	0.002	0	0.002	0.002	0	0	0.011	0.003	0.002	0.002	0.002	0.002	0	0	0.002	0	0	0	0.002	0	0.005	0.002	0.002	0	0.086	0.002	0.007	0.002	0.028	0	0	0.002	0	0.002	0.002	0.002	0	0.105	0.007	0.002	0.011	0.002	0	0.002
	228	rPt_508375	0.069	0.416	0	0	0	0	0	0	0	0	0	0	0	0	0	0	0	0	0	0	0	0	0	0.028	0.005	0	0	0.088	0	0	0	0.035	0	0	0	0	0	0	0	0	0.099	0.005	0	0	0	0	0
	231	rPt_509362	0.065	0.436	0.001	0.001	0	0.001	0.001	0	0	0	0.002	0.001	0.001	0.001	0.001	0	0	0	0.001	0.001	0	0.001	0	0.047	0.012	0	0	0.087	0.001	0	0.001	0.04	0	0.003	0.006	0	0.04	0.001	0.001	0.011	0.09	0	0.001	0.008	0	0	0.001
	234	rPt_402055	0.058	0.453	0	0	0.002	0	0	0.002	0.002	0.007	0	0	0	0	0	0.002	0.002	0.006	0	0	0.002	0	0.002	0.062	0.016	0.002	0.006	0.083	0	0.01	0	0.04	0.002	0.004	0.012	0.002	0.09	0	0	0.019	0.077	0.006	0	0.013	0.002	0.002	0
	237	rPt_508079	0.047	0.468	0.005	0.006	0	0.018	0.005	0	0	0.012	0.011	0.005	0.005	0.005	0.009	0	0	0.009	0.009	0.005	0	0.005	0	0.074	0.017	0	0.009	0.075	0.005	0.018	0.005	0.038	0	0	0.014	0	0.137	0.009	0.005	0.023	0.061	0.009	0.005	0.015	0	0	0.018
	240
	243	rPt_401887	0.016	0.493	0.004	0.008	0.005	0.044	0.004	0.048	0.005	0.011	0.024	0.004	0.004	0.004	0.018	0.005	0.005	0.005	0.018	0.004	0.005	0.004	0.005	0.089	0.007	0.005	0.005	0.05	0.004	0.023	0.004	0.022	0.005	0.005	0.006	0.005	0.222	0.018	0.004	0.022	0.019	0.005	0.004	0.007	0.003	0.005	0.046
	246	wPt_343920	0.001	0.503	0	0.004	0.003	0.052	0	0.067	0.003	0.005	0.025	0	0	0	0.017	0.003	0.003	0	0.017	0	0.003	0	0.003	0.091	0	0.003	0	0.032	0	0.021	0	0.008	0.003	0.003	0	0.003	0.26	0.017	0	0.016	0.003	0	0	0.001	0	0.003	0.054
	249	rPt_505309	0.003	0.511	0	0	0	0.056	0	0.084	0	0	0.022	0	0	0	0.012	0	0	0	0.012	0	0	0	0	0.09	0.001	0	0	0.011	0	0.014	0	0	0	0	0	0	0.295	0.012	0	0.006	0.013	0	0	0.003	0	0	0.059
	252	rPt_507905	0.002	0.517	0.001	0.001	0.001	0.057	0.001	0.096	0.001	0.001	0.016	0.001	0.001	0.001	0.004	0.001	0.001	0.001	0.004	0.001	0.001	0.001	0.001	0.086	0.003	0.001	0.001	0.019	0.001	0.005	0.001	0.013	0.001	0.001	0.001	0.001	0.328	0.004	0.001	0.001	0.02	0.001	0.001	0.002	0.001	0.001	0.061
	255	rPt_410907	0.004	0.521	0.001	0	0	0.055	0.001	0.106	0	0	0.007	0.001	0.001	0.001	0.005	0	0	0.001	0.004	0.001	0	0.001	0	0.078	0.002	0	0.001	0.052	0.001	0.006	0.001	0.035	0	0	0.001	0	0.358	0.004	0.001	0.001	0.023	0.001	0.001	0.001	0.001	0	0.059
	258	rPt_402069	0.009	0.524	0.002	0.006	0.002	0.049	0.002	0.113	0.002	0.002	0.01	0.002	0.002	0.014	0.01	0.002	0.002	0.002	0.009	0.002	0.002	0.002	0.002	0.068	0.002	0.002	0.012	0.081	0.002	0.012	0.008	0.053	0.002	0.002	0.002	0.002	0.386	0.009	0.002	0.026	0.022	0.002	0.002	0.003	0.002	0.002	0.054
	261
	264	rPt_411308	0.006	0.524	0.004	0.033	0.008	0.028	0.004	0.116	0.008	0.008	0.057	0.004	0.004	0.07	0.01	0.008	0.008	0.004	0.006	0.004	0.008	0.004	0.008	0.036	0.004	0.008	0.059	0.13	0.004	0.013	0.034	0.08	0.008	0.008	0.004	0.008	0.436	0.006	0.004	0.081	0.011	0.004	0.004	0.009	0.004	0.008	0.034
	267
	270	rPt_507636	0.009	0.518	0.009	0.045	0	0.006	0.006	0.107	0	0	0.09	0.019	0.004	0.112	0.004	0	0	0.009	0.025	0.011	0	0.004	0	0.009	0.004	0	0.092	0.167	0.004	0	0.046	0.094	0	0	0.004	0	0.477	0.009	0.004	0.123	0.004	0.004	0.004	0	0.004	0	0
	273
	276
	279	rPt_508150	0.056	0.495	0.056	0.038	0.03	0.034	0.034	0.069	0.03	0.03	0.116	0.145	0.018	0.151	0.018	0.03	0.03	0.056	0.084	0.073	0.03	0.018	0.03	0.056	0.018	0.03	0.117	0.199	0.018	0.03	0.039	0.09	0.016	0.016	0.018	0.03	0.526	0.056	0.018	0.162	0.018	0.018	0.018	0.03	0.018	0.03	0.03
	282
	285
	288
	291
	294	rPt_399764	0.067	0.419	0.067	0.025	0.009	0.01	0.01	0.002	0.009	0.009	0.095	0.294	0.015	0.155	0.015	0.009	0.009	0.067	0.116	0.11	0.009	0.015	0.009	0.067	0.015	0.009	0.095	0.195	0.015	0.009	0.015	0.016	0.002	0.002	0.015	0.009	0.572	0.067	0.015	0.168	0.015	0.015	0.015	0.009	0.015	0.009	0.009
	297
	300
	303	rPt_389336	0.033	0.349	0.033	0.041	0.021	0.025	0.021	0.007	0.021	0.021	0.043	0.353	0.014	0.121	0.014	0.021	0.021	0.033	0.097	0.093	0.021	0.014	0.007	0.033	0.014	0.021	0.043	0.158	0.014	0.007	0.014	0.007	0.021	0.021	0.014	0.025	0.582	0.033	0.014	0.135	0.014	0.014	0.014	0.021	0.014	0.046	0.021
	306
	309
	312	rPt_507059	0	0.258	0	0.027	0.019	0.028	0.019	0	0.019	0.019	0	0.39	0	0.059	0.015	0.019	0.019	0	0.049	0.048	0.019	0	0.005	0.007	0.002	0.019	0.017	0.094	0	0.005	0.005	0.007	0.019	0.019	0	0.028	0.578	0	0	0.074	0.007	0.006	0	0.019	0	0.078	0.019
	315	rPt_400374	0.039	0.223	0	0.015	0.011	0.022	0.011	0	0.011	0.011	0	0.398	0	0.031	0.022	0.011	0.011	0	0.026	0.026	0.011	0	0.004	0.008	0	0.011	0.027	0.066	0	0.004	0.004	0.008	0.011	0.011	0	0.022	0.573	0	0	0.047	0.008	0.006	0	0.011	0	0.082	0.011
	318	rPt_508520	0.095	0.184	0.001	0	0	0.013	0	0.001	0	0	0	0.404	0.001	0	0.026	0	0	0.001	0	0	0	0.001	0	0.006	0.005	0	0.033	0.035	0.001	0	0	0.006	0	0	0.001	0.013	0.567	0.001	0.001	0.017	0.006	0.003	0.001	0	0.001	0.083	0
	321	rPt_400845	0.147	0.143	0	0.001	0.001	0	0.001	0	0.001	0.001	0.001	0.408	0	0.001	0.026	0.001	0.001	0	0.002	0	0.002	0	0.001	0	0.009	0.001	0.035	0	0	0.002	0.002	0	0.001	0.001	0	0	0.56	0	0	0.004	0	0.003	0	0.001	0	0.08	0.001
	324	rPt_390364	0.197	0.099	0.003	0.002	0.002	0.012	0.002	0.003	0.002	0.002	0.002	0.409	0.003	0.002	0.023	0.002	0.002	0.003	0.006	0.003	0.006	0.003	0.002	0.021	0.01	0.002	0.034	0.041	0.008	0.006	0.006	0.011	0.002	0.002	0.003	0.003	0.55	0.003	0.003	0.01	0.003	0.009	0.003	0.002	0.003	0.074	0.002
	327
	330	rPt_3268	0.288	0	0	0.001	0.001	0.037	0.001	0	0.001	0.001	0.001	0.406	0	0.001	0.006	0.002	0.001	0	0.003	0.002	0.003	0	0.001	0.073	0	0.001	0.022	0.15	0.019	0.003	0.003	0.032	0.001	0.001	0	0	0.527	0	0	0.011	0.002	0.01	0	0.001	0	0.052	0.001
	333	rPt_389334	0.329	0.001	0.001	0.001	0.001	0.045	0.001	0.001	0.001	0.001	0.001	0.401	0.001	0.001	0.003	0.001	0.001	0.001	0.001	0.001	0.001	0.001	0.001	0.093	0.004	0.001	0.01	0.199	0.02	0.001	0.001	0.037	0.001	0.001	0.001	0.001	0.513	0.001	0.001	0.006	0.001	0.005	0.001	0.001	0.001	0.036	0.001
	336	rPt_506577	0.368	0.001	0.001	0.002	0.002	0.049	0.002	0.001	0.002	0.002	0.002	0.394	0.001	0.002	0.006	0.002	0.002	0.001	0.002	0.002	0.002	0.001	0.002	0.111	0.004	0.002	0	0.246	0.017	0.002	0.004	0.039	0.002	0.002	0.001	0.001	0.497	0	0.001	0.003	0.017	0.007	0.001	0.002	0.001	0.016	0.002
	339	rPt_400754	0.405	0.001	0.001	0.001	0.001	0.049	0.001	0.001	0.001	0.001	0.001	0.385	0.001	0.001	0.005	0.001	0.001	0.001	0.001	0.001	0.001	0.001	0.001	0.125	0.001	0.001	0.001	0.29	0.01	0.001	0.004	0.037	0.001	0.001	0.001	0.001	0.48	0	0.001	0.011	0.075	0.03	0.001	0.001	0.001	0.001	0.001
	342	rPt_507090	0.44	0.043	0.004	0	0	0.046	0	0.043	0	0	0	0.374	0.004	0	0	0	0	0.043	0	0	0	0.043	0	0.136	0.043	0	0	0.331	0	0	0	0.032	0	0	0.043	0.043	0.46	0.016	0.043	0.016	0.128	0.049	0	0	0.043	0	0
	345
	348	rPt_509262	0.503	0.152	0.004	0.003	0.003	0.03	0.003	0.152	0.003	0.003	0.003	0.344	0.004	0.003	0.003	0.003	0.003	0.152	0.003	0.003	0.042	0.152	0.003	0.149	0.152	0.003	0.003	0.407	0.003	0.003	0.003	0.011	0.003	0.036	0.152	0.152	0.415	0.05	0.152	0.015	0.227	0.078	0.003	0.003	0.152	0.003	0.003
	351
	354	rPt_509102	0.559	0.247	0	0	0	0	0	0.247	0	0	0	0.305	0.001	0	0.073	0	0	0.247	0	0	0.072	0.247	0	0.149	0.247	0.019	0.001	0.474	0.019	0	0.001	0	0	0.059	0.247	0.247	0.362	0.071	0.247	0.001	0.314	0.093	0.001	0.073	0.247	0.001	0.001
	357
	360
	363
	366
	369	rPt_508808	0.674	0.443	0.034	0.034	0.034	0.034	0.034	0.443	0.034	0.034	0.034	0.162	0.26	0.034	0.313	0.034	0.034	0.443	0.034	0.034	0.088	0.443	0.034	0.097	0.443	0.042	0.26	0.61	0.042	0.034	0.26	0.034	0.034	0.059	0.443	0.443	0.186	0.064	0.443	0.26	0.492	0.073	0.26	0.313	0.443	0.26	0.26
	372
	375
	378
	381
	384	rPt_507765	0.758	0.587	0.001	0.001	0.001	0.002	0.001	0.587	0.001	0.001	0.001	0.001	0.451	0.001	0.491	0.001	0.001	0.587	0.001	0.001	0.021	0.587	0.001	0.001	0.587	0.001	0.451	0.711	0.001	0.001	0.451	0.001	0.001	0.001	0.587	0.587	0.001	0.001	0.587	0.451	0.624	0.001	0.451	0.491	0.587	0.451	0.451
chr2	3	rPt_507767	0.002	0.152	0.152	0.152	0.002	0.002	0.152	0.691	0.152	0.691	0.099	0.152	0.17	0.152	0.675	0.152	0.002	0.002	0.17	0.152	0.152	0.152	0.444	0.17	0.17	0.444	0.152	0.17	0.152	0.002	0.002	0.099	0.002	0.152	0.152	0.002	0.691	0.003	0.002	0.002	0.3	0.444	0.002	0.152	0.152	0.003	0.152
	6	rPt_508408	0.002	0.099	0.099	0.099	0.002	0.002	0.099	0.672	0.099	0.672	0.043	0.099	0.119	0.099	0.655	0.099	0.002	0.002	0.119	0.099	0.099	0.099	0.409	0.119	0.119	0.409	0.099	0.119	0.099	0.002	0.002	0.043	0.002	0.099	0.099	0.002	0.672	0.005	0.002	0.002	0.256	0.409	0.002	0.099	0.099	0.005	0.099
	9
	12	rPt_390052	0	0	0	0	0	0	0	0.63	0	0.63	0	0	0.007	0	0.611	0	0	0	0.007	0	0	0	0.334	0.007	0.007	0.334	0	0.007	0	0	0	0.051	0	0	0.007	0	0.63	0	0	0	0.162	0.334	0.001	0	0	0	0
	15	rPt_399568	0.004	0.006	0.006	0.006	0.004	0.004	0.015	0.607	0.006	0.607	0.004	0.015	0.006	0.006	0.587	0.015	0.004	0.004	0.006	0.006	0.006	0.006	0.293	0.006	0.015	0.293	0.015	0.01	0.002	0.004	0.004	0.088	0.004	0.006	0.032	0.004	0.607	0.006	0.004	0.004	0.11	0.293	0.018	0.019	0.006	0.011	0.006
	18	rPt_507495	0.003	0.013	0.013	0.013	0.003	0.003	0.038	0.583	0.013	0.583	0.003	0.036	0.013	0.013	0.562	0.038	0.003	0.003	0.013	0.013	0.013	0.013	0.249	0.013	0.038	0.249	0.036	0.025	0.003	0.003	0.003	0.122	0.003	0.013	0.054	0.003	0.583	0.013	0.003	0.003	0.055	0.249	0.031	0.048	0.013	0.017	0.013
	21
	24
	27	rPt_399876	0.04	0.014	0.014	0.014	0.007	0.075	0.087	0.5	0.014	0.5	0.04	0.082	0.014	0.014	0.475	0.087	0.04	0.083	0.014	0.014	0.014	0.014	0.101	0.014	0.087	0.101	0.082	0.047	0.04	0.04	0.04	0.203	0.077	0.014	0.099	0.04	0.5	0.014	0.04	0.04	0.04	0.101	0.051	0.114	0.014	0.016	0.014
	30
	33
	36
	39	rPt_411511	0.077	0.008	0.008	0.068	0.008	0.18	0.107	0.365	0.008	0.365	0.077	0.096	0.008	0.029	0.333	0.107	0.077	0.203	0.026	0.008	0.008	0.008	0.029	0.008	0.107	0.008	0.096	0.029	0.077	0.077	0.077	0.272	0.188	0.008	0.114	0.077	0.365	0.008	0.077	0.077	0.077	0.008	0.03	0.159	0.008	0.008	0.008
	42
	45
	48
	51
	54	rPt_389683	0.048	0.131	0.01	0.161	0.01	0.246	0.058	0.143	0.01	0.143	0.048	0.04	0.014	0.032	0.1	0.058	0.048	0.29	0.022	0.01	0.01	0.01	0.032	0.014	0.058	0.01	0.04	0.014	0.048	0.048	0.048	0.299	0.261	0.014	0.06	0.048	0.143	0.059	0.048	0.048	0.048	0.104	0.01	0.146	0.01	0.01	0.01
	57
	60
	63	rPt_506496	0	0.231	0	0.18	0	0.252	0	0	0	0	0	0	0	0	0.001	0	0	0.311	0.001	0	0.002	0	0.001	0	0	0.001	0	0	0	0	0	0.285	0.272	0	0	0	0.001	0.085	0	0	0	0.176	0	0.101	0	0	0
	66	rPt_509676	0.001	0.258	0	0.181	0	0.249	0.003	0.003	0	0.001	0.003	0	0	0.001	0.006	0.001	0.003	0.313	0.004	0	0	0	0.008	0.001	0.001	0.004	0	0.003	0.003	0.001	0.001	0.275	0.271	0.002	0.001	0.001	0.008	0.087	0.001	0.001	0.003	0.194	0	0.08	0	0	0
	69	rPt_411008	0	0.283	0.001	0.178	0.001	0.243	0.005	0.005	0.001	0	0.005	0.001	0.001	0	0.007	0	0.005	0.313	0.004	0.001	0.001	0.001	0.011	0	0	0.004	0.001	0.005	0.005	0	0	0.263	0.267	0	0	0	0.011	0.086	0	0	0.005	0.209	0.001	0.055	0.001	0.001	0.001
	72	rPt_508312	0.002	0.305	0	0.173	0	0.234	0.004	0.004	0	0.002	0.004	0	0	0.002	0.005	0.002	0.004	0.31	0	0	0	0	0.011	0.002	0.002	0	0	0.004	0.004	0.002	0.002	0.248	0.26	0.017	0.002	0.002	0.011	0.082	0.002	0.002	0.004	0.222	0	0.027	0	0	0
	75	rPt_506443	0	0.325	0	0.165	0	0.222	0	0	0	0	0	0	0.001	0	0	0	0	0.305	0	0.003	0	0.001	0.007	0	0	0.003	0.001	0	0	0	0	0.23	0.251	0.03	0	0	0.007	0.074	0	0	0	0.231	0	0	0	0	0.001
	78	rPt_399610	0.001	0.342	0	0.153	0	0.208	0.001	0.001	0	0.001	0.001	0	0	0.001	0.011	0.001	0.001	0.297	0.003	0.004	0	0	0	0.001	0.001	0.004	0	0.006	0.001	0.001	0.001	0.209	0.238	0.04	0.001	0.001	0	0.063	0.001	0.001	0.001	0.238	0.009	0.009	0	0	0
	81	rPt_509246	0.014	0.357	0.001	0.139	0.001	0.191	0.003	0.003	0.001	0.003	0.003	0.001	0.001	0.003	0.019	0.003	0.003	0.286	0.001	0.002	0.001	0.001	0.018	0.003	0.003	0.002	0.001	0.008	0.003	0.003	0.005	0.186	0.224	0.046	0.003	0.003	0.008	0.049	0.003	0.003	0.005	0.242	0.016	0.016	0.001	0.001	0.001
	84
	87	rPt_400938	0.051	0.381	0.01	0.1	0.01	0.148	0.002	0.002	0.01	0.002	0.002	0.075	0.034	0.002	0.025	0.002	0.002	0.258	0.011	0.01	0.001	0.01	0.052	0.002	0.002	0.01	0.013	0.003	0.002	0.002	0.012	0.13	0.186	0.048	0.002	0.002	0.018	0.01	0.002	0.002	0.012	0.242	0.019	0.019	0.01	0.01	0.01
	90
	93	rPt_9914	0.074	0.395	0.01	0.049	0.01	0.093	0.002	0.002	0.01	0.002	0.002	0.155	0.064	0.002	0.016	0.002	0.004	0.218	0.012	0.01	0.016	0.01	0.071	0.002	0.002	0.01	0.017	0.002	0.002	0.002	0.005	0.062	0.136	0.036	0.002	0.004	0.013	0.002	0.002	0.002	0.005	0.231	0.007	0.007	0.01	0.01	0.01
	96	rPt_411470	0.081	0.399	0.005	0.018	0.005	0.06	0.001	0.001	0.005	0.001	0.001	0.19	0.073	0.001	0.007	0.001	0.003	0.194	0.007	0.005	0.022	0.005	0.076	0.001	0.001	0.005	0.013	0.001	0.001	0.001	0.006	0.023	0.106	0.025	0.001	0.003	0.006	0.001	0.001	0.001	0.001	0.221	0.001	0.003	0.005	0.005	0.005
	99	rPt_507737	0.084	0.4	0.001	0.001	0.001	0.024	0	0	0.001	0	0	0.222	0.079	0	0.001	0	0.013	0.168	0	0.001	0.024	0.001	0.077	0	0	0.001	0.006	0	0	0	0.023	0.001	0.073	0.011	0	0.005	0.005	0	0	0	0	0.209	0	0.012	0.001	0.001	0.001
	102	rPt_411501	0.084	0.4	0.001	0.001	0.003	0.002	0	0	0.001	0	0	0.251	0.082	0.025	0.003	0	0.038	0.138	0	0.001	0.022	0.001	0.075	0	0	0.001	0.002	0	0	0	0.036	0.001	0.037	0.001	0	0.015	0.013	0	0	0	0	0.193	0	0.017	0.001	0.001	0.001
	105	rPt_506972	0.081	0.397	0.001	0	0.008	0.003	0.002	0.002	0	0.002	0.002	0.278	0.082	0.051	0.008	0.002	0.06	0.105	0.002	0	0.017	0	0.07	0.006	0.002	0	0.007	0.002	0.004	0.002	0.046	0	0	0	0.002	0.02	0.017	0.002	0.005	0.002	0.002	0.175	0.002	0.018	0.001	0.001	0
	108	rPt_509001	0.074	0.392	0.009	0.001	0.009	0.002	0.001	0.001	0.003	0.001	0.001	0.302	0.078	0.073	0.009	0.001	0.079	0.069	0.001	0.004	0.009	0.004	0.061	0.012	0.001	0.004	0.007	0.001	0.005	0.001	0.052	0.001	0.003	0.003	0.001	0.023	0.018	0.001	0.009	0.001	0.001	0.154	0.001	0.016	0.009	0.009	0.004
	111	rPt_508204	0.064	0.385	0.013	0	0.007	0	0.001	0	0.003	0	0	0.324	0.071	0.091	0.007	0	0.094	0.029	0	0.004	0.003	0.004	0.049	0.013	0	0.004	0.004	0	0.003	0	0.055	0.001	0.003	0.003	0	0.021	0.016	0	0.01	0	0	0.129	0	0.011	0.013	0.013	0.004
	114	rPt_400888	0.051	0.376	0.014	0.005	0.001	0.005	0.021	0.005	0	0.005	0.005	0.343	0.061	0.106	0.001	0.005	0.106	0	0.005	0.001	0.011	0.001	0.034	0.011	0.005	0.001	0.001	0.005	0	0.005	0.054	0	0	0	0.004	0.016	0.01	0.005	0.007	0.005	0.005	0.102	0.005	0.001	0.014	0.014	0.001
	117	rPt_389716	0.034	0.364	0.012	0.006	0.001	0.006	0.038	0.006	0	0.006	0.006	0.359	0.047	0.119	0	0.006	0.115	0	0.006	0	0.016	0	0.015	0.006	0.006	0	0.004	0.006	0	0.006	0.05	0	0	0	0.004	0.008	0	0.006	0	0.006	0.006	0.071	0.006	0	0.012	0.012	0
	120	rPt_5439	0.014	0.351	0.005	0.003	0	0.003	0.052	0.003	0	0.003	0.003	0.374	0.03	0.127	0.001	0.003	0.12	0	0.003	0	0.017	0	0	0.005	0.003	0	0.003	0.003	0	0.003	0.043	0	0	0	0	0	0.018	0.003	0	0.003	0.003	0.037	0.003	0	0.005	0.005	0
	123	rPt_507837	0	0.334	0	0	0.003	0	0.062	0	0	0	0	0.386	0.009	0.133	0.003	0	0.123	0	0	0	0.015	0	0	0.02	0	0	0	0	0	0	0.032	0.008	0	0	0	0	0.035	0	0	0	0	0	0	0	0	0	0
	126	tPt_7975	0.001	0.316	0.001	0.001	0.004	0.001	0.068	0.009	0.014	0.001	0.001	0.396	0.001	0.136	0.009	0.001	0.122	0.001	0.001	0.014	0.009	0.005	0.001	0.032	0.001	0.012	0.001	0.001	0.012	0.001	0.018	0.024	0.021	0.017	0.001	0.005	0.048	0.002	0.012	0.001	0.001	0.016	0.002	0.014	0.001	0.001	0.015
	129	rPt_1348	0	0.295	0	0	0	0	0.072	0.023	0.027	0	0	0.404	0	0.135	0.011	0	0.118	0	0	0.027	0	0.009	0	0.04	0	0.022	0	0	0.022	0	0	0.037	0.044	0.033	0	0.009	0.057	0	0.022	0	0	0.029	0.002	0.027	0	0	0.03
	132	rPt_506760	0.001	0.271	0.006	0.001	0.001	0.001	0.071	0.034	0.037	0.02	0.001	0.41	0.015	0.132	0.01	0.001	0.111	0.013	0.001	0.037	0.005	0.008	0.001	0.045	0.001	0.03	0.004	0.001	0.03	0.001	0.013	0.047	0.063	0.047	0.001	0.008	0.063	0.004	0.03	0.004	0.001	0.039	0.004	0.037	0.002	0.002	0.042
	135	rPt_402660	0.002	0.245	0.018	0.002	0.002	0.002	0.068	0.041	0.044	0.07	0.002	0.413	0.029	0.125	0.005	0.002	0.101	0.025	0.002	0.044	0.014	0.004	0.002	0.046	0.002	0.033	0.012	0.002	0.033	0.002	0.025	0.053	0.079	0.057	0.002	0.004	0.066	0.012	0.033	0.012	0.002	0.045	0.012	0.044	0.002	0.002	0.05
	138
	141
	144	rPt_399303	0.008	0.15	0.036	0.008	0.008	0.008	0.038	0.041	0.042	0.201	0.008	0.411	0.051	0.086	0.017	0.008	0.051	0.039	0.008	0.042	0.022	0.015	0.008	0.029	0.008	0.024	0.016	0.008	0.024	0.008	0.039	0.051	0.107	0.066	0.008	0.008	0.054	0.016	0.024	0.016	0.008	0.043	0.016	0.042	0.008	0.008	0.055
	147
	150
	153	rPt_506524	0.001	0.027	0.022	0.001	0.001	0.001	0.001	0.01	0.01	0.305	0.001	0.39	0.043	0.017	0.01	0.001	0.001	0.023	0.001	0.01	0	0.006	0.001	0.001	0.001	0.002	0.001	0.001	0.001	0.001	0.023	0.018	0.105	0.045	0.001	0	0.012	0.001	0.001	0.001	0.001	0.01	0.001	0.01	0.001	0	0.028
	156	rPt_0722	0.001	0	0.01	0.001	0.001	0.001	0.001	0	0	0.335	0.001	0.379	0.033	0	0	0.001	0.001	0.011	0.001	0	0	0	0.001	0	0.001	0.009	0.001	0.001	0	0.001	0.011	0	0.098	0.032	0.001	0	0	0.001	0.001	0.001	0.001	0	0	0	0.001	0	0.013
	159	rPt_507750	0.001	0.001	0.001	0.001	0.001	0.001	0.001	0.001	0.001	0.363	0.001	0.365	0.02	0.018	0.009	0.001	0.001	0.01	0.001	0.005	0.013	0.001	0.001	0.009	0.001	0.012	0.001	0.001	0.001	0.001	0.011	0.001	0.088	0.014	0.001	0.001	0.012	0.002	0.001	0.001	0.001	0.001	0.012	0.009	0.001	0.001	0.001
	162	rPt_507927	0	0.001	0	0	0	0	0	0.001	0.001	0.388	0	0.349	0.003	0.036	0.016	0	0	0.038	0	0.007	0.026	0.001	0	0.016	0	0.011	0	0	0.001	0	0.043	0.004	0.075	0.001	0	0.001	0.023	0.005	0	0	0	0.001	0.023	0.016	0	0.006	0
	165	rPt_398641	0.002	0.001	0.002	0.002	0.002	0.007	0.002	0.001	0.001	0.411	0.002	0.331	0.002	0.051	0.02	0.002	0.015	0.063	0.002	0.005	0.035	0.001	0.002	0.02	0.002	0.008	0.006	0.002	0.001	0.002	0.072	0.016	0.058	0.001	0.002	0.001	0.03	0.004	0.002	0.002	0.002	0.001	0.03	0.02	0.002	0.023	0.002
	168	rPt_400282	0	0.004	0	0	0	0.012	0	0.004	0.004	0.431	0	0.31	0	0.062	0.02	0	0.03	0.085	0	0	0.04	0.004	0	0.02	0	0	0.01	0	0.004	0	0.097	0.024	0.038	0.006	0	0.004	0.034	0	0	0	0	0.004	0.034	0.02	0	0.037	0
	171	rPt_402581	0.001	0.006	0.001	0.001	0.001	0.014	0.001	0.006	0.006	0.45	0.001	0.287	0.001	0.07	0.017	0.001	0.041	0.103	0.001	0.001	0.042	0.006	0.001	0.017	0.001	0.003	0.01	0.001	0.006	0.001	0.119	0.029	0.014	0.012	0.001	0.006	0.034	0.025	0.001	0.001	0.001	0.006	0.034	0.017	0.001	0.048	0.001
	174
	177	rPt_507714	0.008	0	0.009	0.008	0.008	0.007	0.008	0	0	0.482	0.008	0.233	0.064	0.075	0	0.008	0.054	0.13	0.008	0.008	0.036	0	0.022	0.001	0.008	0	0	0.008	0	0.008	0.153	0.028	0.022	0.013	0.008	0	0.024	0.08	0.008	0.008	0.002	0	0.024	0	0.027	0.059	0.008
	180	rPt_402421	0.009	0	0.011	0.009	0.009	0.01	0.009	0	0	0.495	0.009	0.202	0.103	0.073	0	0.009	0.055	0.139	0.009	0.009	0.027	0	0.033	0.029	0.009	0.004	0.002	0.009	0	0.009	0.166	0.022	0.033	0.008	0.009	0	0.014	0.102	0.009	0.009	0.001	0	0.014	0.009	0.041	0.059	0.009
	183	rPt_508718	0.006	0	0.01	0.006	0.006	0.058	0.006	0	0	0.506	0.006	0.168	0.14	0.068	0	0.006	0.053	0.144	0.006	0.006	0.015	0	0.041	0.053	0.006	0.004	0.009	0.006	0.001	0.006	0.176	0.013	0.041	0	0.006	0	0	0.122	0.006	0.006	0.003	0	0	0.014	0.051	0.056	0.006
	186	rPt_411158	0	0.001	0.004	0	0	0.102	0	0.001	0.001	0.515	0	0.13	0.173	0.059	0.001	0	0.047	0.147	0	0	0	0.001	0.045	0.075	0	0	0.012	0	0.001	0	0.182	0	0.045	0.001	0	0.001	0.006	0.138	0	0	0.002	0.001	0.002	0.016	0.059	0.05	0
	189	rPt_506904	0	0	0	0	0	0.143	0	0	0	0.523	0	0.09	0.203	0.046	0	0	0.038	0.147	0	0	0.004	0	0.045	0.093	0	0	0.011	0	0	0	0.186	0	0.045	0.001	0	0.001	0.01	0.15	0	0	0	0	0	0.014	0.062	0.04	0
	192	rPt_507665	0.002	0	0	0.002	0.002	0.181	0.002	0	0	0.529	0.002	0.047	0.231	0.031	0	0.007	0.026	0.143	0.002	0.004	0.007	0	0.042	0.107	0.002	0.002	0.008	0.002	0	0.002	0.187	0.002	0.042	0	0.002	0.008	0.01	0.16	0.002	0.002	0	0	0.002	0.009	0.063	0.027	0.002
	195	rPt_506408	0	0.001	0.001	0	0	0.216	0	0.001	0.001	0.533	0	0	0.256	0.011	0.001	0.01	0.01	0.136	0	0.004	0.005	0.001	0.036	0.119	0	0	0	0	0.004	0	0.185	0	0.036	0.008	0	0.013	0.007	0.167	0	0	0.001	0.001	0	0	0.06	0.01	0
	198	rPt_507787	0.001	0	0	0.001	0.001	0.248	0.001	0	0	0.536	0.001	0.003	0.278	0.016	0	0.01	0.001	0.127	0.001	0	0	0	0.026	0.127	0.001	0.001	0.002	0.001	0.007	0.001	0.18	0.001	0.026	0.018	0.001	0.013	0	0.171	0.001	0.003	0	0	0.007	0.007	0.053	0.016	0.001
	201
	204	rPt_390224	0.001	0.001	0.001	0.001	0.001	0.304	0.001	0.001	0.001	0.536	0.001	0.016	0.314	0.074	0.001	0.001	0.003	0.098	0.001	0.001	0.005	0.001	0.006	0.134	0.001	0.001	0.007	0.001	0.003	0.001	0.161	0.001	0.001	0.026	0.001	0.004	0.009	0.169	0.001	0.001	0.007	0.001	0.012	0.012	0.031	0.074	0.001
	207	rPt_5429	0.002	0.001	0.003	0.002	0.002	0.328	0.002	0.001	0.001	0.533	0.002	0.018	0.328	0.098	0.002	0.003	0.013	0.078	0.002	0.002	0.004	0.001	0.033	0.133	0.002	0.002	0.004	0.002	0.016	0.002	0.147	0.002	0.002	0.025	0.002	0.002	0.009	0.164	0.002	0.002	0.007	0.001	0.009	0.009	0.014	0.098	0.002
	210	rPt_398762	0.001	0.001	0.006	0.001	0.001	0.35	0.001	0.001	0.001	0.529	0.001	0.015	0.34	0.118	0.002	0.001	0.019	0.056	0.001	0.001	0.008	0.001	0.057	0.129	0.001	0.001	0.001	0.001	0.041	0.001	0.13	0.001	0.003	0.02	0.001	0.003	0.006	0.156	0.001	0.001	0.002	0.001	0.003	0.003	0.005	0.118	0.001
	213	rPt_400410	0.002	0	0.005	0.002	0.002	0.37	0.002	0	0	0.523	0.002	0.009	0.35	0.136	0	0.005	0.022	0.03	0.002	0.002	0.034	0	0.077	0.122	0.002	0.002	0.002	0.002	0.062	0.002	0.109	0	0.01	0.012	0.002	0.001	0	0.145	0.002	0.002	0	0	0	0.011	0.02	0.136	0.002
	216	rPt_399280	0	0	0	0	0	0.387	0	0	0	0.516	0	0	0.357	0.15	0	0.01	0.021	0	0	0	0.056	0	0.094	0.111	0	0	0	0	0.081	0	0.086	0	0.014	0	0	0.004	0	0.131	0	0	0	0	0	0.024	0.032	0.15	0
	219	rPt_410800	0.002	0.002	0	0	0	0.402	0	0.002	0.002	0.506	0	0	0.362	0.161	0.002	0.011	0.017	0.025	0	0.003	0.075	0.002	0.108	0.098	0	0	0	0	0.096	0	0.059	0	0.014	0.002	0	0.006	0.009	0.113	0	0	0.002	0.002	0.009	0.033	0.04	0.161	0
	222
	225	rPt_402364	0.002	0	0.008	0.001	0.001	0.425	0.001	0	0	0.482	0.001	0.006	0.365	0.175	0	0.003	0.002	0.084	0.001	0.002	0.103	0	0.126	0.06	0.001	0.001	0.006	0.001	0.116	0.001	0	0.001	0.003	0.002	0.001	0.001	0.024	0.069	0.001	0.001	0	0	0.024	0.041	0.046	0.175	0.001
	228	rPt_505627	0.001	0	0.007	0.001	0.001	0.434	0.001	0	0	0.467	0.001	0.004	0.364	0.177	0	0.005	0.019	0.109	0.001	0.005	0.112	0	0.13	0.037	0.001	0.001	0.004	0.001	0.121	0.001	0	0.001	0.002	0.019	0.001	0.008	0.026	0.042	0.001	0.001	0	0	0.026	0.04	0.044	0.177	0.001
	231	rPt_509630	0.001	0	0.002	0	0	0.441	0	0	0	0.451	0	0	0.359	0.176	0	0.009	0.033	0.13	0	0.009	0.118	0	0.131	0.01	0	0	0	0	0.123	0	0.025	0	0.001	0.033	0	0.011	0.025	0.011	0	0	0	0	0.025	0.035	0.038	0.176	0
	234	rPt_411512	0.002	0.001	0.002	0.001	0.001	0.445	0.001	0.001	0.001	0.432	0.001	0.001	0.353	0.172	0.001	0.009	0.043	0.148	0.001	0.009	0.121	0.001	0.129	0.002	0.001	0.001	0.001	0.001	0.122	0.001	0.06	0.001	0.002	0.043	0.001	0.011	0.02	0.01	0.001	0.001	0.001	0.001	0.02	0.027	0.029	0.172	0.001
	237	rPt_508490	0	0.002	0.005	0	0	0.448	0	0.002	0.002	0.411	0	0	0.344	0.166	0.002	0.007	0.049	0.163	0	0.007	0.12	0.002	0.124	0.003	0	0	0	0	0.118	0	0.091	0	0.005	0.049	0	0.007	0.012	0.031	0.001	0	0.002	0.002	0.012	0.015	0.016	0.166	0
	240	rPt_509610	0.013	0	0.004	0.001	0.001	0.449	0.001	0	0	0.388	0.001	0.001	0.333	0.156	0	0	0.052	0.175	0.001	0	0.117	0	0.116	0	0.001	0.001	0.001	0.001	0.111	0.013	0.119	0.001	0.004	0.052	0.001	0	0	0.048	0.001	0.001	0	0	0	0	0	0.156	0.001
	243	rPt_402236	0.03	0.006	0	0	0	0.447	0	0.006	0.006	0.363	0	0	0.319	0.143	0.006	0.007	0.052	0.184	0	0.011	0.11	0.006	0.104	0.007	0	0	0	0	0.1	0.03	0.144	0	0	0.052	0	0.006	0.007	0.062	0	0	0.006	0.021	0.013	0.013	0.006	0.143	0
	246
	249
	252	rPt_400854	0.061	0.013	0.04	0.04	0.04	0.431	0.04	0.013	0.013	0.274	0.085	0.04	0.264	0.087	0.013	0.02	0.03	0.194	0.01	0.041	0.07	0.013	0.05	0.02	0.04	0.04	0.04	0.04	0.049	0.061	0.201	0.04	0.033	0.03	0.04	0.013	0.02	0.084	0.057	0.04	0.013	0.093	0.05	0.05	0.013	0.087	0.04
	255
	258	rPt_401657	0.065	0	0.05	0.05	0.05	0.41	0.05	0	0	0.202	0.125	0.05	0.213	0.032	0	0.01	0	0.186	0	0.043	0.027	0	0	0.01	0.05	0.05	0.05	0.05	0	0.065	0.224	0.05	0.038	0	0.05	0	0.01	0.082	0.079	0.05	0	0.125	0.057	0.057	0	0.032	0.05
	261	rPt_400975	0.062	0	0.05	0.05	0.05	0.397	0.05	0	0	0.161	0.14	0.05	0.184	0	0	0	0	0.178	0	0.04	0	0	0	0	0.05	0.05	0.05	0.05	0	0.062	0.231	0.05	0.036	0	0.05	0	0	0.076	0.084	0.05	0	0.136	0.055	0.055	0	0	0.05
	264
	267	wPt_0271	0.046	0	0.039	0.039	0.039	0.363	0.039	0	0	0.071	0.161	0.039	0.116	0	0	0	0	0.152	0	0.021	0	0	0	0	0.039	0.039	0.039	0.039	0	0.046	0.238	0.039	0.02	0	0.039	0	0	0.054	0.086	0.039	0	0.149	0.042	0.042	0	0	0.039
	270
	273	rPt_389862	0.016	0.002	0.014	0.014	0.014	0.32	0.014	0.002	0.002	0.001	0.17	0.014	0.036	0.021	0.002	0.007	0.002	0.115	0.002	0.006	0.006	0.002	0.002	0.006	0.014	0.014	0.014	0.014	0.001	0.016	0.233	0.014	0.006	0.002	0.014	0.002	0.001	0.018	0.074	0.014	0.001	0.149	0.015	0.015	0.002	0.006	0.014
	276	rPt_506245	0.001	0.003	0.001	0.001	0.001	0.295	0.001	0.003	0.003	0.001	0.17	0.001	0.001	0.027	0.003	0.005	0.003	0.091	0.003	0.014	0.014	0.003	0.003	0.014	0.001	0.001	0.001	0.001	0	0.001	0.227	0.001	0.014	0.003	0.001	0.003	0.002	0.002	0.063	0.001	0	0.145	0.001	0.001	0.003	0.014	0.001
	279	rPt_399784	0.004	0	0.004	0.004	0.004	0.267	0.004	0	0	0.004	0.167	0.004	0.004	0.028	0	0	0	0.064	0	0.018	0.018	0	0	0.018	0.004	0.004	0.004	0.004	0	0.004	0.217	0.004	0.018	0	0.004	0	0.009	0.009	0.049	0.004	0	0.137	0.004	0.004	0	0.018	0.004
	282	rPt_401202	0.004	0.005	0.004	0.004	0.004	0.237	0.004	0.005	0.005	0.004	0.161	0.004	0.004	0.026	0.014	0.005	0.015	0.034	0.005	0.019	0.019	0.005	0.005	0.019	0.004	0.004	0.004	0.004	0.005	0.004	0.205	0.004	0.019	0.014	0.004	0.005	0.012	0.012	0.031	0.004	0.014	0.127	0.004	0.004	0.005	0.019	0.004
	285
	288	rPt_399788	0.004	0.005	0.001	0.004	0.004	0.168	0.004	0.005	0.005	0.004	0.14	0.004	0.004	0.012	0.031	0.005	0.033	0.03	0.005	0.01	0.01	0.005	0.005	0.01	0.004	0.004	0.03	0.005	0.005	0.004	0.173	0.004	0.01	0.031	0.004	0.005	0.007	0.007	0.03	0.004	0.031	0.096	0.011	0.004	0.005	0.01	0.004
	291	rPt_401184	0.008	0	0	0.008	0.008	0.129	0.008	0	0	0.008	0.125	0.008	0.008	0.001	0.035	0	0.038	0.087	0	0	0	0	0	0	0.008	0.008	0.087	0.013	0	0.008	0.152	0.008	0.001	0.035	0.008	0	0	0.001	0.087	0.008	0.035	0.076	0.019	0.008	0	0.001	0.008
	294
	297	rPt_505781	0.005	0.011	0.011	0.005	0.005	0.042	0.005	0.011	0.011	0.005	0.085	0.005	0.005	0.114	0.031	0.012	0.036	0.19	0.011	0.011	0.003	0.011	0.011	0.011	0.005	0.005	0.19	0.019	0.011	0.005	0.101	0.005	0.114	0.031	0.005	0.003	0.014	0.114	0.19	0.005	0.031	0.026	0.024	0.005	0.011	0.114	0.005
	300
	303
	306	rPt_506394	0	0	0	0	0	0	0	0	0	0	0	0	0	0.26	0	0.004	0.006	0.323	0	0	0	0	0	0	0	0	0.323	0	0	0	0	0.002	0.26	0	0	0	0.009	0.26	0.323	0.002	0	0.002	0.005	0	0	0.26	0
chr3	3	rPt_507113	0.017	0.002	0.002	0.003	0.003	0.006	0.009	0.003	0.483	0.002	0.165	0.003	0.005	0.002	0.003	0.003	0.002	0.003	0.003	0.002	0.003	0.003	0.002	0.002	0.003	0.003	0.004	0.002	0.165	0.343	0.165	0.003	0.003	0.002	0.002	0.005	0.002	0.002	0.002	0.002	0.003	0.005	0.003	0.005	0.002	0.002	0.003
	6
	9	rPt_402334	0.078	0.002	0.002	0.004	0.004	0.032	0.027	0.004	0.417	0.002	0.058	0.004	0.005	0.004	0.004	0.004	0.002	0.004	0.004	0.002	0.004	0.004	0.004	0.004	0.004	0.004	0.005	0.002	0.058	0.259	0.058	0.004	0.004	0.002	0.002	0.005	0.002	0.002	0.002	0.002	0.004	0.021	0.004	0.021	0.002	0.002	0.004
	12	wPt_345565	0.104	0	0	0	0	0.04	0.03	0	0.381	0	0	0	0	0	0	0	0	0	0	0	0	0	0	0	0	0	0	0	0	0.213	0	0	0	0	0	0	0	0	0	0	0	0.024	0	0.024	0	0	0
	15	rPt_505909	0.126	0.001	0.001	0.001	0.002	0.044	0.031	0.001	0.343	0.001	0.001	0.001	0.001	0.001	0.001	0.001	0.001	0.001	0.001	0.001	0.001	0.001	0.001	0.001	0.001	0.001	0.001	0.001	0.003	0.165	0.002	0.001	0.001	0.001	0.001	0.001	0.001	0.001	0.003	0.001	0.001	0.023	0.001	0.023	0.001	0.001	0.001
	18	rPt_400833	0.145	0.004	0.004	0.002	0.009	0.045	0.027	0.002	0.302	0.004	0.002	0.002	0.002	0.002	0.002	0.002	0.002	0.002	0.002	0.002	0.002	0.002	0.002	0.002	0.002	0.002	0.002	0.004	0.011	0.113	0.006	0.002	0.002	0.004	0.004	0.002	0.004	0.002	0.006	0.004	0.002	0.019	0.002	0.019	0.004	0.004	0.002
	21
	24	rPt_505751	0.174	0	0	0.002	0.01	0.037	0.01	0.001	0.213	0	0.001	0.002	0.001	0.002	0.004	0.001	0.001	0.001	0.002	0.001	0.002	0.001	0.001	0.001	0.001	0.003	0.001	0	0.017	0	0.004	0.001	0.001	0	0	0.001	0	0.001	0	0	0.001	0	0.001	0	0	0	0.001
	27	rPt_507180	0.185	0.001	0.001	0.002	0.006	0.027	0	0	0.165	0.001	0	0.002	0.001	0.002	0.006	0	0	0	0.002	0	0.002	0	0	0	0	0.003	0	0.001	0.014	0.002	0	0	0	0.001	0.001	0	0.001	0	0.001	0.001	0	0.001	0	0.002	0.001	0.001	0
	30	rPt_505911	0.192	0	0	0	0	0.014	0	0	0.113	0	0	0	0.002	0	0.004	0	0	0	0	0	0	0	0	0	0	0	0	0	0.008	0.001	0.002	0	0	0	0	0	0	0	0.001	0	0	0	0	0.001	0	0	0
	33	rPt_509479	0.196	0	0	0	0.006	0	0	0	0.058	0	0	0	0.001	0	0	0	0	0	0	0	0	0	0	0	0	0.002	0	0.004	0.001	0.005	0.003	0	0	0	0	0	0	0	0	0	0	0	0	0	0	0	0
	36	rPt_508029	0.197	0.004	0.006	0	0.044	0.004	0	0	0	0.004	0	0	0.005	0	0	0	0	0	0	0	0	0	0	0	0	0	0	0.008	0.005	0.011	0	0	0	0.004	0.004	0	0.004	0	0.004	0.004	0	0.004	0	0.012	0.006	0.004	0
	39
	42	rPt_401138	0.192	0.003	0.009	0.006	0.11	0.003	0.006	0.006	0.002	0.003	0.006	0.006	0.004	0.064	0.002	0.006	0.006	0.006	0.023	0.006	0.002	0.002	0.006	0.006	0.023	0.006	0.006	0.004	0.004	0.012	0.006	0.006	0.006	0.003	0.003	0.031	0.003	0.006	0.003	0.003	0.006	0.003	0.006	0.033	0.012	0.003	0.006
	45	rPt_401143	0.184	0.004	0.005	0.004	0.138	0.002	0.004	0.004	0	0.002	0.004	0.004	0.002	0.093	0.005	0.004	0.004	0.004	0.029	0.004	0	0.005	0.004	0.004	0.029	0.004	0.004	0.002	0.002	0.007	0.004	0.004	0.004	0.002	0.002	0.042	0.002	0.004	0	0.002	0.004	0.002	0.004	0.038	0.009	0	0.004
	48	rPt_399875	0.174	0.028	0	0	0.163	0.01	0	0	0.002	0.015	0	0	0.01	0.118	0.037	0	0	0	0.032	0	0	0.037	0	0	0.032	0	0	0.015	0.01	0	0	0	0	0.015	0.015	0.05	0.015	0	0.001	0.015	0	0.015	0	0.039	0.003	0.001	0
	51	rPt_400780	0.161	0.049	0.032	0.005	0.185	0.014	0.005	0.005	0.011	0.024	0.005	0.005	0.014	0.14	0.065	0.005	0.005	0.005	0.032	0.005	0.005	0.065	0.005	0.005	0.032	0.015	0.005	0.024	0.014	0.008	0.005	0.005	0.008	0.024	0.024	0.054	0.024	0.023	0.008	0.024	0.005	0.024	0.005	0.037	0.023	0.008	0.005
	54
	57	rPt_505544	0.125	0.08	0.115	0.008	0.221	0.012	0.008	0.008	0.017	0.032	0.008	0.008	0.012	0.175	0.11	0.008	0.008	0.008	0.02	0.008	0.008	0.11	0.008	0.008	0.02	0.048	0.008	0.032	0.012	0.021	0.008	0.008	0.021	0.032	0.032	0.053	0.032	0.079	0.021	0.032	0.008	0.032	0.008	0.023	0.079	0.021	0.008
	60
	63	rPt_505227	0.077	0.098	0.185	0	0.245	0	0	0	0.009	0.026	0	0	0	0.199	0.143	0.001	0	0	0	0	0	0.143	0	0	0	0.068	0	0.026	0	0.02	0	0	0.02	0.026	0.026	0.038	0.026	0.122	0.02	0.026	0	0.026	0	0.001	0.122	0.02	0
	66	rPt_399980	0.048	0.102	0.215	0	0.253	0	0	0	0	0.018	0	0	0	0.206	0.155	0.003	0	0	0	0	0	0.155	0	0	0	0.072	0	0.018	0	0.015	0	0	0.015	0.018	0.018	0.025	0.018	0.139	0.015	0.018	0	0.018	0	0	0.139	0.015	0
	69	rPt_400544	0.016	0.103	0.243	0.001	0.258	0.001	0.001	0.001	0.001	0.006	0.001	0.001	0.001	0.21	0.164	0.002	0.001	0.001	0.001	0.001	0.001	0.164	0.001	0.001	0.001	0.074	0.001	0.006	0.001	0.005	0.001	0.001	0.005	0.006	0.006	0.008	0.006	0.152	0.005	0.006	0.001	0.006	0.001	0.001	0.152	0.005	0.001
	72	rPt_508672	0.001	0.101	0.268	0.001	0.261	0.001	0.001	0.001	0.001	0.001	0.001	0.001	0.005	0.212	0.169	0.001	0.001	0.001	0.001	0.001	0.001	0.169	0.001	0.001	0.001	0.072	0.001	0.001	0.001	0.001	0.001	0.001	0.001	0.001	0.001	0.001	0.001	0.163	0.001	0.001	0.001	0.001	0.001	0.001	0.163	0.001	0.001
	75	rPt_401119	0	0.095	0.29	0	0.261	0	0	0	0	0	0	0	0.011	0.21	0.172	0	0	0	0	0	0	0.172	0	0	0	0.066	0.001	0	0	0	0	0	0	0.001	0	0	0	0.17	0	0	0	0	0	0	0.17	0	0
	78	tPt_3022	0.003	0.086	0.31	0.005	0.258	0.005	0.005	0.005	0.005	0.01	0.005	0.005	0.013	0.206	0.172	0.004	0.005	0.005	0.005	0.005	0.005	0.172	0.006	0.014	0.005	0.058	0.005	0.003	0.005	0.003	0.005	0.005	0.005	0.005	0.003	0.006	0.003	0.175	0.004	0.003	0.005	0.003	0.005	0.005	0.175	0.005	0.005
	81
	84	rPt_506455	0.007	0.059	0.342	0.005	0.244	0.005	0.005	0.005	0.005	0.035	0.005	0.005	0.008	0.189	0.162	0.007	0.005	0.005	0.005	0.005	0.005	0.162	0.008	0.034	0.005	0.03	0.012	0.007	0.005	0.007	0.005	0.005	0.012	0.012	0.007	0.008	0.004	0.175	0.005	0.007	0.005	0.007	0.005	0.005	0.175	0.005	0.005
	87
	90	rPt_9239	0	0.018	0.365	0.001	0.22	0.001	0.001	0.001	0.001	0.047	0.001	0.001	0.001	0.161	0.141	0.001	0.001	0.001	0.001	0.001	0.001	0.141	0.001	0.04	0.001	0.003	0.006	0	0.001	0	0.001	0	0.006	0.006	0	0	0	0.163	0.001	0	0	0	0	0.001	0.163	0.001	0.001
	93	rPt_507801	0	0.002	0.373	0	0.204	0	0	0	0	0.048	0	0	0	0.142	0.126	0	0.002	0	0	0	0	0.126	0.002	0.038	0	0.009	0.002	0	0	0	0	0.001	0.006	0.002	0	0.002	0	0.152	0	0	0	0	0.001	0	0.152	0	0
	96	rPt_4257	0	0.008	0.379	0.005	0.184	0.005	0.005	0.005	0.005	0.045	0.005	0.005	0.005	0.12	0.107	0	0.006	0.005	0.005	0.005	0.005	0.107	0.008	0.032	0.005	0.011	0.012	0	0.005	0	0.005	0.011	0.034	0.012	0	0.032	0	0.139	0.005	0	0.005	0	0.011	0.005	0.139	0.005	0.005
	99
	102	rPt_402134	0.007	0.011	0.383	0.004	0.137	0.004	0.004	0.004	0.004	0.03	0.004	0.004	0.004	0.067	0.06	0.015	0.004	0.004	0.004	0.004	0.004	0.06	0.011	0.01	0.004	0.005	0.021	0.014	0.004	0.007	0.004	0.02	0.079	0.021	0.007	0.082	0.002	0.103	0.004	0.007	0.004	0.017	0.02	0.004	0.103	0.004	0.004
	105
	108	rPt_505738	0	0	0.379	0.004	0.077	0	0.004	0.004	0.004	0	0.004	0.004	0.004	0	0	0.015	0.004	0.004	0.004	0.004	0	0	0	0.004	0.004	0.004	0.016	0.012	0.004	0	0.004	0.016	0.112	0.016	0	0.119	0	0.054	0.004	0	0.004	0.02	0.016	0.004	0.054	0.004	0.004
	111	rPt_506051	0.001	0.001	0.374	0.003	0.042	0.001	0.003	0.003	0.003	0.018	0.003	0.003	0.003	0.001	0.001	0.01	0.003	0.003	0.003	0.003	0.001	0.002	0.001	0.003	0.003	0.003	0.008	0.007	0.003	0.001	0.003	0.008	0.123	0.008	0.001	0.133	0.001	0.024	0.003	0.001	0.003	0.016	0.008	0.003	0.024	0.003	0.003
	114	rPt_508331	0	0	0.366	0	0.004	0	0	0	0	0.04	0	0	0	0	0	0.001	0	0	0	0	0	0.003	0	0	0	0	0	0	0	0	0	0	0.132	0.002	0	0.143	0	0.001	0	0	0	0.009	0	0	0.001	0	0
	117	rPt_400480	0	0	0.356	0	0.001	0	0	0	0	0.058	0	0	0	0	0.005	0	0	0	0	0.003	0	0	0	0	0	0	0.001	0	0	0	0	0	0.137	0.005	0	0.151	0	0.004	0	0	0	0.001	0.002	0	0.004	0	0
	120	rPt_399627	0.002	0.001	0.343	0.001	0.003	0.001	0.001	0.001	0.001	0.073	0.001	0.001	0.001	0.001	0.01	0.001	0.001	0.001	0.001	0.003	0.001	0.002	0.001	0.016	0.001	0.001	0.003	0.001	0.001	0.002	0.001	0.001	0.139	0.006	0.001	0.155	0.001	0.003	0.001	0.001	0.001	0.005	0.002	0.001	0.003	0.001	0.001
	123	rPt_506967	0.004	0.001	0.329	0	0.002	0	0	0	0	0.084	0	0	0	0.001	0.011	0.001	0	0	0	0.002	0	0.001	0.001	0.031	0	0	0.002	0.001	0	0.004	0	0	0.138	0.002	0.001	0.156	0.001	0	0	0.001	0	0.006	0	0	0.002	0	0
	126	rPt_508377	0.002	0.001	0.312	0	0.001	0	0	0	0	0.093	0	0	0	0.001	0.008	0.001	0	0	0	0.008	0	0.004	0.001	0.042	0	0	0.001	0.001	0	0.002	0	0	0.134	0.001	0.001	0.155	0.001	0	0	0.001	0	0.003	0	0	0.008	0	0
	129	rPt_390014	0	0	0.292	0.005	0	0.005	0.005	0.005	0.005	0.097	0.005	0.005	0.005	0	0.002	0	0.005	0.005	0.005	0.01	0.005	0.007	0	0.05	0.005	0.005	0	0	0.005	0	0.005	0.005	0.126	0	0	0.15	0	0	0.005	0	0.005	0.003	0.005	0.005	0.01	0.005	0.005
	132	rPt_401940	0	0	0.27	0.006	0	0.006	0.006	0.006	0.006	0.099	0.006	0.006	0.006	0.001	0.001	0.001	0.006	0.006	0.006	0.009	0.006	0.007	0	0.054	0.006	0.006	0	0.001	0.006	0	0.006	0.006	0.116	0	0	0.142	0.001	0.003	0.006	0.001	0.006	0.007	0.006	0.006	0.009	0.006	0.006
	135	rPt_8081	0	0	0.245	0.003	0	0.003	0.003	0.003	0.003	0.098	0.003	0.003	0.003	0	0	0	0.003	0.003	0.003	0.004	0.003	0.004	0	0.055	0.003	0.003	0	0	0.003	0	0.003	0.003	0.102	0	0	0.131	0	0.002	0.003	0	0.003	0.007	0.003	0.003	0.004	0.003	0.003
	138	rPt_507717	0	0	0.217	0	0	0	0	0	0	0.093	0	0	0	0.017	0.004	0	0	0	0	0.006	0	0.014	0	0.053	0	0	0	0	0	0	0	0	0.085	0	0	0.117	0	0	0	0	0	0.003	0	0	0.003	0	0
	141	wPt_3484	0	0	0.187	0.003	0	0.003	0.003	0.003	0.003	0.085	0.003	0.003	0.003	0.034	0.009	0	0.003	0.003	0.003	0.015	0.003	0.043	0	0.047	0.003	0.003	0	0	0.003	0	0.003	0.003	0.065	0	0	0.1	0	0.006	0.007	0	0.003	0	0.003	0.003	0.008	0.003	0.005
	144	rPt_506103	0	0	0.154	0.006	0	0.006	0.006	0.006	0.006	0.073	0.006	0.006	0.006	0.048	0.011	0.005	0.006	0.006	0.006	0.022	0.006	0.069	0	0.038	0.006	0.006	0	0	0.006	0	0.006	0.006	0.042	0	0	0.079	0	0.009	0.016	0	0.006	0	0.006	0.006	0.009	0.006	0.01
	147	rPt_401081	0.001	0.001	0.118	0.005	0.011	0.005	0.005	0.005	0.005	0.059	0.005	0.005	0.005	0.058	0.009	0.01	0.005	0.005	0.005	0.024	0.005	0.091	0.001	0.025	0.005	0.005	0.001	0.001	0.005	0.001	0.005	0.005	0.015	0.001	0.001	0.056	0.001	0.008	0.022	0.001	0.005	0.002	0.005	0.005	0.006	0.005	0.013
	150	rPt_401227	0.001	0.001	0.078	0	0.02	0	0	0	0	0.041	0	0	0	0.065	0.004	0.011	0	0	0	0.024	0	0.11	0.001	0.009	0	0	0.001	0.001	0	0.001	0	0	0.002	0.001	0.001	0.028	0.001	0.003	0.025	0.001	0	0.002	0	0	0	0	0.011
	153	rPt_505248	0.002	0.002	0.035	0	0.025	0	0	0	0	0.019	0	0	0	0.069	0.001	0.008	0	0	0	0.019	0	0.126	0.002	0	0	0	0.002	0.002	0	0.002	0	0	0.004	0.002	0.002	0	0.002	0.002	0.024	0.002	0	0.001	0	0	0	0	0.006
	156	rPt_399632	0	0	0	0	0.026	0	0	0	0	0	0	0	0	0.069	0.001	0.001	0	0	0	0.011	0	0.138	0	0	0	0	0	0	0	0	0	0	0.003	0	0	0	0	0.006	0.02	0	0	0	0	0	0	0	0
	159	rPt_400162	0	0	0.001	0	0.025	0	0	0	0	0	0	0	0	0.066	0.002	0	0.001	0	0.001	0	0	0.148	0.007	0.006	0	0.001	0.008	0	0	0	0	0	0	0	0	0	0	0.006	0.012	0	0	0	0.001	0.001	0	0	0
	162	rPt_390606	0	0	0	0.001	0.019	0.001	0.001	0	0.001	0	0.001	0.001	0.001	0.06	0.005	0.001	0.001	0.001	0.001	0.002	0.001	0.154	0.016	0.014	0.001	0.001	0.012	0.001	0.001	0	0.001	0.001	0	0	0	0.002	0	0.003	0	0	0.001	0.002	0.002	0.001	0.001	0.001	0
	165	rPt_402504	0	0	0.005	0.002	0.01	0.002	0.002	0	0.002	0	0.002	0.002	0.002	0.05	0.004	0.001	0.002	0.002	0.002	0.003	0.002	0.158	0.022	0.018	0.002	0.002	0.013	0.002	0.002	0	0.002	0.002	0	0	0	0.006	0	0.003	0.006	0	0.002	0.003	0.007	0.002	0.002	0.002	0.001
	168	rPt_399628	0	0	0.007	0	0	0	0	0	0	0	0	0	0	0.037	0	0	0	0	0	0	0	0.158	0.024	0.019	0	0	0.011	0	0	0	0	0	0	0	0	0.006	0	0.005	0.01	0	0	0	0.008	0	0	0	0.004
	171	rPt_402485	0.013	0.002	0.005	0.001	0.001	0.001	0.001	0.002	0.001	0.002	0.001	0.001	0.001	0.02	0.01	0.002	0.001	0.001	0.001	0.002	0.001	0.155	0.022	0.016	0.001	0.003	0.004	0.001	0.001	0.002	0.002	0.001	0.002	0.002	0.002	0.003	0.002	0.004	0.01	0.002	0.002	0.002	0.006	0.001	0.001	0.001	0.004
	174	rPt_4378	0.022	0	0	0.004	0.004	0.004	0.004	0	0.004	0	0.004	0.004	0.004	0	0.016	0	0.004	0.004	0.004	0	0.004	0.15	0.017	0.01	0.004	0.003	0.004	0.004	0.004	0	0	0.004	0	0	0	0.011	0	0	0.007	0	0	0	0	0.004	0.031	0.004	0
	177	rPt_7156	0.029	0	0	0.01	0.01	0.01	0.01	0	0.01	0	0.01	0.01	0.01	0	0.019	0	0.01	0.01	0.01	0	0.01	0.141	0.009	0	0.01	0	0.01	0.01	0.01	0	0.008	0.01	0	0	0	0.031	0	0	0	0	0	0	0	0.01	0.087	0.01	0
	180	rPt_410952	0.032	0.002	0.002	0.012	0.012	0.012	0.012	0.002	0.012	0.002	0.012	0.012	0.012	0.014	0.019	0.053	0.012	0.012	0.012	0.005	0.012	0.129	0.001	0.053	0.012	0.001	0.012	0.012	0.012	0.002	0.017	0.012	0.005	0.002	0.002	0.047	0.014	0.002	0.007	0.005	0.005	0.034	0.002	0.012	0.14	0.012	0.002
	183
	186	rPt_389353	0.027	0.01	0.01	0.006	0.006	0.006	0.006	0.01	0.006	0.01	0.006	0.006	0.006	0.126	0.008	0.16	0.006	0.006	0.006	0.012	0.006	0.096	0.003	0.16	0.006	0.003	0.006	0.006	0.006	0.01	0.024	0.006	0.012	0.01	0.01	0.069	0.126	0.01	0.013	0.012	0.035	0.143	0.01	0.006	0.237	0.006	0.01
	192	rPt_505214	0.008	0.004	0.004	0.004	0.004	0.004	0.004	0.004	0.004	0.004	0.004	0.004	0.004	0.225	0.004	0.255	0.004	0.004	0.004	0.005	0.004	0.049	0.004	0.255	0.004	0.004	0.004	0.074	0.004	0.004	0.017	0.004	0.005	0.004	0.004	0.077	0.225	0.004	0.005	0.005	0.051	0.24	0.004	0.004	0.324	0.004	0.004
	195
	198	rPt_505591	0.013	0.013	0.013	0.019	0.019	0.019	0.019	0.013	0.019	0.013	0.019	0.019	0.019	0.312	0.019	0.339	0.019	0.019	0.019	0.013	0.019	0.019	0.019	0.339	0.019	0.019	0.019	0.178	0.019	0.013	0.019	0.019	0.013	0.013	0.082	0.072	0.312	0.013	0.013	0.013	0.054	0.326	0.082	0.019	0.4	0.019	0.013
	201
	204
	207	rPt_506858	0.016	0.016	0.016	0.181	0.181	0.181	0.181	0.016	0.181	0.016	0.181	0.181	0.181	0.426	0.181	0.448	0.181	0.181	0.181	0.016	0.181	0.181	0.181	0.448	0.181	0.181	0.181	0.314	0.181	0.016	0.181	0.181	0.016	0.016	0.233	0.039	0.426	0.016	0.016	0.016	0.032	0.437	0.233	0.181	0.499	0.181	0.016
	210
	213
chr4	3	rPt_398637	0.085	0.032	0.085	0.085	0.085	0.085	0.085	0.085	0.032	0.085	0.085	0.085	0.085	0.159	0.032	0.349	0.085	0.085	0.032	0.032	0.085	0.085	0.381	0.085	0.085	0.085	0.085	0.085	0.085	0.032	0.085	0.032	0.032	0.032	0.032	0.085	0.085	0.159	0.137	0.032	0.085	0.085	0.032	0.085	0.032	0.032	0.032
	6
	9	rPt_390553	0.001	0.001	0.001	0.001	0.001	0.001	0.001	0.001	0.001	0.001	0.001	0.021	0	0.052	0.001	0.266	0.001	0.001	0.013	0.001	0.001	0.001	0.302	0.001	0.002	0.001	0.001	0.001	0.001	0.001	0.001	0.001	0.001	0.002	0.001	0.001	0.001	0.052	0.027	0	0	0.001	0.001	0.001	0.001	0.001	0.001
	12	rPt_401485	0	0.001	0	0	0	0	0	0	0.001	0	0	0.058	0	0.001	0.001	0.221	0	0	0.018	0.001	0	0	0.259	0	0.003	0	0	0	0	0.001	0	0.001	0	0	0.001	0	0	0.002	0.001	0.001	0	0	0.001	0	0.001	0	0
	15	rPt_506330	0	0	0	0	0	0	0	0	0	0	0	0.091	0	0.004	0	0.173	0.001	0	0.019	0	0	0	0.213	0	0.001	0	0	0.001	0	0	0	0	0	0	0	0.002	0	0.021	0	0	0	0	0	0	0	0.005	0
	18	rPt_402514	0	0.001	0	0	0	0	0	0	0.001	0	0	0.122	0	0.003	0.001	0.122	0	0	0.017	0.001	0	0	0.165	0.001	0.001	0	0	0.003	0	0.001	0	0.001	0	0	0.001	0.003	0	0.036	0.002	0.001	0	0	0.001	0	0.001	0.011	0
	21	rPt_399682	0	0	0	0	0	0	0	0	0	0	0	0.149	0	0	0	0.067	0	0	0.011	0.002	0	0	0.113	0	0	0	0	0.004	0	0	0	0	0	0	0	0	0	0.048	0.005	0	0	0	0	0	0	0.014	0
	24	wPt_8814	0	0	0	0	0	0	0	0	0	0	0	0.173	0	0.013	0.001	0.01	0	0	0.002	0	0	0	0.058	0	0.013	0	0	0.001	0	0	0	0	0	0	0	0.013	0	0.057	0.004	0	0	0	0	0	0	0.013	0
	27	rPt_6659	0.001	0	0.001	0.001	0.001	0.001	0.001	0.001	0	0.001	0.002	0.195	0.001	0.024	0.004	0.016	0.001	0.001	0.001	0	0.001	0.001	0	0.001	0.024	0.001	0.002	0.001	0.004	0	0.004	0	0.001	0.001	0	0.023	0.001	0.062	0	0	0.001	0.001	0	0.001	0	0.008	0.001
	30	rPt_400701	0	0.001	0	0	0	0	0	0	0.001	0	0.003	0.213	0	0.031	0.003	0.033	0	0	0	0	0	0	0.003	0	0.031	0	0.003	0	0.008	0.001	0.008	0.001	0	0	0.001	0.029	0	0.063	0.017	0.001	0	0	0.003	0	0.001	0	0
	33	rPt_402250	0	0	0	0	0	0	0	0	0	0	0.001	0.228	0	0.035	0	0.046	0.003	0	0.008	0	0	0	0.003	0	0.035	0.003	0.001	0.009	0.008	0	0.008	0	0	0	0	0.032	0	0.062	0.032	0	0	0	0.003	0	0	0	0
	36	rPt_508638	0.001	0.004	0.001	0.001	0.001	0.001	0.001	0.001	0.004	0.001	0.001	0.241	0.001	0.035	0.002	0.055	0.003	0.001	0.013	0.004	0.009	0.001	0.004	0.013	0.035	0.003	0.001	0.015	0.005	0.005	0.005	0.004	0.001	0.001	0.004	0.032	0.001	0.057	0.043	0.004	0.001	0.001	0.004	0.001	0.001	0.002	0.001
	39	rPt_390409	0	0.016	0	0	0	0	0	0	0.016	0	0	0.251	0	0.032	0.006	0.061	0	0	0.014	0.016	0.016	0	0.016	0.024	0.032	0	0	0.016	0	0.024	0	0.016	0	0	0.016	0.028	0	0.048	0.05	0.016	0	0	0.016	0	0	0.001	0
	42	rPt_509365	0	0.025	0	0	0	0	0	0	0.025	0	0	0.258	0	0.025	0.007	0.064	0	0	0.012	0.025	0.02	0	0.025	0.032	0.025	0	0	0.015	0	0.04	0	0.025	0	0	0.025	0.021	0	0.036	0.054	0.025	0	0	0.025	0.001	0	0.006	0
	45	rPt_506231	0.001	0.031	0.001	0.001	0.001	0.001	0.001	0.001	0.031	0.001	0.001	0.263	0.001	0.015	0.004	0.063	0.001	0.001	0.006	0.031	0.02	0.001	0.031	0.037	0.015	0.001	0.001	0.01	0.001	0.052	0.001	0.031	0.001	0.001	0.031	0.01	0.001	0.021	0.055	0.031	0.001	0.002	0.031	0.003	0.001	0.009	0.001
	48	rPt_505672	0	0.033	0	0	0	0	0	0	0.033	0	0	0.265	0	0.001	0	0.059	0	0.002	0	0.033	0.016	0	0.033	0.037	0.001	0	0	0.001	0	0.06	0	0.033	0	0	0.033	0	0	0.002	0.052	0.033	0	0	0.033	0	0	0.009	0
	51	rPt_402360	0	0.031	0	0	0	0	0	0	0.031	0	0	0.264	0	0.004	0	0.051	0	0.006	0	0.031	0.009	0	0.031	0.035	0.001	0	0	0.001	0	0.066	0	0.031	0	0	0.031	0	0	0.001	0.046	0.031	0	0.008	0.031	0	0	0.006	0
	54	rPt_390135	0	0.026	0	0	0	0.001	0	0	0.026	0	0.001	0.261	0	0.006	0	0.04	0	0.007	0	0.026	0.002	0	0.026	0.029	0.005	0	0	0.004	0	0.067	0	0.026	0	0	0.026	0	0	0	0.037	0.026	0	0.013	0.026	0.001	0	0.002	0
	57	rPt_399899	0	0.018	0	0	0	0	0	0	0.018	0	0	0.255	0	0.004	0	0.026	0	0.004	0	0.018	0.014	0	0.018	0.019	0.006	0	0	0.003	0	0.066	0	0.018	0	0	0.018	0	0	0	0.024	0.018	0	0.015	0.018	0.001	0	0.012	0
	60	rPt_400824	0	0.006	0	0	0	0	0	0	0.006	0	0	0.246	0	0.004	0	0.008	0	0.001	0	0.006	0.022	0	0.006	0.006	0.002	0	0	0.001	0	0.061	0	0.006	0	0	0.006	0	0	0.008	0.007	0.006	0	0.013	0.006	0	0	0.018	0
	63	rPt_508305	0.002	0.001	0.002	0.002	0.002	0.002	0.002	0.002	0.001	0.002	0.002	0.235	0.002	0.015	0.002	0.007	0.002	0.011	0.002	0.001	0.026	0.004	0.001	0.001	0.011	0.004	0.002	0.011	0.002	0.053	0.002	0.001	0.001	0.004	0.001	0.002	0.004	0.013	0.001	0.001	0.002	0.007	0.001	0.002	0.002	0.021	0.002
	66	rPt_402104	0	0.001	0	0	0	0	0	0	0.001	0	0	0.221	0	0.023	0	0.016	0	0.017	0	0.001	0.027	0.003	0.001	0.001	0.025	0.003	0	0.017	0	0.041	0	0.001	0	0.003	0.001	0	0.003	0.014	0.001	0.001	0	0.001	0.001	0.001	0	0.02	0
	69	rPt_399902	0	0.001	0	0	0	0	0	0	0.001	0	0	0.204	0	0.026	0	0.021	0	0.02	0	0.001	0.024	0	0.001	0.001	0.036	0	0	0.02	0	0.026	0	0.001	0	0	0.001	0	0	0.012	0.001	0.001	0	0.007	0.001	0.002	0	0.016	0
	72	rPt_506948	0.001	0	0.001	0.001	0.001	0.001	0	0.001	0	0.002	0.001	0.184	0.001	0.027	0.001	0.022	0.001	0.02	0.001	0	0.018	0.001	0	0	0.044	0.001	0.001	0.02	0.001	0.007	0.001	0	0.001	0.002	0	0.001	0.001	0.007	0	0	0.001	0.009	0	0	0.001	0.008	0.001
	75	rPt_508800	0	0	0	0	0	0	0	0	0	0	0	0.161	0	0.024	0	0.021	0	0.016	0	0	0.008	0	0	0	0.048	0	0	0.016	0	0	0	0	0	0	0	0	0	0	0	0	0	0.008	0	0.002	0	0.003	0
	78	rPt_507289	0	0	0	0	0	0	0	0	0	0.006	0	0.135	0	0.017	0	0.015	0	0.008	0	0	0.001	0	0	0	0.048	0	0	0.008	0	0	0	0	0	0	0	0	0	0.001	0	0	0	0.003	0	0.004	0	0.012	0
	81	rPt_508260	0	0.006	0	0	0	0	0	0	0.005	0.028	0	0.106	0	0.007	0	0.006	0	0	0	0.005	0.001	0	0.001	0.005	0.046	0	0	0	0	0.007	0	0.005	0	0	0.005	0	0	0.001	0.005	0.005	0	0	0.003	0.002	0	0.017	0
	84	rPt_400835	0.001	0.009	0.001	0.001	0.001	0.001	0.001	0.001	0.007	0.046	0.001	0.074	0.001	0.018	0.001	0.002	0.001	0.002	0.001	0.007	0.013	0.001	0.002	0.007	0.039	0.001	0.001	0.002	0.001	0.011	0.001	0.007	0.001	0.001	0.007	0.001	0.001	0.003	0.007	0.007	0.001	0.006	0.006	0.001	0.001	0.019	0.001
	87
	90	rPt_411080	0.003	0.005	0.003	0.003	0.003	0	0	0.003	0	0.071	0.003	0	0.003	0.086	0.003	0.003	0.003	0	0.003	0	0.061	0.003	0	0	0.017	0.003	0.003	0.017	0.003	0.01	0.003	0	0.003	0.003	0	0.003	0.003	0.006	0	0	0.003	0.005	0	0	0.003	0.013	0.003
	93	rPt_399387	0	0	0	0	0	0.001	0.018	0	0.001	0.079	0	0.044	0	0.116	0	0	0	0.001	0	0.001	0.079	0	0.001	0.001	0	0	0	0.02	0	0.003	0	0.001	0	0	0.001	0	0	0.002	0.001	0.001	0	0	0.001	0.001	0	0.004	0
	96	rPt_506439	0.002	0.002	0.002	0.002	0.002	0.002	0.038	0.002	0.002	0.084	0.002	0.098	0.002	0.142	0.002	0.006	0.002	0.002	0.002	0.002	0.094	0.002	0.002	0.001	0.002	0.002	0.002	0.019	0.002	0.001	0.002	0.002	0.002	0.001	0.002	0.002	0.002	0.002	0.002	0.002	0.002	0.005	0.001	0.001	0.004	0.003	0.002
	99
	102	rPt_399573	0.002	0.002	0.002	0.002	0.002	0.021	0.067	0.002	0.021	0.083	0.002	0.196	0.002	0.184	0.002	0.025	0.002	0.024	0.002	0.021	0.115	0.002	0.021	0.014	0.021	0.002	0.002	0.006	0.002	0.002	0.002	0.021	0.002	0.002	0.022	0.002	0.002	0.002	0.021	0.021	0.002	0.003	0.002	0.002	0.013	0.003	0.002
	105
	108	rPt_401313	0.003	0.003	0.003	0.004	0.01	0.026	0.082	0.003	0.026	0.069	0.003	0.282	0.003	0.215	0.004	0.031	0.003	0.032	0.003	0.026	0.123	0.003	0.026	0.012	0.026	0.003	0.003	0.003	0.003	0.003	0.003	0.026	0.004	0.003	0.029	0.003	0.003	0.007	0.026	0.026	0.003	0.003	0.004	0.01	0.008	0.003	0.003
	111
	114	rPt_508914	0	0	0	0	0.012	0.017	0.085	0	0.017	0.041	0	0.358	0	0.235	0	0.022	0	0.026	0	0.017	0.118	0	0.017	0.005	0.017	0	0	0	0	0	0	0.017	0	0	0.022	0	0	0.005	0.017	0.017	0	0.004	0	0.012	0	0	0
	117	rPt_402392	0	0	0	0.002	0.008	0.008	0.081	0	0.008	0.022	0	0.393	0	0.241	0.002	0.013	0	0.018	0	0.008	0.111	0	0.008	0.029	0.008	0	0	0	0	0	0	0.008	0	0	0.013	0	0	0	0.008	0.008	0	0.004	0.002	0.008	0	0	0
	120
	123	rPt_505900	0.012	0.012	0.012	0.014	0.019	0	0.064	0.012	0	0.012	0.012	0.456	0.012	0.244	0.008	0.014	0.008	0.002	0.004	0	0.088	0.012	0	0.067	0	0.012	0.012	0.012	0.012	0.012	0.012	0	0.012	0.012	0.012	0.012	0.02	0	0	0	0.012	0.009	0.015	0	0.012	0.02	0.012
	126
	129	rPt_509554	0.046	0.046	0.046	0.011	0.052	0	0.033	0.046	0	0.046	0.046	0.51	0.046	0.236	0.025	0.054	0.025	0	0.007	0.008	0.051	0.046	0	0.091	0	0.046	0.046	0.046	0.046	0.046	0.046	0	0.046	0.046	0.046	0.046	0.084	0	0	0	0.046	0.03	0.059	0.012	0.046	0.084	0.046
	132	rPt_400750	0.058	0.058	0.058	0.005	0.064	0.002	0.012	0.058	0.001	0.058	0.058	0.535	0.058	0.228	0.029	0.069	0.029	0.002	0.003	0.007	0.027	0.058	0.002	0.099	0.002	0.058	0.058	0.058	0.058	0.058	0.058	0.002	0.058	0.058	0.058	0.058	0.11	0.001	0.001	0.001	0.058	0.036	0.076	0.014	0.058	0.11	0.058
	135	rPt_509435	0.067	0.067	0.067	0.007	0.071	0	0	0.067	0	0.067	0.067	0.558	0.067	0.217	0.029	0.081	0.029	0	0	0.003	0	0.067	0	0.102	0	0.067	0.067	0.067	0.067	0.067	0.067	0	0.067	0.067	0.067	0.067	0.134	0	0	0	0.067	0.038	0.09	0.012	0.067	0.134	0.067
	138	rPt_505620	0.072	0.072	0.072	0.02	0.076	0.001	0.003	0.072	0.001	0.072	0.072	0.579	0.072	0.204	0.025	0.089	0.025	0.001	0.001	0.001	0.001	0.072	0.001	0.103	0.001	0.072	0.072	0.072	0.072	0.072	0.072	0.001	0.072	0.072	0.072	0.072	0.154	0.001	0.001	0.001	0.072	0.037	0.1	0.006	0.072	0.154	0.072
	141	rPt_399468	0.074	0.074	0.074	0.029	0.077	0	0.004	0.074	0	0.074	0.074	0.599	0.074	0.187	0.018	0.094	0.018	0	0	0	0	0.074	0	0.101	0	0.074	0.074	0.074	0.074	0.074	0.074	0	0.074	0.074	0.074	0.074	0.172	0	0	0	0.074	0.032	0.107	0.001	0.074	0.172	0.074
	144	rPt_506645	0.072	0.072	0.072	0.034	0.075	0.001	0.003	0.072	0.001	0.072	0.072	0.618	0.072	0.168	0.008	0.096	0.008	0.001	0.001	0.003	0.001	0.072	0.001	0.095	0.001	0.072	0.072	0.072	0.072	0.072	0.072	0.001	0.072	0.072	0.072	0.072	0.186	0.001	0.001	0.001	0.072	0.024	0.111	0.001	0.072	0.186	0.072
	147	rPt_2478	0.067	0.067	0.067	0.036	0.07	0.001	0.003	0.067	0.001	0.067	0.067	0.635	0.067	0.146	0.011	0.094	0.003	0.001	0.001	0.003	0.001	0.067	0.001	0.086	0.001	0.067	0.067	0.067	0.067	0.067	0.067	0.001	0.067	0.067	0.067	0.067	0.198	0.001	0.001	0.001	0.067	0.012	0.112	0.001	0.067	0.198	0.067
	150	rPt_505288	0.059	0.059	0.059	0.035	0.061	0.004	0.009	0.059	0.001	0.059	0.059	0.65	0.059	0.12	0.034	0.09	0.009	0.001	0.001	0.001	0.001	0.059	0.005	0.074	0.001	0.059	0.059	0.059	0.059	0.059	0.059	0.001	0.059	0.059	0.059	0.059	0.206	0.001	0.001	0.003	0.059	0.001	0.109	0.001	0.059	0.206	0.059
	153
	156	rPt_401169	0.032	0.032	0.032	0.022	0.033	0.033	0.01	0.032	0.007	0.032	0.032	0.678	0.032	0.06	0.071	0.07	0.01	0.007	0.007	0.007	0.007	0.032	0.047	0.039	0.007	0.032	0.032	0.032	0.032	0.032	0.032	0.007	0.032	0.032	0.032	0.032	0.215	0.007	0.007	0.022	0.032	0.007	0.095	0.007	0.032	0.215	0.032
	159
	162	rPt_505674	0	0.007	0	0	0	0.049	0	0	0	0	0	0.701	0	0	0.094	0.038	0	0	0	0.01	0	0.006	0.074	0	0	0	0	0	0	0	0	0	0	0	0	0	0.212	0	0	0.027	0	0	0.067	0	0	0.212	0
	165	rPt_508292	0.002	0.022	0	0.002	0	0.051	0.002	0	0.002	0.002	0	0.711	0	0	0.101	0.016	0	0.002	0.002	0.039	0.002	0.022	0.083	0	0.002	0.009	0	0	0	0.011	0.017	0.008	0	0	0.002	0	0.206	0	0.001	0.025	0.002	0.001	0.048	0.002	0	0.206	0
	168	rPt_509552	0.01	0.035	0	0.01	0	0.05	0.01	0	0.01	0.01	0	0.72	0	0	0.104	0	0	0.01	0.01	0.064	0.01	0.034	0.089	0	0.01	0.062	0	0	0	0.039	0.061	0.028	0	0	0.01	0	0.198	0.001	0.002	0.018	0.01	0.002	0.026	0.01	0	0.198	0
	171	rPt_398573	0.014	0.044	0	0.014	0	0.046	0.014	0	0.014	0.014	0	0.728	0	0	0.105	0	0	0.014	0.014	0.087	0.014	0.043	0.091	0	0.014	0.112	0.001	0	0	0.063	0.101	0.044	0	0	0.014	0.013	0.186	0.002	0	0.009	0.014	0	0	0.014	0	0.186	0
	174	rPt_389569	0.015	0.049	0	0.015	0	0.038	0.015	0	0.015	0.015	0	0.735	0	0	0.102	0	0	0.015	0.015	0.106	0.015	0.049	0.09	0	0.015	0.158	0.004	0	0	0.084	0.138	0.057	0	0	0.015	0.022	0.172	0	0	0.004	0.015	0.009	0.001	0.015	0	0.172	0
	177	rPt_509255	0.013	0.051	0.002	0.013	0.002	0.027	0.013	0.002	0.013	0.013	0.002	0.741	0.002	0.002	0.095	0.002	0.002	0.013	0.013	0.122	0.013	0.051	0.085	0.002	0.013	0.202	0.013	0.002	0.002	0.102	0.172	0.067	0.002	0.002	0.013	0.029	0.155	0.002	0	0.013	0.013	0.017	0.002	0.013	0.002	0.155	0.002
	180	rPt_508199	0.006	0.05	0.009	0.006	0.009	0.012	0.006	0.009	0.006	0.006	0.009	0.746	0.009	0.009	0.086	0.01	0.009	0.006	0.006	0.134	0.006	0.05	0.078	0.009	0.006	0.242	0.019	0.009	0.009	0.116	0.203	0.073	0.009	0.009	0.006	0.032	0.134	0.01	0.001	0.019	0.006	0.022	0.016	0.006	0.009	0.134	0.009
	183
	186
	189
	192	rPt_389930	0.12	0.01	0.005	0.132	0.005	0.023	0.12	0.005	0.003	0.023	0.005	0.757	0.005	0.005	0.015	0.005	0.005	0.107	0.12	0.154	0.12	0.01	0.014	0.005	0.12	0.379	0.006	0.005	0.005	0.142	0.299	0.063	0.005	0.005	0.12	0.008	0.021	0.005	0.023	0.006	0.054	0.007	0.036	0.023	0.005	0.021	0.005
	195
	198
	201	rPt_507671	0.198	0.004	0.004	0.221	0.004	0.011	0.198	0.004	0.004	0.011	0.004	0.756	0.004	0.004	0.004	0.004	0.004	0.174	0.198	0.137	0.198	0.004	0.082	0.004	0.198	0.457	0.004	0.004	0.004	0.128	0.345	0.021	0.004	0.028	0.198	0.004	0.004	0.004	0.011	0.104	0.07	0.004	0.014	0.011	0.028	0.004	0.004
	204
	207
	210
	213	rPt_507094	0.262	0.013	0.013	0.302	0.013	0.013	0.262	0.081	0.081	0.013	0.013	0.742	0.013	0.013	0.013	0.013	0.013	0.22	0.262	0.07	0.262	0.071	0.175	0.013	0.262	0.534	0.013	0.013	0.013	0.066	0.372	0.013	0.013	0.028	0.262	0.112	0.013	0.013	0.041	0.236	0.044	0.013	0.013	0.067	0.028	0.013	0.013
	216
	219
	222
	225
	228	rPt_506976	0.282	0.006	0.003	0.345	0.003	0.004	0.282	0.162	0.162	0.003	0.003	0.703	0.003	0.003	0.044	0.003	0.003	0.216	0.282	0.063	0.282	0.132	0.224	0.003	0.282	0.593	0.003	0.003	0.003	0.011	0.355	0.055	0.003	0.003	0.282	0.249	0.021	0.003	0.047	0.338	0.055	0.009	0.003	0.122	0.003	0.021	0.003
	231
	234	rPt_508404	0.272	0.019	0.007	0.346	0.007	0.013	0.272	0.172	0.172	0.007	0.007	0.681	0.007	0.007	0.065	0.007	0.007	0.194	0.272	0.098	0.272	0.134	0.224	0.007	0.272	0.606	0.007	0.007	0.007	0.048	0.332	0.084	0.007	0.007	0.272	0.284	0.022	0.007	0.026	0.362	0.084	0.037	0.007	0.121	0.007	0.022	0.007
	237
	240	rPt_508577	0.251	0.019	0.001	0.338	0.001	0.007	0.251	0.171	0.171	0.001	0.001	0.654	0.001	0.001	0.072	0.015	0.001	0.161	0.251	0.121	0.251	0.124	0.212	0.001	0.251	0.613	0.01	0.001	0.001	0.071	0.3	0.1	0.001	0.004	0.251	0.309	0.01	0.001	0.003	0.377	0.1	0.051	0.001	0.108	0.001	0.01	0.001
	243	rPt_508623	0.237	0.013	0	0.33	0	0	0.237	0.166	0.166	0	0	0.638	0	0	0.07	0.059	0	0.14	0.237	0.127	0.237	0.114	0.203	0	0.237	0.614	0.038	0	0	0.078	0.28	0.103	0	0.013	0.237	0.318	0	0	0.011	0.381	0.103	0.052	0.003	0.097	0	0.001	0
	246	rPt_508467	0.22	0.004	0.001	0.32	0.001	0.001	0.22	0.158	0.158	0.001	0.001	0.621	0.001	0.001	0.065	0.1	0.001	0.116	0.22	0.13	0.22	0.101	0.19	0.001	0.22	0.615	0.063	0.001	0.001	0.081	0.257	0.103	0.012	0.019	0.22	0.324	0.004	0.001	0.015	0.383	0.103	0.051	0.001	0.082	0.004	0.005	0.001
	249	rPt_508910	0.2	0	0	0.307	0	0	0.2	0.147	0.147	0	0	0.603	0	0	0.057	0.137	0	0.089	0.2	0.131	0.2	0.084	0.174	0	0.2	0.613	0.085	0	0	0.081	0.232	0.1	0.022	0.021	0.2	0.328	0.005	0	0.016	0.382	0.1	0.046	0.01	0.064	0.005	0.005	0
	252	rPt_389603	0.177	0.001	0.001	0.292	0.001	0.001	0.177	0.133	0.133	0.001	0.001	0.584	0.001	0.001	0.045	0.172	0.001	0.058	0.177	0.128	0.177	0.065	0.156	0.001	0.177	0.611	0.103	0.001	0.001	0.077	0.204	0.093	0.028	0.019	0.177	0.329	0.002	0.001	0.013	0.379	0.093	0.037	0.022	0.043	0.002	0.002	0.001
	255
	258	rPt_7872	0.122	0.002	0	0.254	0	0	0.122	0.095	0.095	0	0	0.54	0.002	0	0.011	0.232	0	0.002	0.122	0.112	0.122	0.015	0.109	0	0.122	0.601	0.13	0	0	0.06	0.139	0.07	0.03	0.006	0.122	0.325	0	0.002	0	0.367	0.07	0.01	0.036	0	0.021	0.002	0
	261	rPt_389701	0.091	0.006	0.012	0.231	0.004	0.005	0.091	0.071	0.071	0.004	0.004	0.516	0.004	0.002	0.006	0.257	0.005	0.006	0.091	0.1	0.091	0.004	0.081	0.004	0.091	0.594	0.138	0.012	0.004	0.047	0.102	0.054	0.025	0.004	0.091	0.319	0.002	0.006	0.004	0.358	0.054	0.004	0.037	0.004	0.03	0.012	0.004
	264
	267	rPt_508833	0.017	0.021	0.056	0.176	0.011	0.018	0.017	0.013	0.013	0.011	0.011	0.462	0.011	0.002	0.021	0.301	0.018	0.002	0.017	0.065	0.017	0.011	0.015	0.011	0.017	0.576	0.146	0.056	0.011	0.009	0.019	0.01	0.006	0.011	0.017	0.3	0.002	0.021	0.011	0.332	0.01	0.011	0.03	0.011	0.038	0.052	0.011
	270	rPt_507277	0.004	0.023	0.072	0.145	0.01	0.018	0.004	0.003	0.004	0.01	0.01	0.432	0.01	0.002	0.023	0.319	0.018	0.004	0.004	0.043	0.004	0.01	0.004	0.01	0.004	0.565	0.146	0.072	0.01	0.004	0.004	0.012	0.009	0.01	0.004	0.287	0.014	0.023	0.01	0.315	0.004	0.01	0.021	0.01	0.036	0.067	0.01
	273	rPt_509321	0.008	0.021	0.085	0.11	0.005	0.016	0.008	0.006	0.008	0.005	0.005	0.4	0.005	0.002	0.021	0.334	0.016	0.008	0.008	0.017	0.008	0.005	0.008	0.005	0.008	0.552	0.142	0.085	0.005	0.008	0.008	0.031	0.022	0.005	0.008	0.271	0.037	0.021	0.005	0.296	0.008	0.005	0.009	0.005	0.031	0.078	0.005
	276	rPt_506862	0.008	0.016	0.095	0.072	0	0.01	0.008	0.005	0.008	0	0	0.366	0	0	0.016	0.347	0.01	0.008	0.008	0	0.008	0	0.008	0	0.008	0.537	0.135	0.095	0	0.008	0.008	0.046	0.031	0.005	0.008	0.252	0.055	0.016	0	0.275	0.008	0	0	0	0.022	0.087	0
	279	rPt_508998	0.004	0.008	0.102	0.031	0	0	0.004	0	0.004	0	0	0.33	0	0	0.008	0.358	0	0.004	0.004	0	0.004	0	0.004	0	0.004	0.521	0.125	0.102	0	0.004	0.004	0.058	0.037	0.015	0.004	0.231	0.071	0.008	0	0.251	0.004	0	0	0	0.01	0.092	0
	282	rPt_506530	0.002	0.011	0.105	0.002	0.003	0.036	0.002	0.006	0.002	0.003	0.003	0.291	0.003	0.006	0.002	0.366	0.008	0.002	0.002	0.003	0.003	0.003	0.002	0.003	0.002	0.503	0.112	0.105	0.003	0.003	0.002	0.066	0.039	0.021	0.002	0.207	0.083	0.002	0.003	0.224	0.002	0.003	0.003	0.003	0.002	0.094	0.003
	285
	288
	291	tPt_4576	0.011	0.099	0.096	0.011	0.011	0.16	0.011	0.045	0.011	0.018	0.018	0.159	0.018	0.045	0.011	0.378	0.02	0.011	0.011	0.011	0.011	0.018	0.011	0.018	0.011	0.439	0.054	0.096	0.018	0.028	0.017	0.071	0.026	0.018	0.011	0.118	0.1	0.011	0.011	0.126	0.011	0.018	0.011	0.018	0.011	0.079	0.018
	294
	297
	300	rPt_507178	0.003	0.157	0.057	0.003	0.029	0.258	0.003	0.054	0.003	0	0	0	0	0.054	0.003	0.369	0	0.003	0.003	0.003	0.003	0	0.003	0	0.003	0.356	0.003	0.057	0	0.022	0	0.046	0.016	0.003	0	0	0.087	0.003	0	0	0	0	0	0	0.003	0.035	0
	303	rPt_506954	0.002	0.171	0.038	0.002	0.052	0.285	0.002	0.05	0.002	0.002	0.002	0.002	0.002	0.05	0.002	0.362	0.002	0.002	0.002	0.002	0.002	0.002	0.002	0.002	0.002	0.323	0.002	0.038	0.002	0.013	0.002	0.031	0.027	0.002	0.012	0.021	0.076	0.002	0.024	0.002	0.001	0.002	0.001	0.002	0.002	0.013	0.002
	306	rPt_508519	0	0.181	0.015	0	0.072	0.309	0	0.043	0	0	0	0	0	0.043	0	0.352	0	0	0	0	0	0	0.002	0	0.002	0.289	0	0.015	0	0	0	0.012	0.034	0	0.022	0.041	0.062	0	0.046	0	0	0	0	0	0	0	0
	309	rPt_508033	0.002	0.188	0.002	0.002	0.089	0.331	0.002	0.032	0.002	0.007	0.007	0.007	0.008	0.032	0.002	0.34	0.008	0.002	0.002	0.004	0.002	0.007	0.005	0.023	0.005	0.252	0.002	0.013	0.007	0.002	0.007	0.002	0.038	0.002	0.028	0.057	0.045	0.002	0.065	0.007	0.002	0.007	0.002	0.007	0.002	0.004	0.023
	312	rPt_506669	0.003	0.193	0.003	0.003	0.102	0.35	0.003	0.018	0.003	0.014	0.014	0.014	0.015	0.018	0.003	0.326	0.015	0.003	0.003	0.011	0.003	0.014	0.004	0.049	0.004	0.212	0.003	0.04	0.014	0.003	0.014	0.003	0.039	0.003	0.03	0.07	0.024	0.003	0.08	0.014	0.003	0.014	0.003	0.014	0.003	0.011	0.049
	315
	318
	321	rPt_506436	0.048	0.189	0.075	0.114	0.123	0.395	0.027	0.048	0.048	0.012	0.012	0.012	0.012	0.048	0.039	0.268	0.012	0.039	0.048	0.011	0.048	0.012	0.033	0.109	0.048	0.075	0.048	0.102	0.012	0.005	0.012	0.048	0.02	0.033	0.017	0.089	0.048	0.033	0.107	0.012	0.048	0.012	0.005	0.012	0.027	0.011	0.109
	324
	327
	330
	333
	336	rPt_509077	0.108	0.124	0.206	0.344	0.094	0.426	0.034	0.108	0.108	0.058	0.018	0.018	0.018	0.108	0.076	0.117	0.018	0.076	0.108	0.194	0.108	0.058	0.053	0.146	0.108	0.018	0.108	0.141	0.112	0.018	0.018	0.108	0.058	0.053	0.058	0.055	0.108	0.053	0.087	0.058	0.108	0.058	0.018	0.018	0.034	0.018	0.146
	339
	342
	345
	348	rPt_390721	0.098	0.015	0.258	0.484	0.012	0.413	0.001	0.098	0.098	0.07	0.001	0.001	0.001	0.098	0.045	0.001	0.001	0.045	0.098	0.366	0.098	0.07	0.008	0.119	0.098	0.001	0.098	0.117	0.188	0.001	0.001	0.098	0.07	0.008	0.07	0.001	0.098	0.008	0.011	0.07	0.098	0.07	0.005	0.001	0.001	0.001	0.119
	351
	354	rPt_399906	0.074	0.001	0.268	0.542	0.036	0.394	0.001	0.074	0.074	0.056	0.001	0.001	0.001	0.074	0.009	0.001	0.001	0.009	0.074	0.438	0.074	0.056	0.09	0.087	0.074	0.001	0.074	0.085	0.209	0.001	0.001	0.074	0.056	0.001	0.056	0.001	0.074	0.09	0.01	0.056	0.074	0.056	0.002	0.001	0.001	0.001	0.087
	357	rPt_389466	0.057	0.011	0.269	0.569	0.054	0.381	0.005	0.057	0.057	0.044	0.005	0.001	0.001	0.057	0.005	0.017	0.017	0.005	0.057	0.47	0.057	0.044	0.143	0.066	0.057	0.017	0.057	0.065	0.215	0.017	0.006	0.057	0.044	0.035	0.044	0.005	0.057	0.143	0.011	0.044	0.057	0.044	0.005	0.006	0.005	0.017	0.066
	360
	363	rPt_400301	0.012	0.039	0.263	0.617	0.081	0.349	0.035	0.012	0.012	0.01	0.035	0.002	0.002	0.012	0.035	0.128	0.128	0.035	0.012	0.53	0.012	0.01	0.24	0.014	0.012	0.128	0.012	0.013	0.218	0.128	0.045	0.012	0.01	0.144	0.01	0.035	0.012	0.24	0.004	0.01	0.012	0.01	0.035	0.041	0.035	0.128	0.014
	366	rPt_506940	0.022	0.048	0.256	0.64	0.089	0.329	0.044	0.007	0.022	0.005	0.044	0.006	0.005	0.022	0.044	0.179	0.179	0.044	0.022	0.558	0.022	0.007	0.284	0.007	0.005	0.179	0.006	0.022	0.215	0.179	0.059	0.005	0.022	0.194	0.022	0.044	0.033	0.284	0.01	0.022	0.005	0.007	0.044	0.054	0.044	0.179	0.006
	369
	372
	375
	378
	381
	384
	387
	390	rPt_507653	0.395	0.001	0.1	0.777	0.038	0.077	0.001	0.04	0.395	0.001	0.001	0.024	0.001	0.395	0.001	0.492	0.492	0.001	0.395	0.726	0.395	0.04	0.557	0.04	0.001	0.492	0.024	0.395	0.09	0.492	0.053	0.013	0.395	0.501	0.395	0.001	0.401	0.557	0.041	0.395	0.001	0.04	0.001	0.032	0.001	0.492	0.024
	393	rPt_508456	0.43	0.001	0.067	0.79	0.017	0.032	0.001	0.029	0.43	0.001	0.001	0.011	0.001	0.43	0.001	0.521	0.521	0.001	0.43	0.742	0.43	0.029	0.583	0.029	0.001	0.521	0.011	0.43	0.061	0.521	0.037	0.071	0.43	0.53	0.43	0.001	0.436	0.583	0.029	0.43	0.001	0.029	0.001	0.014	0.001	0.521	0.011
	396
chr5	3	rPt_399984	0.04	0.296	0.004	0.004	0.004	0.007	0.004	0.113	0.323	0.007	0.004	0.004	0.003	0.007	0.013	0.113	0.004	0.007	0.004	0.007	0.378	0.004	0.007	0.004	0.364	0.279	0.004	0.213	0.007	0.007	0.007	0.004	0.003	0.007	0.007	0.004	0.003	0.113	0.007	0.007	0.004	0.007	0.113	0.01	0.593	0.011	0.004
	6	tPt_8896	0.078	0.252	0.004	0.004	0.004	0.011	0.004	0.058	0.281	0.011	0.004	0.004	0.004	0.011	0.023	0.058	0.004	0.011	0.004	0.011	0.34	0.004	0.011	0.004	0.325	0.234	0.004	0.165	0.011	0.011	0.011	0.004	0.004	0.011	0.011	0.004	0.004	0.058	0.011	0.011	0.004	0.011	0.058	0.017	0.568	0.019	0.004
	9
	12	tPt_1893	0.143	0.157	0.004	0.005	0.004	0.007	0.005	0.005	0.189	0.007	0.005	0.004	0.001	0.007	0.032	0.004	0.005	0.007	0.005	0.007	0.256	0.005	0.007	0.004	0.239	0.137	0.005	0.058	0.007	0.007	0.007	0.005	0.005	0.007	0.007	0.005	0.004	0.01	0.007	0.007	0.005	0.007	0.005	0.02	0.513	0.025	0.005
	15	rPt_411270	0.171	0.104	0.005	0.008	0.005	0	0.008	0.008	0.139	0	0.008	0.005	0	0	0.031	0.006	0.008	0	0.008	0	0.21	0.008	0	0.006	0.192	0.083	0.008	0	0	0	0	0.008	0.008	0	0	0.008	0.006	0.019	0	0	0.008	0	0.008	0.016	0.483	0.022	0.008
	18	rPt_399953	0.196	0.049	0.002	0.008	0.002	0.001	0.008	0.008	0.086	0.001	0.008	0.002	0.001	0.001	0.027	0.004	0.008	0.001	0.008	0.001	0.161	0.008	0.001	0.004	0.142	0.027	0.008	0.001	0.001	0.001	0.001	0.008	0.008	0.001	0.001	0.008	0.004	0.024	0.001	0.001	0.008	0.001	0.008	0.009	0.451	0.016	0.008
	21	rPt_506113	0.217	0	0.002	0.003	0.001	0	0.003	0.003	0.03	0	0.003	0	0	0	0.019	0	0.003	0	0.003	0	0.109	0.003	0	0	0.089	0	0.003	0	0	0	0	0.003	0.003	0	0	0.003	0.001	0.026	0	0	0.003	0	0.003	0	0.417	0.006	0.003
	24	rPt_411267	0.237	0	0.002	0.001	0	0	0.001	0.001	0.001	0	0.001	0	0	0	0.008	0.001	0.001	0	0.001	0	0.054	0.001	0	0.001	0.033	0	0.001	0	0	0	0	0.001	0.001	0	0	0.005	0.006	0.025	0	0	0.001	0	0	0.003	0.381	0.001	0.001
	27	rPt_398767	0.253	0.002	0.025	0.001	0	0	0.001	0.001	0.001	0	0.001	0	0	0	0	0.001	0.001	0	0.001	0	0	0.001	0	0.001	0	0	0.001	0	0	0	0	0.001	0.001	0	0	0.013	0.007	0.02	0	0	0.001	0	0	0.005	0.343	0	0.001
	30	rPt_399681	0.267	0.002	0.078	0.001	0.001	0.001	0.001	0.001	0.001	0.001	0.001	0.001	0.001	0.001	0.001	0.001	0.001	0.001	0.001	0.001	0.002	0.004	0.001	0.001	0.004	0.003	0.001	0.001	0.001	0.001	0.001	0.001	0.001	0.001	0.001	0.018	0.005	0.011	0.001	0.001	0.001	0.001	0.001	0.004	0.302	0.001	0.001
	33	rPt_505228	0.278	0.001	0.128	0	0	0	0	0	0	0	0	0	0.001	0	0	0	0	0	0	0	0	0.008	0	0	0.003	0.003	0	0	0	0	0	0	0	0	0	0.018	0	0	0	0	0	0	0	0	0.259	0	0
	36	rPt_507664	0.286	0.008	0.175	0.003	0.003	0	0.003	0.003	0.003	0	0.003	0	0.005	0	0.003	0.003	0.003	0.001	0.004	0	0.004	0.009	0	0.003	0	0	0.003	0	0	0	0	0.003	0.003	0	0.001	0.016	0	0	0	0	0.003	0.001	0.003	0.003	0.213	0.003	0.004
	39	rPt_507948	0.292	0.011	0.219	0.003	0.003	0.003	0.003	0.003	0.003	0.003	0.003	0.003	0.005	0.003	0.003	0.003	0.003	0.006	0.005	0.003	0.005	0.006	0.003	0.003	0.003	0.003	0.003	0.003	0.003	0.003	0.003	0.003	0.003	0.003	0.013	0.009	0.003	0.003	0.003	0.003	0.003	0.013	0.003	0.003	0.165	0.003	0.005
	42
	45	rPt_505712	0.296	0.007	0.299	0.002	0.002	0.005	0.002	0.002	0.002	0.007	0.009	0.005	0.003	0.005	0.005	0.002	0.001	0.006	0.003	0.005	0.005	0.002	0.001	0.002	0.006	0.007	0.002	0.005	0.005	0.005	0.005	0.006	0.002	0.005	0.025	0.002	0.001	0.005	0.005	0.005	0.002	0.025	0.009	0.003	0.058	0.002	0.005
	48	rPt_505693	0.294	0	0.335	0	0	0.011	0	0	0	0.016	0.013	0.011	0.004	0.011	0.005	0	0	0	0.004	0.011	0.011	0	0	0	0.013	0.016	0	0.011	0.011	0.011	0.011	0.013	0	0.011	0.026	0	0	0.011	0.011	0.011	0	0.026	0.014	0.004	0	0	0.011
	51	rPt_508587	0.29	0.001	0.368	0.001	0.001	0.012	0.001	0.001	0.004	0.021	0.014	0.012	0.002	0.012	0.003	0.001	0.001	0.004	0.002	0.012	0.012	0.001	0.001	0.001	0.016	0.021	0.001	0.012	0.012	0.012	0.012	0.016	0.001	0.012	0.024	0.001	0.004	0.012	0.012	0.012	0.001	0.024	0.016	0.002	0.001	0.001	0.012
	54	rPt_506733	0.283	0.002	0.399	0.001	0.002	0.011	0.002	0.001	0.005	0.022	0.012	0.011	0.001	0.011	0.003	0.002	0.002	0.005	0.001	0.011	0.011	0.002	0.002	0.002	0.015	0.022	0.002	0.011	0.011	0.011	0.011	0.015	0.002	0.011	0.018	0.003	0.005	0.011	0.011	0.011	0.002	0.018	0.014	0.002	0.002	0.002	0.011
	57	rPt_7348	0.274	0.006	0.429	0.001	0.006	0.005	0.006	0.001	0.003	0.02	0.006	0.005	0.001	0.005	0.011	0.006	0.006	0.003	0.001	0.005	0.005	0.006	0.006	0.006	0.012	0.02	0.006	0.005	0.005	0.005	0.005	0.012	0.006	0.005	0.008	0.012	0.003	0.005	0.005	0.005	0.006	0.008	0.009	0.006	0.006	0.006	0.005
	60	rPt_508768	0.262	0.006	0.456	0.003	0.006	0	0.006	0	0	0.015	0	0	0	0	0.016	0.006	0.006	0	0	0	0	0.006	0.006	0.006	0.004	0.015	0.006	0	0	0	0	0.004	0.006	0	0	0.018	0	0	0	0	0.006	0	0	0.006	0.006	0.006	0
	63	rPt_389261	0.247	0.003	0.481	0.007	0.003	0.004	0.003	0.004	0.004	0.006	0.019	0.004	0.003	0.004	0.017	0.003	0.003	0.004	0.004	0.004	0.013	0.003	0.003	0.003	0.006	0.006	0.003	0.004	0.003	0.004	0.004	0.003	0.003	0.004	0.004	0.02	0.001	0.004	0.004	0.004	0.003	0.004	0.004	0.003	0.003	0.003	0.004
	66
	69	tPt_8940	0.209	0.003	0.525	0.006	0.003	0.006	0.003	0.006	0.006	0.003	0.072	0.006	0.005	0.006	0.009	0.029	0.003	0.006	0.006	0.006	0.049	0.004	0.003	0.003	0.016	0.003	0.003	0.006	0.005	0.006	0.006	0.005	0.003	0.006	0.006	0.013	0.003	0.006	0.006	0.006	0.003	0.006	0.006	0.003	0.003	0.003	0.006
	72
	75	rPt_410924	0.16	0.007	0.563	0.002	0.007	0	0.007	0	0	0.007	0.111	0	0	0	0.007	0.054	0.002	0	0	0	0.07	0	0.013	0.007	0.012	0.007	0.007	0	0.007	0	0	0.002	0.007	0	0	0	0.007	0	0	0	0.007	0	0	0.007	0.007	0.007	0
	78	rPt_508364	0.131	0.012	0.579	0.002	0.012	0.001	0.012	0.001	0.001	0.012	0.126	0.001	0.001	0.001	0.012	0.061	0.002	0.015	0.001	0.001	0.076	0.001	0.026	0.012	0.005	0.012	0.012	0.001	0.012	0.001	0.001	0.002	0.012	0.001	0.001	0.001	0.012	0.001	0.001	0.001	0.012	0.001	0.001	0.012	0.012	0.012	0.001
	81	rPt_400903	0.099	0.013	0.594	0.002	0.013	0	0.013	0	0	0.013	0.138	0	0	0	0.013	0.066	0.001	0.036	0	0	0.078	0	0.035	0.013	0.002	0.013	0.013	0	0.013	0	0	0	0.013	0	0	0	0.013	0	0	0.001	0.013	0	0	0.013	0.013	0.013	0
	84
	87	rPt_401058	0.025	0.005	0.62	0.003	0.005	0.005	0.005	0.005	0.005	0.005	0.152	0.037	0.01	0.005	0.005	0.064	0.002	0.068	0.005	0.005	0.072	0.005	0.042	0.005	0.011	0.005	0.005	0.005	0.005	0.005	0.005	0.005	0.005	0.005	0.005	0.005	0.005	0.005	0.005	0.002	0.005	0.002	0.005	0.005	0.005	0.005	0.005
	90	rPt_410948	0.002	0.002	0.631	0.011	0.002	0.002	0.002	0.002	0.002	0.002	0.154	0.05	0.01	0.002	0.006	0.058	0.002	0.079	0.002	0.002	0.065	0.002	0.041	0.002	0.01	0.002	0.002	0.002	0.002	0.002	0.002	0.002	0.002	0.002	0.002	0.002	0.002	0.002	0.002	0.002	0.002	0.002	0.002	0.002	0.002	0.002	0.002
	93	rPt_402367	0.005	0.005	0.64	0.049	0.005	0	0.005	0	0.001	0.005	0.154	0.06	0.006	0	0.024	0.049	0.005	0.086	0	0	0.054	0	0.036	0.005	0.006	0.005	0.005	0	0.005	0	0	0	0.005	0	0	0	0.005	0	0	0.005	0.005	0.008	0	0.005	0.005	0.005	0
	96	rPt_507000	0.004	0.004	0.648	0.083	0.004	0.001	0.004	0.001	0.001	0.004	0.15	0.067	0.001	0.001	0.039	0.036	0.004	0.091	0.001	0.001	0.039	0.001	0.027	0.004	0.001	0.004	0.004	0.001	0.004	0.001	0.001	0.001	0.004	0.001	0.001	0.001	0.004	0.001	0.001	0.004	0.004	0.011	0.002	0.004	0.004	0.004	0.001
	102	rPt_402329	0.001	0	0.661	0.142	0.001	0	0.001	0	0	0.001	0.134	0.069	0	0	0.058	0	0.001	0.09	0	0	0	0	0	0.001	0	0.001	0.001	0	0.001	0	0	0	0.001	0	0	0	0.001	0	0	0.001	0.001	0.005	0.014	0.001	0.001	0.001	0
	105	rPt_505515	0.003	0.003	0.665	0.166	0.003	0.004	0.003	0.004	0.008	0.013	0.121	0.066	0.008	0.004	0.063	0.008	0.005	0.084	0.004	0.004	0.048	0.004	0.03	0.003	0.004	0.004	0.003	0.004	0.004	0.004	0.004	0.004	0.003	0.015	0.004	0.004	0.004	0.004	0.004	0.003	0.003	0.003	0.015	0.003	0.003	0.003	0.004
	108
	111	rPt_507953	0.013	0.013	0.67	0.207	0.013	0.003	0.013	0.003	0.017	0.09	0.086	0.049	0.017	0.003	0.062	0.015	0.028	0.063	0.003	0.003	0.149	0.003	0.088	0.013	0.003	0.02	0.013	0.003	0.02	0.003	0.003	0.003	0.013	0.04	0.003	0.003	0.02	0.003	0.003	0.013	0.013	0.013	0.006	0.013	0.013	0.013	0.003
	114	rPt_507366	0.013	0.013	0.671	0.222	0.013	0	0.013	0	0.016	0.123	0.063	0.035	0.016	0	0.057	0.013	0.035	0.048	0	0	0.194	0	0.112	0.013	0	0.023	0.013	0	0.023	0	0	0	0.013	0.047	0	0	0.023	0	0	0.013	0.013	0.013	0	0.013	0.013	0.013	0
	117	rPt_411522	0.01	0.01	0.671	0.235	0.01	0.001	0.01	0.001	0.011	0.154	0.037	0.018	0.011	0.001	0.048	0.008	0.038	0.029	0.001	0.001	0.237	0.001	0.133	0.01	0.001	0.023	0.01	0.001	0.023	0.008	0.001	0.001	0.01	0.05	0.001	0.001	0.023	0.001	0.001	0.01	0.01	0.01	0.001	0.01	0.01	0.01	0.001
	120
	123	rPt_411109	0.001	0.001	0.666	0.253	0.003	0.003	0.001	0.003	0.003	0.205	0.018	0.025	0.001	0.003	0.019	0.004	0.033	0.001	0.002	0.003	0.314	0.003	0.166	0.001	0.006	0.011	0.001	0.003	0.011	0.016	0.003	0.003	0.002	0.047	0.006	0.003	0.011	0.003	0.002	0.001	0.001	0.001	0.003	0.001	0.001	0.001	0.002
	126	rPt_390510	0	0	0.662	0.258	0.005	0.005	0	0.005	0.005	0.226	0.038	0.076	0	0.005	0	0.004	0.026	0	0.003	0.005	0.349	0.005	0.178	0	0.018	0	0	0.005	0	0.014	0.005	0.005	0.003	0.041	0.008	0.005	0	0.005	0.003	0	0	0	0.008	0	0	0	0.003
	129	rPt_508485	0	0	0.657	0.26	0.004	0.004	0	0.004	0.004	0.245	0.055	0.124	0	0.004	0.004	0.001	0.015	0	0	0.004	0.381	0.004	0.186	0	0.025	0	0	0.004	0	0.009	0.004	0.004	0	0.031	0.006	0.004	0	0.004	0	0	0	0.004	0.009	0	0	0	0
	132	rPt_506747	0	0	0.651	0.26	0	0	0	0	0	0.261	0.069	0.169	0	0	0.004	0	0	0	0	0	0.411	0	0.192	0	0.029	0	0	0	0	0	0	0	0.001	0.017	0	0	0	0	0	0	0	0.004	0.006	0	0	0	0
	135	rPt_508201	0	0	0.643	0.257	0	0	0	0	0	0.274	0.079	0.21	0	0	0	0	0	0	0.015	0	0.439	0	0.195	0	0.03	0	0	0	0	0	0	0	0	0	0.005	0	0	0	0	0	0	0	0	0	0	0	0
	138	rPt_411050	0.001	0.001	0.634	0.251	0.003	0.003	0.001	0.003	0.003	0.284	0.086	0.249	0.001	0.003	0.001	0.001	0.003	0.001	0.035	0.003	0.465	0.003	0.195	0.001	0.027	0.001	0.001	0.003	0.001	0.003	0.001	0.003	0.011	0.004	0.009	0.003	0.001	0.003	0.003	0.001	0.001	0.001	0.004	0.001	0.001	0.001	0.003
	141	wPt_344500	0.003	0.004	0.624	0.242	0.005	0.005	0.003	0.005	0.005	0.292	0.09	0.285	0.003	0.005	0.005	0.004	0.005	0.004	0.05	0.005	0.489	0.005	0.193	0.01	0.021	0.003	0.001	0.005	0.003	0.005	0.003	0.005	0.024	0.006	0.009	0.005	0.003	0.005	0.005	0.004	0.003	0.001	0.006	0.001	0.003	0.003	0.005
	144	rPt_389787	0.015	0.021	0.612	0.231	0.004	0.004	0.015	0.004	0.004	0.298	0.09	0.318	0.015	0.004	0.023	0.019	0.004	0.019	0.062	0.004	0.512	0.004	0.187	0.05	0.011	0.015	0.002	0.004	0.015	0.004	0.015	0.004	0.033	0.004	0.005	0.004	0.015	0.004	0.004	0.021	0.015	0.002	0.004	0.002	0.015	0.015	0.004
	147
	150
	153
	156	rPt_402396	0.028	0.054	0.551	0.158	0.027	0.027	0.028	0.027	0.027	0.294	0.059	0.429	0.028	0.027	0.06	0.045	0.027	0.045	0.078	0.027	0.584	0.066	0.134	0.177	0.017	0.028	0.017	0.027	0.028	0.027	0.028	0.049	0.035	0.017	0.017	0.017	0.028	0.027	0.027	0.054	0.028	0.017	0.027	0.017	0.028	0.028	0.027
	159
	162
	165
	168	rPt_507724	0.003	0.032	0.464	0.036	0.012	0.012	0.003	0.012	0.012	0.25	0.003	0.506	0.003	0.012	0.042	0.015	0.012	0.015	0.04	0.012	0.632	0.102	0.032	0.257	0.003	0.003	0.003	0.012	0.003	0.012	0.003	0.061	0.004	0.003	0.003	0.002	0.003	0.012	0.012	0.032	0.003	0.003	0.012	0.003	0.003	0.003	0.012
	171
	174	rPt_6124	0	0	0.409	0.003	0.003	0.003	0	0.003	0.003	0.211	0	0.534	0	0	0.013	0.003	0.003	0.003	0	0.003	0.648	0.1	0	0.281	0	0	0	0.003	0	0.003	0	0.047	0.004	0	0	0.003	0	0.003	0.003	0	0	0	0.001	0	0	0	0.003
	177	rPt_505650	0	0	0.379	0.002	0.002	0.002	0	0.002	0.002	0.188	0	0.545	0.002	0	0	0.002	0.002	0.002	0.001	0.002	0.654	0.094	0.001	0.289	0.002	0	0	0.002	0	0.002	0	0.035	0.003	0	0	0.002	0	0.002	0.002	0.003	0	0	0	0	0	0	0.002
	180	rPt_410942	0.002	0.001	0.346	0.001	0.001	0.001	0.002	0.001	0.003	0.162	0.002	0.555	0.015	0.001	0.003	0.003	0.001	0.001	0.008	0.002	0.659	0.085	0.001	0.294	0.015	0.002	0.002	0.001	0.002	0.001	0.002	0.019	0.011	0.002	0.002	0	0	0.001	0.001	0.03	0.002	0.002	0.002	0.002	0.002	0.002	0.001
	183	rPt_507355	0	0.007	0.311	0.007	0.007	0.007	0	0.007	0.016	0.132	0	0.563	0.025	0.007	0.016	0.016	0.007	0.007	0.022	0.014	0.663	0.073	0.007	0.297	0.025	0	0	0.007	0	0.007	0	0	0.015	0	0	0	0	0.007	0.007	0.053	0	0	0	0	0	0	0.007
	186
	189	rPt_509532	0.075	0.009	0.233	0.009	0.009	0.009	0.015	0.009	0.033	0.064	0.015	0.575	0.034	0.009	0.033	0.033	0.009	0.009	0.039	0.027	0.666	0.038	0.009	0.295	0.034	0.015	0.005	0.009	0.015	0.009	0.005	0.015	0.012	0.015	0.015	0.015	0.015	0.009	0.009	0.09	0.015	0.015	0.005	0.015	0.021	0.015	0.009
	192
	195
	198
	201	rPt_508912	0.202	0.107	0.043	0.003	0.009	0.009	0.008	0.009	0.025	0.013	0.008	0.579	0.011	0.009	0.025	0.025	0.009	0.009	0.033	0.01	0.659	0.009	0.009	0.26	0.011	0.008	0.009	0.009	0.008	0.009	0.003	0.008	0.003	0.008	0.008	0.008	0.008	0.009	0.009	0.123	0.008	0.008	0.003	0.008	0.026	0.008	0.009
	204
	207	rPt_505220	0.248	0.182	0.001	0	0	0	0.001	0	0	0.008	0.001	0.572	0.001	0	0	0	0	0	0.009	0.001	0.648	0	0	0.227	0.001	0.001	0	0	0.001	0	0.001	0.001	0.001	0.001	0.001	0.001	0.001	0	0	0.121	0.001	0.001	0.001	0.001	0.008	0.001	0
	210	rPt_6661	0.267	0.215	0	0.002	0.002	0.002	0	0.002	0	0	0	0.567	0	0.002	0.002	0.002	0.003	0.002	0.005	0	0.641	0.002	0.002	0.206	0	0	0.002	0.002	0	0.002	0	0	0	0	0	0	0	0.002	0.002	0.116	0	0	0	0	0	0	0.002
	213	rPt_401688	0.283	0.245	0.003	0.003	0.003	0.003	0.003	0.003	0.013	0.006	0.004	0.559	0.003	0.003	0.003	0.003	0.008	0.003	0.014	0.004	0.632	0.003	0.003	0.183	0.003	0.004	0.003	0.003	0.004	0.003	0.004	0.003	0.003	0.003	0.003	0.003	0.003	0.003	0.003	0.107	0.003	0.004	0.004	0.003	0.004	0.003	0.003
	216	rPt_399606	0.297	0.272	0.006	0.002	0.002	0.002	0.006	0.002	0.04	0.008	0.011	0.551	0.006	0.002	0.002	0.002	0.01	0.002	0.019	0.007	0.622	0.002	0.002	0.156	0.006	0.011	0.002	0.002	0.007	0.002	0.007	0.006	0.006	0.006	0.006	0.006	0.006	0.002	0.002	0.095	0.006	0.011	0.007	0.006	0.011	0.006	0.002
	219
	222	rPt_509399	0.317	0.319	0.002	0.007	0.007	0.007	0.002	0.007	0.083	0.003	0.015	0.528	0.002	0.007	0.007	0.007	0.003	0.007	0.019	0.002	0.598	0.007	0.007	0.094	0.002	0.015	0.001	0.007	0.002	0.007	0.002	0.002	0.002	0.002	0.002	0.002	0.002	0.007	0.007	0.06	0.002	0.015	0.002	0.002	0.015	0.002	0.007
	225
	228	rPt_400876	0.326	0.357	0.001	0.003	0.003	0.003	0.001	0.003	0.113	0.008	0.004	0.499	0.001	0.003	0.003	0.003	0.017	0.003	0.005	0.001	0.568	0.003	0.003	0.019	0.001	0.004	0.001	0.003	0.001	0.003	0.001	0.001	0.001	0.001	0.001	0.001	0.001	0.003	0.003	0.013	0.001	0.004	0.001	0.001	0.004	0.001	0.003
	231	rPt_402532	0.328	0.372	0.001	0.001	0.001	0.001	0.001	0.001	0.123	0.008	0.001	0.481	0.001	0.001	0.001	0.001	0.022	0.001	0.001	0.001	0.551	0.001	0.001	0.01	0.001	0.001	0.001	0.001	0.001	0.001	0.001	0.001	0.001	0.001	0.001	0.001	0.01	0.001	0.001	0.01	0.001	0.001	0.001	0.009	0.001	0.005	0.001
	234	rPt_508427	0.326	0.385	0	0.002	0.002	0.002	0	0.002	0.131	0.005	0	0.462	0	0.002	0.002	0.002	0.024	0.002	0	0.002	0.532	0.002	0.002	0.027	0	0	0.002	0.002	0	0.002	0	0	0	0	0	0	0.027	0.002	0.002	0.034	0	0	0	0.03	0	0.011	0.002
	237	rPt_506172	0.323	0.395	0.013	0.006	0.003	0.003	0.004	0.003	0.135	0.004	0.013	0.441	0.013	0.003	0.003	0.003	0.023	0.003	0.004	0.003	0.512	0.004	0.003	0.039	0.013	0.004	0.003	0.003	0.013	0.003	0.013	0.004	0.004	0.004	0.013	0.004	0.039	0.003	0.003	0.055	0.013	0.013	0.013	0.046	0.013	0.013	0.003
	240
	243	rPt_505770	0.308	0.41	0.034	0.067	0.03	0.03	0.004	0.03	0.133	0.044	0.034	0.392	0.034	0.03	0.03	0.03	0.01	0.03	0.004	0.03	0.465	0.04	0.03	0.055	0.034	0.004	0.03	0.03	0.034	0.03	0.034	0.004	0.004	0.004	0.034	0.004	0.055	0.03	0.03	0.086	0.034	0.034	0.034	0.07	0.034	0.007	0.03
	246
	249
	252
	255	rPt_0049	0.249	0.414	0.035	0.147	0.043	0.043	0.017	0.043	0.093	0.082	0.035	0.268	0.035	0.043	0.043	0.043	0.017	0.043	0.017	0.043	0.349	0.07	0.043	0.044	0.035	0.017	0.043	0.043	0.035	0.043	0.035	0.017	0.017	0.017	0.035	0.017	0.044	0.043	0.043	0.108	0.035	0.035	0.035	0.077	0.035	0.023	0.043
	258
	261
	264
	267	rPt_399998	0.147	0.385	0.001	0.178	0	0	0.001	0	0	0.066	0.001	0.102	0.001	0	0	0	0.002	0	0.001	0	0.194	0.047	0	0.002	0.001	0.001	0	0	0.001	0	0.001	0.001	0.001	0.001	0.001	0.001	0.001	0	0	0.079	0.001	0.001	0.001	0.031	0.001	0	0
	270	rPt_390151	0.113	0.372	0	0.179	0.003	0.003	0	0.003	0.022	0.054	0	0.053	0	0.003	0.003	0.003	0.002	0.001	0	0.003	0.149	0.032	0.003	0.002	0	0	0.003	0.003	0.001	0.003	0.001	0	0.001	0	0.001	0	0	0.003	0.003	0.064	0	0	0	0.011	0	0.003	0.003
	273	rPt_506141	0.077	0.357	0	0.176	0.002	0.002	0	0.002	0.046	0.039	0	0	0	0.002	0.002	0.002	0	0	0	0.002	0.1	0.015	0.002	0.002	0.002	0	0.002	0.002	0	0.002	0.002	0.002	0	0	0	0	0	0.002	0.002	0.045	0.002	0.002	0	0	0	0.002	0.002
	276	rPt_401565	0.038	0.339	0.002	0.171	0.001	0.001	0.002	0.001	0.066	0.02	0.002	0.002	0.002	0.001	0.001	0.001	0.002	0.001	0.005	0.001	0.048	0.001	0.002	0.002	0.002	0.002	0.001	0.001	0.002	0.001	0.002	0.002	0.002	0.002	0.002	0.002	0.002	0.001	0.001	0.022	0.002	0.002	0.004	0.02	0.002	0.001	0.001
	279	tPt_5060	0	0.319	0	0.162	0.004	0.004	0	0.004	0.083	0	0	0	0	0.004	0.004	0.004	0	0.004	0.006	0.004	0.001	0.004	0.008	0.001	0	0	0.004	0.004	0	0.004	0	0	0	0	0	0	0	0.004	0.004	0.003	0	0	0.004	0.037	0	0.004	0.004
	282	rPt_411231	0	0.297	0	0.151	0.003	0.003	0	0.003	0.097	0	0	0	0	0.003	0.003	0.003	0	0.003	0.004	0.003	0.004	0.003	0.01	0.003	0	0	0.003	0.003	0	0.003	0	0	0	0	0	0	0	0.003	0.003	0.021	0	0	0	0.051	0	0.003	0.003
	285	rPt_389649	0	0.272	0	0.136	0	0	0	0	0.108	0	0	0	0	0	0	0	0	0	0	0	0.003	0	0.009	0.001	0	0	0	0	0	0	0	0	0	0	0	0	0	0	0	0.035	0	0	0	0.061	0	0	0
	288	rPt_401500	0.002	0.245	0.002	0.118	0.001	0.001	0.002	0.001	0.115	0.002	0.002	0.002	0.002	0.001	0.001	0.001	0.002	0.001	0.001	0.001	0.003	0.001	0.004	0.003	0.002	0.002	0.001	0.001	0.003	0.001	0.002	0.002	0.002	0.002	0.004	0.003	0.002	0.001	0.001	0.046	0.002	0.003	0.006	0.068	0.015	0.001	0.001
	291	wPt_7796	0.008	0.215	0.008	0.097	0	0	0.008	0	0.119	0.008	0.008	0.008	0.008	0	0	0	0.008	0	0	0	0.015	0	0.003	0.015	0.008	0.008	0	0	0.015	0	0.008	0.008	0.008	0.008	0.017	0.015	0.008	0	0	0.054	0.008	0.012	0.018	0.071	0.072	0	0
	294	wPt_117257	0.01	0.182	0.01	0.073	0.007	0.007	0.01	0.004	0.12	0.01	0.01	0.01	0.01	0.007	0.007	0.007	0.01	0.007	0.007	0.009	0.024	0.007	0.007	0.024	0.01	0.01	0.007	0.007	0.024	0.05	0.01	0.01	0.01	0.01	0.026	0.024	0.01	0.009	0.007	0.058	0.01	0.018	0.026	0.071	0.126	0.004	0.007
	297
	300	rPt_399887	0.003	0.107	0.003	0.015	0.012	0.012	0.003	0.002	0.112	0.003	0.003	0.003	0.003	0.012	0.012	0.012	0.003	0.012	0.012	0.02	0.03	0.012	0.003	0.03	0.003	0.003	0.012	0.012	0.03	0.158	0.003	0.003	0.003	0.003	0.034	0.03	0.003	0.02	0.012	0.056	0.003	0.018	0.031	0.061	0.225	0.002	0.012
	303
	306
	309
	312	rPt_507784	0	0.002	0	0	0.002	0.002	0	0	0.058	0	0	0.004	0	0.002	0.002	0.002	0	0.002	0.092	0	0	0.002	0	0	0	0	0.002	0.02	0	0.337	0	0	0	0	0.009	0	0	0	0.002	0.012	0	0.092	0	0	0.39	0	0.002
	315	rPt_507480	0.002	0	0.002	0.002	0	0	0.009	0.002	0.036	0.002	0.002	0.022	0.002	0	0	0	0.003	0	0.145	0.002	0.002	0.004	0.002	0.002	0.002	0.002	0	0.027	0.008	0.376	0	0.002	0.002	0.002	0	0	0.002	0.003	0	0	0.002	0.145	0.051	0.008	0.426	0.003	0
	318	rPt_509355	0.001	0.002	0.001	0.001	0.002	0.002	0.017	0.001	0.011	0.001	0.001	0.079	0.001	0.002	0.002	0.002	0.003	0.002	0.195	0.001	0.001	0.062	0.001	0.001	0.001	0.001	0.002	0.032	0.013	0.412	0.001	0.001	0.001	0.001	0.002	0.002	0.001	0.003	0.002	0.002	0.001	0.195	0.106	0.013	0.459	0.003	0.002
	321	rPt_508272	0.002	0	0.005	0.002	0	0	0.02	0.002	0.036	0.026	0.002	0.133	0.003	0	0	0	0	0	0.241	0.002	0.002	0.116	0.002	0.002	0.026	0.003	0	0.032	0.015	0.446	0.002	0.002	0.002	0.002	0	0	0.002	0	0	0	0.002	0.241	0.158	0.015	0.491	0	0
	324	rPt_506308	0.005	0.049	0.012	0.005	0.049	0.049	0.021	0.005	0.092	0.083	0.005	0.183	0.008	0.049	0.049	0.003	0.049	0.049	0.286	0.005	0.005	0.168	0.005	0.005	0.083	0.008	0.049	0.029	0.014	0.479	0.005	0.005	0.005	0.005	0.049	0.049	0.005	0.049	0.049	0.049	0.005	0.286	0.207	0.014	0.52	0.049	0.049
	327	rPt_507969	0.004	0.105	0.016	0.004	0.105	0.105	0.017	0.004	0.145	0.136	0.004	0.231	0.009	0.105	0.105	0.003	0.105	0.105	0.327	0.004	0.004	0.216	0.004	0.004	0.136	0.009	0.105	0.023	0.009	0.509	0.004	0.004	0.004	0.004	0.105	0.105	0.004	0.105	0.105	0.105	0.004	0.327	0.253	0.009	0.548	0.105	0.105
	330
	333	rPt_410944	0	0.206	0.014	0	0.206	0.206	0	0	0.241	0.234	0	0.318	0	0.206	0.206	0.002	0.206	0.206	0.403	0.002	0	0.305	0	0	0.234	0	0.206	0	0	0.565	0	0	0	0	0.206	0.206	0	0.206	0.206	0.206	0	0.403	0.338	0.046	0.599	0.206	0.206
	336	rPt_507703	0.001	0.252	0.007	0.001	0.252	0.252	0.001	0.001	0.286	0.279	0.001	0.357	0.054	0.252	0.252	0.002	0.252	0.252	0.438	0.002	0.001	0.345	0.001	0.001	0.279	0.001	0.252	0.001	0.001	0.59	0.001	0.001	0.001	0.001	0.252	0.252	0.001	0.252	0.252	0.252	0.001	0.438	0.376	0.101	0.623	0.252	0.252
	339
	342	rPt_401379	0	0.337	0	0	0.337	0.337	0	0	0.366	0.36	0	0.43	0.161	0.337	0.337	0.074	0.337	0.337	0.502	0.023	0.005	0.419	0	0	0.36	0	0.337	0	0	0.636	0	0	0	0	0.337	0.337	0	0.337	0.337	0.337	0	0.502	0.447	0.203	0.665	0.337	0.337
chr6	3	rPt_506274	0.213	0.277	0.539	0.012	0.079	0.012	0.079	0.079	0.079	0.012	0.079	0.012	0.002	0.079	0.002	0.012	0.012	0.012	0.079	0.277	0.002	0.079	0.012	0.079	0.079	0.012	0.079	0.012	0.213	0.012	0.002	0.079	0.079	0.381	0.012	0.012	0.012	0.213	0.079	0.012	0.341	0.079	0.079	0.079	0.002	0.007	0.002
	6	rPt_509663	0.165	0.232	0.511	0.021	0.022	0.021	0.022	0.022	0.022	0.021	0.022	0.021	0.001	0.022	0.001	0.021	0.021	0.021	0.022	0.232	0.001	0.022	0.021	0.022	0.022	0.021	0.022	0.021	0.165	0.021	0.001	0.022	0.022	0.343	0.021	0.021	0.021	0.165	0.022	0.021	0.3	0.022	0.022	0.022	0.001	0.011	0.001
	9
	12	rPt_389362	0.058	0.135	0.449	0.028	0.003	0.028	0.003	0.003	0.003	0.028	0.003	0.028	0.003	0.003	0.008	0.028	0.028	0.028	0.003	0.135	0.011	0.003	0.028	0.003	0.003	0.028	0.003	0.028	0.058	0.028	0.003	0.003	0.003	0.259	0.028	0.028	0.028	0.058	0.003	0.028	0.211	0.028	0.003	0.003	0.003	0.007	0.003
	15
	18	rPt_506956	0.001	0.024	0.378	0.021	0.001	0.021	0.001	0.001	0.001	0.021	0.001	0.021	0.001	0.001	0.005	0.021	0.021	0.021	0.001	0.024	0.013	0.001	0.021	0.001	0.001	0.021	0.001	0.021	0.001	0.021	0.001	0.001	0.001	0.165	0.021	0.021	0.021	0.005	0.001	0.021	0.111	0.049	0.001	0.001	0.001	0.003	0.001
	21	rPt_505807	0.007	0.015	0.34	0.012	0.001	0.012	0.001	0.001	0.001	0.012	0.001	0.012	0.004	0.001	0	0.012	0.012	0.012	0.001	0.002	0.008	0.001	0.012	0.001	0.001	0.012	0.001	0.012	0.006	0.012	0.001	0.001	0.001	0.113	0.012	0.012	0.012	0.007	0.001	0.012	0.056	0.055	0.001	0	0.001	0.003	0.001
	24	rPt_507510	0.017	0.036	0.299	0	0.002	0	0.002	0.002	0.002	0	0.002	0	0.021	0.002	0	0	0.001	0	0.002	0.012	0.001	0.002	0	0.002	0.002	0	0.002	0	0.034	0	0.002	0.002	0.002	0.058	0.001	0	0	0.005	0.002	0	0.001	0.057	0.002	0	0.002	0	0.002
	27	rPt_507491	0.023	0.055	0.256	0.007	0	0.009	0	0	0	0.009	0	0.009	0.034	0	0.007	0.009	0.011	0.007	0	0.019	0.011	0	0.009	0	0	0.009	0	0.009	0.06	0.009	0	0	0	0	0.029	0.009	0.009	0	0	0.009	0.011	0.056	0	0	0	0.009	0
	30	rPt_509263	0.025	0.07	0.21	0.01	0	0.014	0.001	0	0	0.014	0	0.014	0.044	0	0.01	0.014	0.017	0.01	0.005	0.022	0.017	0.022	0.014	0	0	0.014	0	0.014	0.082	0.014	0	0	0	0.005	0.053	0.014	0.014	0.006	0	0.014	0.017	0.051	0	0	0	0.014	0
	33
	36	rPt_508240	0.019	0.09	0.109	0.006	0.003	0.014	0.007	0.003	0.003	0.014	0.003	0.014	0.054	0.003	0.006	0.014	0.02	0.006	0.009	0.018	0.02	0.074	0.014	0.003	0.003	0.014	0.003	0.014	0.115	0.014	0.003	0.003	0.003	0.009	0.091	0.014	0.014	0.013	0.003	0.014	0.02	0.032	0.003	0.003	0.003	0.014	0.003
	39
	42	rPt_411507	0	0.097	0	0	0	0	0	0	0	0	0	0	0.049	0	0	0	0.008	0	0	0	0.008	0.112	0	0	0.001	0	0	0	0.137	0.001	0	0	0	0	0.117	0	0	0.006	0	0	0.008	0	0	0	0	0	0
	45	rPt_505604	0.001	0.095	0	0.001	0	0	0	0	0	0	0	0	0.042	0	0.001	0	0	0	0	0.001	0	0.127	0	0	0.006	0	0	0	0.142	0.015	0	0	0	0.005	0.124	0	0	0	0	0	0	0	0.003	0	0	0	0
	48	rPt_401305	0.048	0.09	0.004	0.004	0.005	0.01	0.022	0.005	0.004	0.004	0.005	0.004	0.032	0.005	0.004	0.004	0.004	0.004	0.004	0.025	0.004	0.138	0.004	0.005	0.007	0.004	0.005	0.004	0.145	0.025	0.004	0.004	0.005	0.007	0.129	0.004	0.004	0.004	0.004	0.004	0.004	0.004	0.012	0.005	0.002	0.004	0.005
	51	rPt_401114	0.092	0.082	0.004	0.004	0.015	0.017	0.073	0.015	0.004	0.004	0.015	0.004	0.018	0.015	0.004	0.004	0.004	0.012	0.004	0.045	0.004	0.146	0.004	0.015	0.006	0.004	0.015	0.004	0.145	0.032	0.004	0.012	0.015	0.005	0.131	0.004	0.004	0.004	0.012	0.004	0.004	0.004	0.019	0.015	0.004	0.004	0.015
	54
	57	tPt_6200	0.169	0.056	0.003	0.003	0.024	0.019	0.165	0.024	0.003	0.003	0.024	0.003	0.006	0.024	0.006	0.003	0.003	0.016	0.003	0.076	0.013	0.153	0.003	0.024	0.003	0.003	0.024	0.003	0.135	0.035	0.004	0.016	0.024	0.003	0.124	0.004	0.003	0.003	0.016	0.003	0.004	0.003	0.02	0.024	0.004	0.004	0.024
	60
	63	rPt_507486	0.235	0.017	0.003	0.003	0.019	0.007	0.245	0.019	0.003	0.003	0.019	0.003	0.01	0.019	0.01	0.003	0.003	0.007	0.003	0.093	0.032	0.148	0.003	0.019	0.003	0.003	0.019	0.003	0.113	0.025	0.011	0.007	0.019	0.003	0.105	0.004	0.003	0.003	0.007	0.003	0.004	0.003	0.008	0.019	0.009	0.004	0.019
	66	rPt_4601	0.263	0.001	0.001	0.001	0.011	0.001	0.281	0.011	0.001	0.001	0.011	0.001	0.007	0.011	0.007	0.001	0.001	0.001	0.001	0.097	0.036	0.14	0.001	0.011	0.001	0.001	0.011	0.001	0.097	0.014	0.01	0.001	0.011	0.001	0.091	0.001	0.001	0.001	0.001	0.001	0.002	0.001	0.001	0.011	0.006	0.009	0.011
	69	rPt_389829	0.289	0.001	0.001	0.001	0	0.001	0.315	0	0.001	0.001	0	0.001	0	0	0	0.001	0.001	0.001	0.001	0.097	0.037	0.13	0.001	0	0.001	0.001	0	0.001	0.078	0	0.004	0	0	0.001	0.073	0.001	0.001	0.001	0	0.001	0.009	0.001	0	0	0	0.04	0
	72	rPt_401736	0.312	0.002	0.002	0.002	0.002	0.002	0.346	0.007	0.002	0.002	0.002	0.002	0.002	0.007	0.003	0.002	0.002	0.002	0.002	0.095	0.034	0.116	0.002	0.007	0.002	0.002	0.005	0.002	0.055	0.002	0.002	0.002	0.002	0.002	0.052	0.002	0.002	0.002	0.002	0.002	0.011	0.002	0.002	0.002	0.002	0.067	0.002
	75	rPt_506066	0.333	0.003	0.003	0.003	0.001	0.003	0.374	0.013	0.003	0.003	0.001	0.003	0.001	0.013	0.003	0.003	0.003	0.003	0.003	0.089	0.028	0.1	0.003	0.013	0.003	0.003	0.007	0.003	0.029	0.001	0.003	0.001	0.001	0.003	0.028	0.003	0.003	0.003	0.001	0.003	0.01	0.003	0.001	0.001	0.001	0.091	0.001
	78	rPt_390498	0.352	0	0	0	0.001	0	0.4	0.015	0	0	0.001	0	0.001	0.015	0	0	0	0	0	0.079	0.018	0.08	0	0.015	0	0	0.007	0	0	0.002	0	0.001	0.001	0	0	0	0	0	0.001	0	0.006	0	0.001	0.001	0.001	0.111	0.001
	81	rPt_505867	0.368	0	0	0	0	0	0.425	0.013	0	0	0	0	0	0.013	0	0	0	0.001	0.003	0.067	0.005	0.057	0	0.013	0.001	0	0.002	0	0	0.003	0	0.001	0.001	0	0	0	0	0	0.001	0	0.001	0	0	0	0	0.128	0
	84	rPt_506395	0.382	0	0	0	0	0	0.447	0.008	0	0	0	0	0	0.008	0	0	0	0	0.003	0.051	0	0.03	0	0.008	0	0	0.003	0	0	0	0	0.001	0.001	0	0	0	0	0	0	0	0.002	0	0	0	0	0.142	0
	87	rPt_505956	0.393	0	0	0	0.001	0	0.467	0	0	0	0.001	0	0.001	0	0.005	0	0	0	0	0.031	0	0	0	0	0	0	0.004	0	0	0.001	0	0.005	0.001	0	0	0	0	0	0.001	0	0	0	0.002	0.002	0.001	0.153	0.001
	90	rPt_389437	0.403	0.001	0.001	0	0.001	0	0.485	0.009	0	0	0.001	0	0.001	0.01	0.012	0	0	0	0	0.008	0.006	0.007	0	0.001	0	0	0.002	0	0.006	0.001	0	0.011	0.001	0	0	0	0	0	0.001	0	0.001	0	0.001	0.001	0.001	0.161	0.001
	93	rPt_509477	0.41	0.006	0.003	0.002	0.003	0.002	0.501	0.016	0.002	0.002	0.003	0.002	0.003	0.017	0.016	0.002	0.002	0.003	0.002	0.013	0.008	0.011	0.002	0.005	0.002	0.002	0.002	0.003	0.008	0.003	0.002	0.014	0.003	0.002	0.005	0.002	0.002	0.02	0.003	0.005	0.002	0.002	0.003	0.003	0.003	0.166	0.003
	96	rPt_505912	0.415	0.008	0.004	0.002	0.007	0.002	0.516	0.018	0.002	0.002	0.005	0.002	0.005	0.021	0.016	0.002	0.002	0.006	0.002	0.037	0.007	0.011	0.002	0.005	0.002	0.002	0.004	0.006	0.007	0.005	0.002	0.013	0.005	0.002	0.011	0.002	0.002	0.051	0.005	0.01	0.004	0.002	0.005	0.005	0.005	0.168	0.005
	99	rPt_506668	0.418	0.006	0.002	0	0.007	0	0.529	0.017	0	0	0.004	0	0.004	0.021	0.012	0	0	0.005	0	0.057	0.003	0.007	0.001	0.002	0	0	0.002	0.005	0.003	0.004	0	0.008	0.004	0	0.014	0	0	0.079	0.004	0.012	0.002	0	0.004	0.004	0.004	0.167	0.004
	102	rPt_410796	0.419	0	0.009	0.001	0.003	0.001	0.54	0.013	0.001	0	0	0.001	0	0.018	0.005	0.001	0.001	0	0.001	0.074	0.001	0	0	0.001	0.001	0.001	0.001	0	0.002	0	0.001	0	0	0.001	0.013	0.001	0.001	0.104	0	0.01	0.001	0.001	0	0	0	0.163	0
	105	rPt_399922	0.418	0	0.021	0	0.007	0	0.549	0.005	0	0	0	0	0	0.011	0.001	0	0	0	0	0.088	0.001	0	0	0	0	0	0	0	0.003	0	0	0	0	0	0.008	0	0	0.125	0	0.004	0	0	0	0	0	0.156	0
	108	rPt_410892	0.415	0	0.03	0	0.017	0	0.557	0	0	0	0	0	0	0	0	0	0	0	0	0.099	0	0	0	0	0	0	0.001	0	0	0	0	0	0	0	0	0	0	0.144	0	0.003	0	0	0	0	0	0.146	0
	111	rPt_505711	0.409	0.007	0.035	0.008	0.025	0.008	0.563	0.008	0.008	0.007	0.019	0.008	0.016	0.02	0.021	0.008	0.008	0.019	0.008	0.106	0.025	0.019	0.019	0.017	0.008	0.008	0.013	0.007	0.009	0.007	0.008	0.013	0.007	0.005	0.009	0.008	0.008	0.159	0.013	0.012	0.019	0.008	0.007	0.007	0.007	0.132	0.019
	114
	117
	120	rPt_508389	0.38	0.017	0.03	0.042	0.025	0.042	0.572	0.042	0.042	0.017	0.079	0.042	0.063	0.064	0.067	0.042	0.042	0.079	0.042	0.108	0.084	0.079	0.079	0.101	0.042	0.042	0.074	0.017	0.018	0.017	0.042	0.045	0.017	0.016	0.018	0.042	0.042	0.187	0.045	0.019	0.079	0.042	0.017	0.017	0.017	0.074	0.079
	123
	126
	129
	132
	135	rPt_506193	0.286	0.034	0.034	0.029	0.034	0.029	0.557	0.029	0.029	0.034	0.113	0.029	0.073	0.068	0.075	0.029	0.029	0.113	0.029	0.047	0.115	0.113	0.113	0.179	0.029	0.029	0.11	0.034	0.034	0.034	0.029	0.03	0.034	0.009	0.009	0.029	0.029	0.175	0.03	0.034	0.113	0.029	0.009	0.009	0.034	0.109	0.113
	138
	141
	144
	147	rPt_7238	0.165	0.044	0.044	0.002	0.044	0.002	0.515	0.002	0.002	0.044	0.082	0.002	0.022	0.011	0.022	0.002	0.002	0.082	0.002	0.014	0.083	0.082	0.082	0.187	0.002	0.002	0.08	0.044	0.044	0.044	0.002	0.002	0.044	0.002	0.016	0.002	0.002	0.112	0.002	0.044	0.082	0.002	0.014	0.011	0.044	0.247	0.082
	150	rPt_509216	0.128	0.038	0.038	0	0.038	0	0.501	0.001	0	0.038	0.066	0	0	0.003	0	0	0	0.066	0	0.016	0.067	0.066	0.066	0.181	0	0	0.065	0.038	0.038	0.038	0	0	0.038	0	0.019	0	0	0.088	0	0.038	0.066	0	0.016	0.011	0.038	0.274	0.066
	153
	156	rPt_506554	0.043	0.015	0.015	0	0.015	0	0.466	0	0	0.015	0.024	0	0.003	0.004	0	0	0	0.024	0	0.008	0.024	0.024	0.024	0.162	0	0	0.024	0.015	0.015	0.015	0	0	0.015	0	0.014	0	0	0.031	0	0.015	0.024	0	0.008	0	0.015	0.321	0.024
	159	rPt_508341	0.001	0.001	0.001	0	0.001	0.001	0.446	0.001	0.001	0.001	0.001	0.001	0.001	0.002	0.001	0.001	0.001	0.001	0.001	0.001	0.001	0.001	0.001	0.148	0.001	0.001	0.001	0.001	0.001	0.001	0.001	0.001	0.001	0.001	0.006	0.001	0.001	0.001	0.001	0.001	0.001	0.001	0.001	0.001	0.001	0.341	0.001
	162	rPt_508835	0.007	0.008	0.007	0	0.007	0	0.424	0	0	0.007	0.008	0	0.007	0.021	0.008	0	0	0.007	0	0.007	0.007	0.007	0.007	0.13	0	0	0.007	0.007	0.008	0.007	0	0	0.007	0	0	0	0	0.007	0	0.007	0.007	0	0.007	0	0.007	0.359	0.007
	165
	168	rPt_399755	0.01	0.012	0.01	0.007	0.01	0.007	0.373	0.007	0.007	0.01	0.012	0.007	0.01	0.049	0.012	0.007	0.006	0.01	0.007	0.01	0.01	0.01	0.01	0.086	0.007	0.007	0.01	0.01	0.012	0.01	0.007	0.019	0.01	0.007	0.006	0.007	0.007	0.01	0.007	0.01	0.01	0.007	0.01	0.03	0.01	0.387	0.01
	171
	174	rPt_507032	0	0.002	0	0.002	0	0.002	0.314	0.002	0.002	0	0.002	0.002	0	0.064	0.002	0.002	0	0	0.002	0	0	0	0	0.029	0.002	0.002	0	0	0.002	0.002	0.002	0.027	0	0.002	0	0.002	0.002	0	0.002	0	0	0.002	0.002	0.049	0	0.406	0
	177	wPt_3915	0.002	0.004	0.002	0.004	0.002	0.009	0.28	0.004	0.004	0.002	0.004	0.004	0.002	0.066	0.004	0.004	0.002	0.002	0.004	0.002	0.002	0.002	0.002	0.006	0.009	0.004	0.002	0.003	0.009	0.013	0.004	0.026	0.002	0.004	0.009	0.004	0.004	0.002	0.004	0.002	0.002	0.004	0.013	0.053	0.001	0.412	0.002
	180
	183	rPt_401505	0.017	0.005	0.017	0.005	0.02	0.021	0.206	0.005	0.005	0.017	0.005	0.005	0.018	0.06	0.005	0.005	0.017	0.017	0.005	0.017	0.018	0.018	0.017	0.078	0.021	0.005	0.017	0.032	0.021	0.025	0.005	0.012	0.017	0.005	0.021	0.005	0.005	0.017	0.005	0.017	0.017	0.005	0.025	0.051	0.004	0.419	0.017
	186
	189	rPt_506052	0.017	0	0.017	0	0.024	0.02	0.119	0	0	0.017	0	0	0.02	0.041	0	0	0.017	0.017	0	0.017	0.02	0.02	0.017	0.136	0.02	0	0.017	0.048	0.02	0.022	0	0	0.017	0	0.02	0	0	0.017	0	0.017	0.017	0	0.022	0.036	0	0.416	0.017
	192	rPt_400788	0.013	0.003	0.013	0.003	0.021	0.014	0.071	0.003	0.003	0.013	0.003	0.003	0.016	0.026	0.003	0.002	0.013	0.013	0.003	0.013	0.016	0.016	0.013	0.161	0.014	0.003	0.013	0.051	0.014	0.015	0.006	0.003	0.013	0.003	0.014	0.003	0.002	0.013	0.003	0.013	0.013	0.003	0.015	0.023	0.003	0.412	0.013
	195	rPt_401549	0.004	0.003	0.004	0.003	0.014	0.005	0.02	0.003	0.003	0.004	0.003	0.003	0.009	0.008	0.003	0.001	0.004	0.004	0.003	0.004	0.009	0.009	0.004	0.182	0.005	0.003	0.004	0.05	0.005	0.005	0.009	0.003	0.004	0.003	0.005	0.003	0.001	0.004	0.003	0.004	0.004	0.003	0.005	0.007	0.003	0.406	0.004
	198	rPt_390501	0	0.002	0.002	0.002	0.004	0	0	0.002	0.002	0	0.002	0.002	0.002	0	0.002	0	0	0	0.003	0	0.002	0.003	0	0.201	0	0.002	0	0.046	0	0	0.008	0.002	0	0.002	0	0.002	0	0	0.002	0	0	0.002	0	0	0.002	0.398	0
	201	rPt_400921	0	0.01	0.01	0.01	0	0	0	0.01	0.01	0	0.01	0.01	0.01	0	0.01	0	0	0	0.012	0	0.01	0.012	0	0.217	0	0.01	0	0.039	0	0.001	0.004	0.01	0	0.01	0	0.01	0.001	0	0.008	0	0	0.01	0	0	0.01	0.387	0
	204	rPt_399635	0	0.014	0.014	0.014	0	0.001	0	0.014	0.014	0	0.014	0.014	0.014	0	0.014	0	0	0	0.018	0	0.014	0.018	0.002	0.229	0	0.014	0	0.028	0	0.001	0	0.014	0	0.014	0	0.014	0.001	0	0.01	0	0	0.014	0	0	0.014	0.374	0
	207	rPt_399834	0	0.014	0.014	0.014	0	0.002	0	0.014	0.014	0	0.014	0.014	0.014	0	0.014	0	0	0	0.02	0	0.014	0.02	0.006	0.24	0	0.014	0	0.013	0	0	0.001	0.014	0	0.014	0	0.014	0.002	0	0.009	0	0	0.014	0	0	0.014	0.359	0
	210	rPt_390171	0	0.011	0.011	0.011	0	0.001	0	0.011	0.011	0	0.011	0.011	0.011	0	0.011	0.007	0	0.001	0.019	0	0.011	0.019	0.006	0.247	0	0.011	0.001	0	0	0	0.002	0.011	0	0.011	0	0.011	0	0	0.004	0	0	0.011	0	0	0.011	0.342	0
	213	rPt_399540	0.005	0.004	0.004	0.004	0.002	0.001	0.002	0.004	0.004	0.002	0.004	0.004	0.004	0.002	0.004	0.012	0.002	0.002	0.015	0.002	0.004	0.015	0.003	0.252	0.002	0.004	0.002	0.004	0.002	0.004	0	0.004	0.002	0.004	0.002	0.004	0.002	0.002	0	0.002	0.002	0.004	0.002	0.002	0.004	0.322	0.002
	216	rPt_507463	0.022	0.001	0.001	0.001	0.009	0.001	0.009	0.001	0.001	0.009	0.001	0.001	0.001	0.006	0.001	0.013	0.009	0.009	0.006	0.006	0.001	0.006	0.001	0.254	0.009	0.001	0.009	0.019	0.009	0.01	0.009	0.001	0.009	0.001	0.009	0.001	0.006	0.009	0.001	0.006	0.009	0.001	0.006	0.009	0.001	0.3	0.009
	219	rPt_508919	0.035	0.006	0.001	0.001	0.012	0.001	0.012	0.001	0.001	0.012	0.001	0.014	0.002	0.006	0.001	0.011	0.012	0.012	0.001	0.006	0.001	0.001	0.001	0.253	0.012	0.001	0.012	0.029	0.012	0.013	0.024	0.001	0.012	0.001	0.012	0.006	0.006	0.012	0.001	0.006	0.012	0.001	0.006	0.012	0.001	0.275	0.012
	222	rPt_506263	0.045	0.016	0.002	0.002	0.012	0.002	0.012	0.002	0.002	0.012	0.002	0.043	0.005	0.003	0.002	0.005	0.012	0.012	0.002	0.003	0.002	0.002	0.002	0.25	0.012	0.002	0.012	0.037	0.012	0.012	0.035	0.002	0.012	0.002	0.012	0.016	0.003	0.012	0.002	0.003	0.012	0.002	0.003	0.012	0.002	0.248	0.012
	225	rPt_507589	0.051	0.023	0.003	0.003	0.008	0.002	0.008	0.003	0.002	0.008	0.003	0.069	0.004	0.002	0.002	0.001	0.008	0.008	0.003	0.002	0.002	0.002	0.002	0.243	0.008	0.002	0.008	0.041	0.008	0.008	0.043	0.002	0.008	0.003	0.008	0.023	0.001	0.008	0.004	0.002	0.008	0.003	0.003	0.008	0.003	0.218	0.008
	228	rPt_508786	0.054	0.027	0.011	0.011	0	0.005	0	0.011	0.005	0	0.011	0.092	0	0.005	0.005	0	0	0	0.008	0.005	0.007	0.005	0.005	0.235	0	0.005	0	0.041	0	0	0.047	0.005	0	0.011	0	0.027	0	0	0.014	0.005	0	0.011	0.011	0	0.011	0.185	0
	231
	234	rPt_390712	0.05	0.024	0.015	0.015	0.004	0	0.014	0.015	0	0.004	0.015	0.128	0.004	0	0	0.004	0.004	0.004	0.006	0	0.006	0	0	0.209	0.004	0	0.004	0.031	0.004	0.004	0.045	0	0.004	0.015	0.004	0.024	0.014	0.004	0.023	0	0.004	0.015	0.015	0.004	0.015	0.111	0.004
	237	rPt_402383	0.042	0.017	0.011	0.011	0	0.003	0.016	0.011	0.003	0	0.011	0.141	0	0.003	0.003	0	0	0	0	0.003	0	0.003	0.003	0.191	0	0.003	0	0.021	0	0	0.039	0.003	0	0.011	0	0.017	0.016	0	0.023	0.003	0	0.011	0.011	0	0.011	0.069	0
	240	rPt_399611	0.031	0.006	0.005	0.005	0.003	0.002	0.014	0.005	0.002	0.003	0.005	0.151	0.003	0.002	0.002	0.003	0.003	0.003	0.003	0.002	0.003	0.002	0.002	0.171	0.003	0.002	0.009	0.008	0.003	0.003	0.029	0.002	0.003	0.005	0.003	0.006	0.014	0.003	0.018	0.002	0.003	0.005	0.005	0.003	0.005	0.023	0.003
	243	rPt_509058	0.017	0.004	0.004	0.004	0.003	0.004	0.009	0.004	0.004	0.003	0.004	0.158	0.003	0.004	0.001	0.003	0.003	0.003	0.003	0.001	0.003	0.004	0.004	0.148	0.003	0.004	0.017	0.006	0.003	0.003	0.016	0.004	0.003	0.004	0.003	0.004	0.009	0.003	0.011	0.004	0.003	0.004	0.001	0.003	0.004	0.001	0.003
	246	rPt_506500	0	0.01	0.01	0.01	0	0.01	0	0.01	0.01	0	0.01	0.161	0.001	0.01	0	0	0	0	0	0	0	0.01	0.01	0.122	0	0.01	0.022	0.014	0	0	0	0.01	0	0.01	0	0.01	0.001	0	0	0.01	0	0.01	0	0	0.01	0	0
	249
	252	rPt_402480	0.011	0.01	0.01	0.01	0.006	0.01	0.006	0.01	0.01	0.006	0.01	0.16	0.049	0.01	0.007	0.006	0.006	0.006	0.006	0.009	0.006	0.01	0.01	0.06	0.006	0.01	0.021	0.021	0.006	0.006	0.006	0.01	0.006	0.01	0.006	0.01	0.06	0.006	0.012	0.01	0.006	0.01	0.006	0.006	0.01	0.006	0.006
	255
	258	rPt_401486	0.007	0	0	0	0	0	0	0	0	0	0	0.147	0.084	0	0	0	0	0	0	0.003	0.004	0	0	0.008	0	0	0.006	0.013	0	0	0.001	0	0	0	0	0	0.105	0	0.01	0	0	0	0	0	0	0	0
	261	rPt_505369	0	0	0	0	0.001	0	0.001	0	0	0.001	0	0.135	0.096	0	0	0.001	0.001	0.001	0.001	0.005	0.014	0	0	0.027	0.001	0	0.003	0.004	0.001	0.001	0	0	0.001	0	0.001	0.001	0.123	0.001	0.003	0	0.001	0	0	0.001	0	0	0.001
	264	rPt_508374	0	0	0	0	0.001	0	0.001	0	0	0.001	0	0.121	0.105	0	0	0.001	0.001	0.001	0.001	0.012	0.019	0	0	0.042	0.001	0	0.011	0.011	0.001	0.001	0.008	0	0.001	0	0.001	0.001	0.137	0.001	0.015	0	0.001	0	0	0	0	0.009	0.001
	267	rPt_506236	0.005	0.005	0.011	0.005	0.005	0.005	0.005	0.005	0.005	0.005	0.005	0.103	0.111	0.011	0.005	0.005	0.005	0.005	0.005	0.016	0.021	0.005	0.005	0.053	0.005	0.005	0.015	0.026	0.005	0.005	0.013	0.005	0.005	0.006	0.017	0.005	0.149	0.005	0.035	0.005	0.005	0.005	0.005	0.012	0.005	0.021	0.005
	270
	273	rPt_509154	0.008	0.008	0.027	0.008	0.01	0.008	0.01	0.008	0.008	0.01	0.008	0.058	0.113	0.027	0.008	0.01	0.01	0.01	0.008	0.012	0.015	0.008	0.008	0.066	0.01	0.008	0.012	0.045	0.01	0.01	0.014	0.008	0.01	0.01	0.051	0.01	0.162	0.01	0.065	0.008	0.01	0.008	0.008	0.033	0.008	0.034	0.01
	276
	279	rPt_399948	0.003	0.003	0.029	0.003	0	0.003	0	0.003	0.003	0	0.003	0	0.103	0.029	0.003	0	0	0	0.004	0	0.007	0.003	0.003	0.066	0	0.003	0.004	0.051	0	0	0	0.003	0	0	0.072	0	0.164	0	0.082	0.003	0	0.003	0.003	0.04	0.003	0.033	0
	282
	285	rPt_509728	0.006	0.006	0.017	0.006	0.009	0.006	0.009	0.006	0.006	0.009	0.006	0.038	0.079	0.017	0.006	0.009	0.009	0.023	0.012	0.023	0.03	0.006	0.006	0.052	0.009	0.006	0.014	0.043	0.009	0.009	0.027	0.006	0.009	0.009	0.08	0.009	0.153	0.009	0.085	0.006	0.009	0.006	0.006	0.033	0.006	0.018	0.009
	288
	291	rPt_505424	0.001	0.001	0.001	0.001	0.006	0.001	0.006	0.001	0.001	0.006	0.001	0.065	0.042	0.001	0.002	0.006	0.006	0.034	0.007	0.034	0.039	0.001	0.001	0.024	0.006	0.001	0.01	0.021	0.006	0.006	0.044	0.001	0.006	0.006	0.074	0.006	0.131	0.006	0.075	0.001	0.006	0.001	0.002	0.013	0.001	0.007	0.006
	294	rPt_508092	0.001	0.001	0.001	0.001	0	0.001	0	0.001	0.001	0	0.001	0.073	0.019	0.001	0.004	0	0	0.034	0	0.034	0.038	0.001	0.001	0.005	0	0.001	0.002	0.004	0	0	0.046	0.001	0	0	0.066	0	0.115	0	0.065	0.001	0	0.001	0.004	0	0.001	0.016	0
	297	rPt_508981	0.001	0	0.001	0.001	0.002	0.001	0.002	0.001	0.001	0.002	0.001	0.079	0.003	0.001	0.002	0.002	0.002	0.031	0.002	0.031	0.034	0.001	0.001	0.003	0.002	0.001	0.008	0.004	0.002	0.002	0.046	0.001	0.002	0.001	0.055	0.002	0.095	0.002	0.052	0.001	0.002	0	0.002	0.002	0.001	0.021	0.002
	300	rPt_509172	0	0	0	0	0.005	0	0.005	0	0	0.005	0	0.08	0.012	0	0	0.005	0.005	0.024	0.005	0.024	0.026	0	0	0.003	0.005	0	0.016	0.005	0.005	0.005	0.042	0	0.005	0.004	0.04	0.005	0.073	0.005	0.035	0	0.005	0	0	0.005	0	0.023	0.005
	303	rPt_400060	0	0	0	0	0.004	0	0.004	0	0	0.004	0	0.079	0.016	0	0	0.004	0.004	0.014	0.004	0.014	0.015	0	0	0	0.004	0	0.02	0.003	0.004	0.004	0.034	0	0.004	0.003	0.022	0.004	0.047	0.004	0.015	0	0.004	0	0	0.004	0	0.021	0.004
	306	rPt_505812	0	0	0	0	0	0	0	0	0	0	0	0.074	0.018	0	0	0	0	0	0	0	0	0	0	0.008	0	0	0.02	0.001	0	0	0.024	0	0	0	0	0	0.018	0	0.003	0	0	0	0	0	0	0.015	0
	309	rPt_400800	0.001	0	0	0	0.001	0	0.001	0	0	0.001	0	0.066	0.015	0	0	0.001	0.001	0.001	0.001	0.002	0.001	0	0	0.029	0.001	0	0.017	0.005	0.001	0.001	0.009	0	0.001	0	0.001	0.001	0.003	0.001	0.027	0	0.001	0	0	0.001	0	0.006	0.001
	312	rPt_390413	0.004	0.001	0.001	0.001	0.002	0.001	0.002	0.001	0.001	0.002	0.001	0.055	0.009	0.001	0.001	0.002	0.002	0.002	0.002	0.004	0.002	0.001	0.001	0.046	0.002	0.001	0.01	0.005	0.002	0.002	0.009	0.001	0.002	0.001	0.002	0.002	0.008	0.002	0.048	0.001	0.002	0.001	0.001	0.002	0.001	0.004	0.002
	315	rPt_400179	0.009	0	0	0	0	0	0	0	0	0	0	0.04	0	0	0	0	0	0	0	0.003	0	0	0	0.06	0	0	0	0.002	0	0	0.027	0	0	0	0	0	0.01	0	0.065	0	0	0	0	0	0	0.009	0
	318	rPt_401099	0.011	0.001	0.001	0.001	0	0.001	0	0.001	0.001	0	0.001	0.022	0	0.001	0.001	0	0	0	0	0	0	0.001	0.001	0.07	0	0.001	0.002	0.001	0	0	0.041	0.001	0	0.001	0	0.001	0.008	0	0.079	0.001	0.003	0.001	0.001	0	0.001	0.011	0
	321	rPt_509220	0.009	0	0	0	0.001	0	0.001	0	0	0.001	0	0	0.001	0	0	0.001	0.001	0.001	0.001	0	0.001	0	0	0.078	0.001	0	0.001	0	0.001	0.001	0.051	0	0.001	0	0.001	0	0.003	0.001	0.089	0	0.018	0	0	0.001	0	0.009	0.001
	324	rPt_400037	0.003	0.001	0.001	0.001	0.01	0.001	0.009	0.001	0.001	0.009	0.001	0.001	0.011	0.001	0.001	0.009	0.009	0.009	0.011	0.001	0	0.001	0.001	0.081	0.038	0.001	0.038	0.001	0.038	0.009	0.058	0.001	0.009	0.012	0.009	0.012	0.009	0.009	0.097	0.001	0.029	0.001	0.001	0.009	0.001	0.003	0.011
	327
	330
	333
	336
	339	rPt_507643	0.055	0.037	0.065	0.055	0.034	0.037	0.026	0.037	0.037	0.026	0.037	0.241	0.049	0.065	0.037	0.026	0.026	0.026	0.045	0.055	0.037	0.037	0.065	0.05	0.287	0.037	0.287	0.037	0.287	0.026	0.043	0.037	0.026	0.027	0.026	0.027	0.026	0.026	0.084	0.037	0.033	0.037	0.055	0.026	0.037	0.065	0.045
	342
	345
	348	rPt_401636	0.052	0.021	0.069	0.052	-0.001	0.021	-0.002	0.021	0.021	-0.002	0.021	0.366	0.031	0.069	0.021	-0.002	-0.002	-0.002	0.024	0.052	0.021	0.021	0.069	-0.002	0.405	0.021	0.405	0.021	0.405	-0.002	-0.002	0.021	-0.002	-0.002	-0.002	-0.002	-0.002	-0.002	0.037	0.021	-0.002	0.021	0.052	-0.002	0.021	0.069	0.024
	351
	354	rPt_402522	0.033	0.001	0.055	0.033	0.001	0.001	0	0.002	0.001	0	0.001	0.438	0	0.055	0.001	0	0	0	0.001	0.033	0.001	0.001	0.055	0	0.472	0.001	0.472	0.001	0.472	0	0	0.001	0	0	0	0	0	0	0.001	0.001	0	0.001	0.033	0	0.001	0.055	0.001
	357	rPt_390469	0.018	0.003	0.043	0.018	0.003	0.003	0.001	0.006	0.003	0.002	0.003	0.471	0.003	0.043	0.003	0.001	0.002	0.001	0.003	0.018	0.003	0.003	0.043	0.001	0.503	0.003	0.503	0.003	0.503	0.001	0.001	0.003	0.001	0.001	0.008	0.001	0.008	0.001	0.003	0.003	0.001	0.003	0.018	0.001	0.003	0.043	0.003
	360	rPt_509502	0	0	0.027	0	0	0	0.003	0.006	0	0.014	0	0.501	0.004	0.027	0	0.003	0.003	0.003	0	0	0	0	0.027	0.003	0.532	0	0.532	0	0.532	0.003	0.003	0	0.003	0.003	0.066	0.003	0.066	0.003	0	0	0.003	0	0	0.003	0	0.027	0
	363	rPt_401711	0.001	0.001	0.008	0.001	0.001	0.001	0.001	0.002	0.001	0.022	0.001	0.53	0.002	0.008	0.001	0.001	0.002	0.001	0.01	0.01	0.001	0.001	0.008	0.001	0.559	0.001	0.559	0.001	0.559	0.001	0.001	0.001	0.001	0.001	0.12	0.001	0.12	0.001	0.001	0.001	0.001	0.001	0.001	0.001	0.001	0.008	0.001
	366	rPt_509063	0.038	0.038	0.024	0.038	0.038	0.038	0.024	0.024	0.005	0.026	0.005	0.558	0.024	0.038	0.038	0.024	0.024	0.004	0.016	0.016	0.038	0.038	0.024	0.024	0.585	0.005	0.585	0.038	0.585	0.024	0.004	0.038	0.024	0.024	0.171	0.024	0.171	0.024	0.038	0.005	0.024	0.038	0.038	0.024	0.005	0.038	0.005
	369
	372
	375	rPt_508935	0.196	0.196	0.185	0.196	0.196	0.196	0.185	0.185	0.012	0.019	0.012	0.631	0.185	0.196	0.196	0.185	0.185	0.011	0.016	0.016	0.196	0.196	0.185	0.185	0.653	0.012	0.653	0.196	0.653	0.185	0.011	0.196	0.185	0.185	0.308	0.185	0.308	0.185	0.196	0.012	0.185	0.196	0.196	0.185	0.012	0.196	0.012
	378
chr7	3	rPt_401348	0.246	0.246	0.006	0.146	0.006	0.146	0.006	0.246	0.006	0.146	0.146	0.006	0.246	0.006	0.146	0.006	0.146	0.146	0.006	0.006	0.37	0.193	0.006	0.003	0.006	0.006	0.246	0.006	0.006	0.146	0.006	0.006	0.838	0.006	0.146	0.006	0.146	0.146	0.003	0.006	0.617	0.146	0.246	0.246	0.006	0.006	0.006
	6	rPt_506930	0.2	0.2	0.011	0.093	0.011	0.093	0.011	0.2	0.011	0.093	0.093	0.011	0.2	0.011	0.093	0.011	0.093	0.093	0.011	0.011	0.331	0.143	0.011	0.005	0.011	0.011	0.2	0.011	0.011	0.093	0.011	0.011	0.828	0.011	0.093	0.011	0.093	0.093	0.005	0.011	0.593	0.093	0.2	0.2	0.011	0.011	0.011
	9
	12	rPt_506974	0.098	0.098	0.011	0	0.011	0	0.011	0.098	0.011	0	0	0.011	0.098	0.011	0.004	0.011	0	0	0.011	0.011	0.245	0.033	0.011	0.011	0.011	0.011	0.098	0.011	0.011	0	0.011	0.011	0.806	0.011	0	0.011	0	0	0	0.011	0.542	0	0.098	0.098	0.011	0.011	0.011
	15	rPt_400851	0.042	0.042	0.006	0.001	0.006	0.001	0.006	0.042	0.006	0.001	0.001	0.006	0.042	0.006	0.043	0.006	0.003	0.001	0.006	0.006	0.199	0.003	0.006	0.04	0.006	0.006	0.042	0.006	0.006	0.001	0.006	0.006	0.794	0.006	0.001	0.006	0.001	0.001	0.001	0.006	0.513	0.003	0.042	0.042	0.006	0.006	0.006
	18	rPt_411363	0.001	0.001	0.001	0	0.001	0	0.001	0	0.001	0.002	0	0.001	0	0.001	0.078	0.001	0.007	0	0.001	0.001	0.149	0.007	0.008	0.065	0.001	0.002	0.001	0.002	0.002	0	0.001	0.001	0.781	0.011	0	0.001	0	0	0	0.001	0.483	0.008	0	0.001	0	0.001	0
	21
	24	rPt_401972	0.003	0.003	0.003	0.004	0.003	0.004	0.003	0.002	0.003	0.005	0.004	0.003	0.068	0.003	0.138	0.003	0.004	0.004	0.003	0.003	0.04	0.004	0.056	0.104	0.003	0.005	0.003	0.005	0.005	0.004	0.003	0.003	0.753	0.079	0.004	0.003	0.004	0.004	0.004	0.003	0.417	0.007	0.004	0.003	0.002	0.003	0.068
	27	rPt_508316	0	0	0	0.001	0	0.001	0	0.001	0	0.001	0.001	0.007	0.098	0	0.163	0	0	0.001	0	0	0.001	0.001	0.075	0.119	0	0.001	0	0.001	0.001	0.001	0	0	0.738	0.109	0.001	0	0.001	0.001	0.001	0	0.381	0.001	0.001	0	0	0	0.098
	30	wPt_6821	0	0	0	0.007	0	0.013	0	0	0	0	0.019	0.029	0.125	0	0.186	0	0	0.007	0	0	0	0	0.091	0.131	0	0.007	0	0.007	0.023	0.007	0	0	0.722	0.135	0.007	0	0.007	0.019	0.007	0	0.343	0.007	0.028	0	0	0	0.125
	33
	36	wPt_6821	0.058	0.058	0.099	0.025	0.036	0.048	0.058	0.065	0.058	0.058	0.077	0.061	0.169	0.017	0.222	0.058	0.058	0.023	0.058	0.017	0.065	0.058	0.112	0.145	0.058	0.023	0.058	0.023	0.093	0.023	0.017	0.058	0.687	0.177	0.023	0.058	0.023	0.077	0.023	0.017	0.259	0.023	0.085	0.058	0.05	0.036	0.169
	39
	42	rPt_508646	0.106	0.106	0.189	0.028	0.06	0.069	0.106	0.12	0.106	0.106	0.122	0.08	0.201	0.021	0.247	0.106	0.106	0.024	0.106	0.021	0.12	0.106	0.121	0.147	0.106	0.024	0.106	0.024	0.151	0.024	0.021	0.106	0.647	0.208	0.024	0.106	0.024	0.122	0.024	0.021	0.165	0.024	0.129	0.106	0.089	0.06	0.201
	45
	48
	51
	54	rPt_506208	0.163	0.163	0.336	0.005	0.067	0.072	0.163	0.192	0.163	0.163	0.174	0.078	0.231	0.01	0.264	0.163	0.163	0.004	0.163	0.004	0.192	0.163	0.1	0.114	0.163	0.004	0.163	0.004	0.229	0.004	0.01	0.163	0.551	0.236	0.008	0.163	0.008	0.174	0.004	0.013	0.004	0.005	0.179	0.163	0.127	0.067	0.231
	57
	60
	63	rPt_508879	0.174	0.174	0.421	0.013	0.037	0.039	0.174	0.216	0.174	0.174	0.182	0.041	0.225	0.06	0.249	0.174	0.174	0.012	0.174	0.012	0.216	0.174	0.05	0.056	0.174	0.012	0.174	0.012	0.259	0.012	0.06	0.174	0.462	0.228	0.041	0.174	0.041	0.182	0.012	0.062	0.012	0.013	0.186	0.174	0.122	0.037	0.225
	66
	69
	72
	75	rPt_507403	0.146	0.146	0.505	0	0.009	0	0.146	0.207	0.146	0.146	0.151	0	0.176	0.079	0.19	0.146	0.146	0	0.146	0	0.207	0.146	0.009	0	0.146	0	0.146	0	0.262	0	0.079	0.146	0.316	0.178	0.038	0.146	0.038	0.151	0	0.08	0	0	0.153	0.146	0.071	0	0.176
	78
	81	rPt_508642	0.114	0.114	0.536	0.003	0.006	0.015	0.114	0.186	0.114	0.114	0.118	0.003	0.134	0.069	0.144	0.114	0.114	0.003	0.114	0.003	0.186	0.114	0.006	0.003	0.114	0.003	0.114	0.003	0.247	0.003	0.069	0.114	0.229	0.136	0.016	0.114	0.016	0.118	0.003	0.07	0.003	0.003	0.119	0.114	0.026	0.003	0.134
	84
	87	rPt_411254	0.069	0.069	0.56	0.002	0.004	0.016	0.069	0.153	0.069	0.069	0.071	0.002	0.08	0.045	0.085	0.069	0.069	0.002	0.069	0.002	0.153	0.069	0.003	0.002	0.069	0.002	0.069	0.002	0.221	0.002	0.045	0.069	0.131	0.081	0.004	0.069	0.013	0.071	0.002	0.046	0.002	0.002	0.072	0.069	0.002	0.002	0.08
	90	rPt_508579	0.042	0.042	0.57	0.003	0.005	0.012	0.042	0.132	0.042	0.042	0.043	0.003	0.048	0.028	0.051	0.042	0.042	0.003	0.042	0.003	0.132	0.042	0.006	0.003	0.042	0.003	0.042	0.003	0.204	0.003	0.028	0.042	0.077	0.049	0.005	0.042	0.022	0.043	0.003	0.028	0.003	0.003	0.043	0.042	0.003	0.003	0.048
	93
	96	rPt_402262	0	0.003	0.585	0.003	0.008	0.003	0.003	0.08	0.006	0.003	0.034	0.003	0.003	0.003	0.003	0.003	0.003	0	0.003	0	0.08	0.003	0	0	0.003	0	0.003	0	0.161	0	0.003	0.003	0.003	0.003	0	0.003	0.028	0.003	0.003	0.003	0	0	0.003	0.003	0	0	0.003
	99	rPt_508263	0.001	0.004	0.59	0.004	0.022	0.004	0.004	0.05	0.012	0.004	0.082	0.004	0.004	0.004	0.004	0.004	0.004	0.001	0.004	0.001	0.05	0.004	0.003	0.001	0.004	0.001	0.004	0.001	0.136	0.001	0.004	0.004	0.004	0.004	0.001	0.004	0.027	0.004	0.004	0.004	0.001	0.001	0.004	0.004	0.001	0.002	0.004
	102	rPt_509268	0.001	0.002	0.594	0.002	0.033	0.002	0.002	0.015	0.014	0.002	0.127	0.002	0.002	0.002	0.002	0.002	0.002	0.001	0.002	0.001	0.015	0.002	0.008	0.001	0.002	0.001	0.002	0.001	0.107	0.001	0.002	0.002	0.002	0.002	0.001	0.002	0.021	0.002	0.002	0.002	0.001	0.001	0.002	0.002	0.001	0.003	0.002
	105	rPt_402405	0	0.001	0.596	0.001	0.04	0.001	0.001	0.015	0.013	0.001	0.169	0.001	0	0.001	0.001	0.001	0.001	0	0.001	0	0.016	0.001	0.009	0	0.001	0	0.001	0	0.074	0	0.001	0.001	0.001	0.001	0	0.001	0.012	0	0.001	0.001	0.005	0	0	0.001	0	0.002	0.001
	108	rPt_508953	0	0.001	0.597	0.001	0.044	0.001	0.001	0.053	0.008	0.001	0.208	0.001	0.001	0.001	0.001	0.001	0.001	0	0.001	0	0.056	0.001	0.006	0	0.001	0	0.001	0	0.039	0	0.001	0.001	0.001	0.001	0.001	0.001	0	0.001	0.001	0.001	0.018	0	0.001	0.001	0	0.012	0.001
	111	rPt_399775	0	0	0.596	0	0.044	0	0	0.088	0	0	0.244	0	0	0	0	0	0	0	0	0	0.093	0	0	0	0	0	0	0	0	0.002	0	0	0	0	0	0	0.005	0	0	0	0.027	0	0	0	0	0.03	0
	114	rPt_505462	0	0.001	0.594	0.001	0.041	0.001	0.001	0.12	0.003	0.001	0.278	0.001	0.001	0.001	0.001	0.001	0.001	0	0.001	0	0.126	0.001	0.003	0	0.001	0	0.001	0	0.006	0	0.001	0.001	0.001	0.001	0	0.001	0.006	0.001	0.001	0.001	0.032	0	0.003	0.001	0	0.044	0.001
	117	rPt_402059	0.001	0	0.59	0	0.034	0	0	0.148	0.002	0	0.308	0	0	0	0	0	0	0.001	0	0.004	0.157	0	0.002	0.001	0	0.001	0	0.001	0.009	0.004	0	0	0	0	0.001	0	0.003	0	0	0	0.034	0.001	0.005	0	0.001	0.055	0
	120	rPt_410884	0.001	0.001	0.585	0.001	0.024	0.001	0.001	0.173	0.002	0.001	0.337	0.001	0.001	0.001	0.001	0.001	0.001	0.001	0.001	0.005	0.184	0.001	0.001	0.001	0.001	0.001	0.001	0.001	0.008	0.005	0.001	0.001	0.001	0.001	0.002	0.001	0.003	0.001	0.001	0.001	0.032	0.001	0.004	0.001	0.001	0.063	0.001
	123	rPt_410779	0.002	0.001	0.579	0.001	0.01	0.001	0.001	0.196	0.006	0.001	0.362	0.001	0.001	0.001	0.001	0.001	0.001	0.002	0.001	0.003	0.209	0.001	0.002	0.002	0.001	0.002	0.001	0.002	0.004	0.003	0.001	0.001	0.001	0.001	0.006	0.001	0.009	0.001	0.001	0.001	0.027	0.002	0.001	0.001	0.002	0.067	0.001
	126	rPt_399849	0.001	0.002	0.571	0.002	0.002	0.002	0.002	0.215	0.006	0.002	0.386	0.002	0.002	0.002	0.002	0.002	0.002	0.001	0.002	0.002	0.23	0.002	0.002	0.001	0.002	0.001	0.002	0.001	0.004	0.002	0.004	0.002	0.002	0.002	0.006	0.002	0.01	0.002	0.002	0.002	0.018	0.001	0.002	0.003	0.001	0.068	0.002
	129	rPt_401220	0.001	0	0.561	0	0.005	0	0	0.232	0.002	0	0.407	0	0	0	0	0	0	0.001	0	0.004	0.249	0	0.005	0.001	0	0.001	0	0.001	0.013	0.004	0.004	0	0	0	0.002	0	0.009	0	0	0	0.006	0.001	0	0.002	0.001	0.066	0
	132	rPt_402256	0	0	0.55	0	0.004	0	0	0.246	0	0	0.427	0	0	0	0	0	0	0	0	0.002	0.265	0	0.004	0	0	0	0	0	0.018	0.002	0.001	0	0	0	0.001	0	0.003	0	0	0	0.01	0	0	0	0	0.06	0
	135	rPt_508594	0	0.001	0.537	0.001	0	0.001	0.001	0.257	0	0.001	0.444	0.001	0.001	0.001	0.001	0.001	0.001	0	0.001	0.003	0.279	0.001	0	0	0.001	0	0.001	0	0.019	0.019	0.005	0.001	0.001	0.001	0	0.001	0.001	0	0.001	0.001	0.024	0	0.001	0.001	0	0.051	0.001
	138	rPt_402657	0	0.004	0.522	0.004	0.003	0.004	0.004	0.265	0	0.004	0.459	0.004	0.004	0.004	0.004	0.004	0.004	0	0.004	0.006	0.289	0.004	0.003	0	0.004	0	0.004	0	0.017	0.049	0.006	0.004	0.004	0.004	0	0.004	0	0.001	0.004	0.004	0.035	0	0.004	0.004	0	0.038	0.004
	141	rPt_410797	0	0.003	0.506	0.003	0.004	0.003	0.003	0.271	0	0.003	0.472	0.003	0.003	0.003	0.003	0.003	0.003	0	0.003	0.005	0.298	0.003	0.004	0	0.003	0	0.003	0	0.011	0.075	0.004	0.003	0.003	0.003	0.002	0.003	0.002	0.002	0.003	0.003	0.042	0	0.003	0.003	0	0.022	0.003
	144	rPt_389777	0	0	0.488	0	0.001	0.002	0	0.274	0	0	0.483	0	0.002	0	0	0	0	0	0	0.001	0.304	0	0.001	0	0	0	0.002	0	0.002	0.098	0	0.002	0	0	0	0	0	0.002	0	0.002	0.046	0	0.002	0	0	0.003	0
	147	rPt_400194	0.002	0.001	0.468	0.002	0.02	0.008	0.002	0.275	0.002	0.002	0.493	0.002	0.008	0.001	0.002	0.002	0.002	0.003	0.002	0.003	0.307	0.002	0.023	0.002	0.002	0.002	0.008	0.002	0.023	0.118	0.003	0.008	0.002	0.002	0.002	0.002	0.004	0.006	0.002	0.008	0.046	0.002	0.008	0.002	0.002	0.005	0.002
	150	rPt_400252	0.002	0.001	0.447	0.006	0.04	0.01	0.006	0.273	0.002	0.006	0.5	0.006	0.01	0.004	0.006	0.006	0.006	0.003	0.006	0.003	0.308	0.006	0.047	0.002	0.006	0.002	0.01	0.002	0.047	0.135	0.013	0.01	0.006	0.006	0.002	0.006	0.005	0.006	0.006	0.01	0.043	0.002	0.01	0.006	0.002	0.02	0.006
	153	rPt_506494	0	0	0.423	0.006	0.057	0.009	0.006	0.268	0	0.006	0.506	0.006	0.009	0.002	0.006	0.006	0.006	0	0.006	0	0.306	0.006	0.068	0	0.006	0	0.009	0	0.068	0.148	0.019	0.009	0.006	0.006	0	0.006	0.003	0.003	0.006	0.009	0.037	0	0.009	0.006	0	0.032	0.006
	156	rPt_508118	0	0	0.397	0.003	0.07	0.004	0.003	0.261	0	0.003	0.51	0.003	0.004	0	0.003	0.003	0.003	0	0.003	0.001	0.302	0.003	0.085	0	0.003	0	0.004	0	0.085	0.158	0.021	0.004	0.003	0.003	0	0.003	0.003	0	0.003	0.004	0.027	0	0.004	0.003	0	0.04	0.003
	159	rPt_506183	0.001	0.001	0.369	0.006	0.08	0.006	0.007	0.251	0.001	0.011	0.513	0.006	0.006	0.006	0.011	0.006	0.006	0.001	0.006	0.001	0.295	0.006	0.099	0.001	0.007	0.001	0.006	0.001	0.099	0.166	0.02	0.007	0.006	0.007	0.002	0.006	0.016	0.005	0.006	0.006	0.013	0.001	0	0.006	0.001	0.044	0.006
	162	rPt_508630	0.001	0.001	0.339	0.021	0.086	0.021	0.025	0.238	0.001	0.04	0.513	0.021	0.021	0.021	0.04	0.021	0.021	0.001	0.021	0.003	0.286	0.019	0.109	0.001	0.025	0.001	0.021	0.001	0.109	0.17	0.015	0.025	0.021	0.026	0.005	0.021	0.026	0.016	0.019	0.021	0.001	0.001	0.001	0.021	0.001	0.045	0.021
	165	rPt_506764	0.001	0.001	0.306	0.032	0.089	0.032	0.04	0.223	0.001	0.066	0.512	0.032	0.032	0.032	0.066	0.032	0.032	0.001	0.032	0.012	0.274	0.029	0.116	0.001	0.04	0.001	0.032	0.001	0.116	0.171	0.006	0.04	0.032	0.042	0.004	0.032	0.032	0.023	0.029	0.032	0.004	0.001	0.001	0.032	0.001	0.043	0.032
	168	rPt_508837	0	0	0.271	0.04	0.089	0.04	0.051	0.205	0	0.088	0.509	0.04	0.04	0.04	0.088	0.04	0.04	0	0.04	0.018	0.26	0.035	0.121	0	0.051	0	0.04	0	0.121	0.169	0	0.051	0.04	0.054	0	0.04	0.034	0.028	0.035	0.04	0.004	0	0.005	0.04	0	0.037	0.04
	171	rPt_402315	0	0	0.233	0.044	0.086	0.044	0.059	0.184	0	0.107	0.504	0.044	0.044	0.044	0.107	0.044	0.044	0	0.044	0.021	0.242	0.038	0.121	0	0.059	0	0.044	0	0.121	0.165	0	0.059	0.044	0.063	0.001	0.044	0.033	0.028	0.038	0.044	0	0	0.015	0.044	0	0.028	0.044
	174	rPt_401949	0.001	0.001	0.193	0.045	0.079	0.045	0.064	0.16	0.001	0.123	0.498	0.045	0.045	0.045	0.123	0.045	0.045	0.001	0.045	0.02	0.223	0.037	0.119	0.003	0.064	0.001	0.045	0.001	0.119	0.157	0.001	0.064	0.045	0.068	0.004	0.045	0.029	0.025	0.037	0.045	0.008	0.002	0.021	0.045	0.003	0.015	0.045
	177	rPt_390127	0	0	0.149	0.042	0.069	0.042	0.065	0.133	0	0.136	0.489	0.042	0.042	0.042	0.136	0.042	0.042	0	0.042	0.016	0.2	0.033	0.114	0.005	0.065	0	0.042	0	0.114	0.146	0	0.065	0.042	0.07	0.008	0.042	0.021	0.019	0.033	0.042	0.012	0	0.023	0.042	0.005	0.001	0.042
	180	wPt_346084	0.001	0.001	0.103	0.036	0.056	0.036	0.063	0.103	0.001	0.145	0.479	0.036	0.036	0.036	0.145	0.036	0.036	0.001	0.036	0.008	0.174	0.026	0.105	0.003	0.063	0.005	0.036	0.001	0.105	0.133	0.005	0.063	0.036	0.068	0.009	0.036	0.01	0.009	0.026	0.036	0.013	0.001	0.022	0.036	0.003	0.009	0.036
	183
	186	rPt_508164	0	0	0	0.013	0.019	0.013	0.048	0.032	0	0.155	0.453	0.013	0.013	0.013	0.155	0.013	0.013	0	0.013	0.007	0.114	0	0.078	0	0.048	0.004	0.013	0	0.078	0.096	0.004	0.048	0.013	0.055	0	0.013	0.002	0.002	0	0.013	0.004	0	0.009	0.013	0.002	0.016	0.013
	189	rPt_390051	0	0	0	0.001	0.001	0.001	0.035	0.001	0	0.156	0.437	0.001	0.001	0.001	0.156	0.001	0.001	0	0.001	0.008	0.08	0.001	0.06	0	0.035	0.001	0.001	0	0.06	0.072	0.001	0.035	0.001	0.044	0.001	0.001	0.001	0.001	0.015	0.001	0.011	0	0.002	0.001	0.001	0.014	0.001
	192	rPt_401578	0.011	0.002	0.002	0.002	0.002	0.002	0.019	0.002	0.002	0.153	0.419	0.002	0.002	0.002	0.153	0.002	0.002	0.002	0.002	0.006	0.042	0.002	0.038	0.002	0.019	0.002	0.002	0.002	0.038	0.046	0.002	0.019	0.002	0.029	0.002	0.002	0.003	0.002	0.029	0.002	0.033	0.002	0.013	0.002	0.002	0.009	0.002
	195	rPt_508345	0.029	0.001	0.001	0	0	0	0	0	0.001	0.147	0.399	0	0	0	0.147	0	0	0.001	0	0	0	0	0.013	0.001	0	0	0	0.001	0.013	0.015	0	0	0	0.01	0.001	0	0.002	0	0.038	0	0.051	0.001	0.021	0	0	0	0
	198	rPt_505934	0.043	0.011	0.004	0.006	0.006	0.006	0.032	0.006	0.009	0.139	0.377	0.006	0.007	0.006	0.139	0.006	0.006	0.004	0.006	0.006	0.013	0.006	0.006	0.005	0.009	0.03	0.006	0.004	0.023	0.006	0.006	0.006	0.006	0.006	0.01	0.006	0.004	0.006	0.045	0.006	0.066	0.006	0.025	0.006	0.006	0.009	0.006
	201
	204	rPt_508904	0.061	0.042	0.011	0.012	0.012	0.012	0.11	0.012	0.034	0.112	0.325	0.012	0.015	0.012	0.112	0.012	0.012	0.011	0.012	0.012	0.037	0.012	0.021	0.014	0.022	0.101	0.012	0.011	0.103	0.021	0.012	0.012	0.012	0.021	0.041	0.012	0.011	0.012	0.047	0.012	0.086	0.021	0.022	0.012	0.012	0.022	0.012
	207
	210
	213	rPt_410913	0.062	0.064	0	0	0	0	0.204	0	0.046	0.047	0.23	0	0	0	0.047	0	0	0.002	0	0.005	0.048	0	0.016	0	0.016	0.185	0	0.005	0.198	0.016	0	0	0	0.016	0.061	0	0.005	0	0.025	0	0.091	0.016	0	0	0	0.016	0
	216	rPt_508402	0.056	0.065	0.005	0.005	0.005	0.005	0.23	0.005	0.043	0.019	0.193	0.005	0.005	0.005	0.019	0.005	0.026	0.002	0.005	0.011	0.044	0.005	0.007	0.007	0.007	0.207	0.005	0.011	0.224	0.007	0.005	0.005	0.005	0.007	0.061	0.005	0.011	0.005	0.011	0.005	0.086	0.007	0.005	0.005	0.005	0.007	0.005
	219
	222	rPt_401423	0.033	0.055	0.009	0.009	0.009	0.009	0.272	0.009	0.027	0.001	0.109	0.009	0.009	0.009	0.009	0.009	0.094	0.001	0.009	0.012	0.027	0.009	0.001	0.016	0.001	0.242	0.009	0.012	0.267	0.001	0.009	0.009	0.009	0.001	0.05	0.009	0.012	0.009	0.001	0.009	0.066	0.001	0.009	0.009	0.009	0.001	0.009
	225	rPt_505136	0.016	0.046	0.005	0.005	0.005	0.005	0.289	0.005	0.013	0.002	0.063	0.005	0.005	0.005	0.044	0.005	0.123	0.004	0.005	0.007	0.014	0.005	0.004	0.016	0.004	0.255	0.005	0.007	0.284	0.004	0.005	0.005	0.005	0.004	0.04	0.005	0.007	0.005	0.004	0.005	0.051	0.004	0.005	0.005	0.005	0.004	0.005
	228	rPt_400278	0	0.033	0	0	0	0	0.304	0	0	0	0.013	0	0	0	0.075	0	0.149	0.004	0	0	0	0	0.004	0.012	0.004	0.266	0	0	0.299	0.004	0	0	0	0.004	0.026	0	0	0	0.004	0	0.033	0.004	0	0	0	0.004	0
	231	rPt_507302	0	0.016	0	0	0	0	0.316	0	0	0	0.003	0	0	0	0.103	0	0.171	0	0	0.001	0.029	0	0	0.004	0	0.274	0	0	0.312	0	0	0	0	0	0.009	0	0	0	0	0	0.011	0	0	0.001	0	0	0
	234	rPt_505323	0.001	0.006	0.001	0.001	0.001	0.001	0.326	0.001	0.001	0.001	0.005	0.001	0.002	0.001	0.127	0.001	0.191	0.028	0.001	0.001	0.059	0.001	0.007	0.011	0.007	0.28	0.001	0.002	0.322	0.028	0.001	0.002	0.001	0.007	0.005	0.001	0.001	0.001	0.007	0.001	0.005	0.007	0.001	0.001	0.001	0.007	0.001
	237	rPt_402366	0.002	0.036	0.002	0.002	0.002	0.002	0.333	0.002	0.002	0.002	0.004	0.002	0.003	0.002	0.148	0.002	0.208	0.057	0.002	0.002	0.085	0.002	0.012	0.028	0.012	0.283	0.002	0.003	0.33	0.057	0.002	0.008	0.002	0.012	0.01	0.002	0.002	0.002	0.012	0.002	0.01	0.012	0.002	0.002	0.002	0.012	0.002
	240
	243	rPt_402366	0.008	0.085	0.008	0.008	0.008	0.008	0.341	0.008	0.027	0.008	0.027	0.008	0.008	0.008	0.182	0.003	0.233	0.103	0.008	0.008	0.127	0.008	0.011	0.052	0.011	0.281	0.008	0.008	0.338	0.103	0.008	0.009	0.011	0.011	0.01	0.008	0.027	0.008	0.011	0.027	0.01	0.011	0.027	0.008	0.008	0.011	0.027
	246	rPt_400035	0.012	0.105	0.012	0.012	0.012	0.012	0.341	0.012	0.051	0.012	0.051	0.012	0.012	0.012	0.194	0.002	0.241	0.122	0.012	0.012	0.144	0.012	0.006	0.059	0.006	0.276	0.012	0.012	0.338	0.122	0.012	0.005	0.019	0.006	0.005	0.012	0.051	0.012	0.006	0.051	0.005	0.006	0.051	0.012	0.012	0.006	0.051
	249	rPt_400035	0.013	0.121	0.013	0.013	0.013	0.013	0.339	0.013	0.072	0.013	0.072	0.013	0.013	0.013	0.204	0.001	0.247	0.137	0.013	0.013	0.157	0.013	0.001	0.063	0.001	0.269	0.013	0.013	0.336	0.137	0.013	0.001	0.023	0.001	0.001	0.013	0.072	0.013	0.001	0.072	0.001	0.001	0.072	0.013	0.013	0.001	0.072
	252	rPt_401721	0.01	0.135	0.01	0.01	0.01	0.01	0.334	0.01	0.089	0.01	0.089	0.01	0.01	0.01	0.21	-0.002	0.25	0.149	0.01	0.01	0.168	0.01	-0.006	0.063	-0.002	0.258	0.01	0.01	0.332	0.149	0.01	-0.002	0.024	-0.002	0.001	0.01	0.089	0.01	-0.003	0.089	-0.002	-0.002	0.089	0.01	0.01	-0.002	0.089
	255	rPt_389372	0.003	0.145	0.003	0.003	0.003	0.003	0.327	0.003	0.103	0.003	0.103	0.003	0.003	0.003	0.214	0.003	0.25	0.158	0.003	0.003	0.175	0.003	0.016	0.06	0.003	0.246	0.003	0.003	0.325	0.158	0.003	0.003	0.021	0.003	0.005	0.003	0.103	0.003	0.006	0.103	0.003	0.003	0.103	0.003	0.003	0.003	0.103
	258
	261	rPt_506625	0.03	0.156	0.03	0.093	0.03	0.02	0.306	0.03	0.122	0.03	0.122	0.03	0.03	0.02	0.213	0.002	0.243	0.167	0.03	0.049	0.181	0.02	0.05	0.043	0.002	0.212	0.02	0.093	0.304	0.167	0.03	0.002	0.005	0.002	0.002	0.02	0.122	0.03	0.013	0.122	0.002	0.002	0.122	0.02	0.03	0.002	0.122
	264
	267	rPt_508293	0.055	0.155	0.055	0.195	0.055	0.032	0.275	0.055	0.128	0.055	0.128	0.055	0.055	0.032	0.2	0.002	0.224	0.164	0.055	0.096	0.175	0.032	0.071	0.013	0.002	0.167	0.032	0.195	0.273	0.164	0.055	0.002	0.002	0.002	0.002	0.032	0.128	0.055	0.005	0.128	0.002	0.014	0.128	0.032	0.055	0.002	0.128
	270
	273
	276	rPt_505141	0.066	0.131	0.066	0.328	0.066	0.023	0.208	0.066	0.113	0.066	0.113	0.066	0.066	0.023	0.16	0.008	0.175	0.136	0.066	0.144	0.144	0.023	0.076	0.008	0.008	0.077	0.023	0.328	0.207	0.136	0.066	0.008	0.008	0.008	0.008	0.023	0.113	0.066	0.008	0.113	0.054	0.016	0.113	0.023	0.066	0.008	0.113
	279
	282
	285
	288
	291	rPt_506657	0.017	0.027	0.017	0.502	0.017	0.044	0.038	0.017	0.024	0.017	0.024	0.017	0.017	0.157	0.031	0.004	0.033	0.028	0.017	0.161	0.029	0.004	0.019	0.157	0.157	0.157	0.157	0.502	0.038	0.028	0.017	0.044	0.157	0.004	0.157	0.157	0.024	0.017	0.157	0.024	0.108	0.004	0.024	0.004	0.017	0.157	0.024
	294
	297	rPt_411351	0.001	0.001	0.001	0.558	0.001	0.058	0.001	0.001	0.001	0.001	0.065	0.001	0.001	0.253	0.065	0.014	0.001	0.001	0.001	0.147	0.065	0.014	0.001	0.253	0.253	0.253	0.253	0.558	0.065	0.001	0.001	0.058	0.253	0.014	0.253	0.253	0.001	0.001	0.253	0.001	0.106	0.014	0.001	0.065	0.001	0.253	0.001
	300
	303
	306
	309	rPt_507165	0.192	0.192	0.192	0.653	0.192	0.044	0.192	0.192	0.192	0.192	0.265	0.192	0.192	0.412	0.265	0.026	0.192	0.192	0.192	0.081	0.265	0.026	0.192	0.412	0.412	0.412	0.412	0.653	0.265	0.192	0.192	0.044	0.412	0.026	0.412	0.412	0.192	0.192	0.412	0.192	0.064	0.026	0.192	0.265	0.192	0.412	0.192
	312
	315
[truncated: 373 more columns]
